# Supplementary material for: Understanding the solubilization of Ca acetylide with a new computational model for ionic pairs
Source: Chem Sci. 2020 Oct 8;11(48):13102–12. doi: 10.1039/d0sc04752j (PMC8163204; doi:10.1039/d0sc04752j)
Supplement: SC-011-D0SC04752J-s003 [file SC-011-D0SC04752J-s003.xyz]

11
Coordinates from ORCA-job opt
  S   -1.37769560030661      0.63061440297224      2.15998400454244
  C   -1.46411551060303      1.94754343145960      1.00436680490616
  C   -1.67574421280763     -0.86605459276419      1.29489902353603
  O   -2.17126016715580      0.81140588042214      3.33268956105695
  H   -0.77120244360906      1.75628880218866      0.18195907216304
  H   -1.19764057385847      2.85883681496519      1.54403866549445
  H   -2.49684937626068      2.00288006575909      0.65295762241080
  H   -0.97483487687196     -0.95060520061580      0.46144633097644
  H   -2.71054977132762     -0.83815760333367      0.94635021617043
  H   -1.53883778569448     -1.67786911473058      2.01248024540550
  H   -0.04130968150466      0.55660711367733      2.41667845333776
