# Supplementary material for: Understanding the solubilization of Ca acetylide with a new computational model for ionic pairs
Source: Chem Sci. 2020 Oct 8;11(48):13102–12. doi: 10.1039/d0sc04752j (PMC8163204; doi:10.1039/d0sc04752j)
Supplement: SC-011-D0SC04752J-s004 [file SC-011-D0SC04752J-s004.xyz]

11
Coordinates from ORCA-job opt
  S   -1.15237586639034      0.62785454655411      2.22367845116342
  C   -1.47479215897806      1.91932541503692      1.05712319982343
  C   -1.67371109522795     -0.81749950236920      1.34513512094904
  O   -2.36630324550924      0.82336892344959      3.24392855197725
  H   -0.78070662160911      1.78049756991142      0.22466745020183
  H   -1.26519070829087      2.86686873299868      1.55424613693837
  H   -2.51129393124426      1.86554919723908      0.72262430419307
  H   -0.97973357017636     -0.95465720000690      0.51231239170494
  H   -2.69689206176465     -0.68655003108387      0.99147962214041
  H   -1.59406482059572     -1.66161702931736      2.03071586041385
  H   -2.03833592021346      0.89544937758753      4.15434891049438
