# Supplementary material for: Understanding the solubilization of Ca acetylide with a new computational model for ionic pairs
Source: Chem Sci. 2020 Oct 8;11(48):13102–12. doi: 10.1039/d0sc04752j (PMC8163204; doi:10.1039/d0sc04752j)
Supplement: SC-011-D0SC04752J-s005 [file SC-011-D0SC04752J-s005.xyz]

10
Coordinates from ORCA-job opt
  S   -1.43007730770175      0.65722583971634      2.29059470331798
  C   -1.32208975311384      1.94432772418798      1.03854807490088
  C   -1.74827968986872     -0.70395862667988      1.15841213859704
  O   -2.68415721969104      0.89319189392824      3.04443454742477
  H   -0.46979071958167      1.75228265514735      0.38441455666954
  H   -1.17658502402301      2.88612918012285      1.56744597644620
  H   -2.25519972601737      1.97565061209086      0.47316496891883
  H   -0.88816648348423     -0.84663864479372      0.50187617105783
  H   -2.65233248409349     -0.49131934193095      0.58499112714668
  H   -1.89723159242491     -1.59360129178909      1.77016773552025
