# Supplementary material for: Understanding the solubilization of Ca acetylide with a new computational model for ionic pairs
Source: Chem Sci. 2020 Oct 8;11(48):13102–12. doi: 10.1039/d0sc04752j (PMC8163204; doi:10.1039/d0sc04752j)
Supplement: SC-011-D0SC04752J-s006 [file SC-011-D0SC04752J-s006.xyz]

9
Coordinates from ORCA-job opt
  S   -1.11701720726753      0.63732305418065      2.03932106937531
  C   -1.38084366465495      1.63427864410051      0.70415177325092
  C   -1.74444186547029     -0.91688305261899      1.34535382427007
  O   -2.02623839580752      0.79612922464674      3.25203302289811
  H   -0.85436468919969      2.58203487382426      0.82442343296207
  H   -2.43629452897728      1.75119907518979      0.43082858833200
  H   -1.11226711045309     -1.23406621466523      0.51633775369708
  H   -2.76438150336403     -0.73285721744929      0.99328185242048
  H   -1.76151103480565     -1.66590838720847      2.14020868279395
