# Supplementary material for: Understanding the solubilization of Ca acetylide with a new computational model for ionic pairs
Source: Chem Sci. 2020 Oct 8;11(48):13102–12. doi: 10.1039/d0sc04752j (PMC8163204; doi:10.1039/d0sc04752j)
Supplement: SC-011-D0SC04752J-s007 [file SC-011-D0SC04752J-s007.xyz]

9
Coordinates from ORCA-job opt
  S   -1.41129205895582      0.69145976227652      2.25443980902578
  C   -1.84335916496922      1.78574797121747      1.04506438504965
  C   -1.65353679386929     -0.84806825098780      1.32559689245860
  O   -2.37504752328366      0.47943850105276      3.41574214723701
  H   -1.54530753656287      2.79800234601494      1.32163862028736
  H   -2.88844411015882      1.71048088887069      0.72183809383179
  H   -0.93852082240770     -0.90190333592290      0.50510250419900
  H   -2.67624387233445     -0.83896027006068      0.93565070655567
  H   -1.53191811745815     -1.68723761246098      2.01419684135512
