# Supplementary material for: Understanding the solubilization of Ca acetylide with a new computational model for ionic pairs
Source: Chem Sci. 2020 Oct 8;11(48):13102–12. doi: 10.1039/d0sc04752j (PMC8163204; doi:10.1039/d0sc04752j)
Supplement: SC-011-D0SC04752J-s008 [file SC-011-D0SC04752J-s008.xyz]

3
Coordinates from ORCA-job opt
  C   -0.00000002222019     -0.00000002888908      0.08290766400411
  C   0.00000001112774      0.00000001450283      1.32301013124889
  H   0.00000001109245      0.00000001438623     -0.98764779525302
