# Supplementary material for: Understanding the solubilization of Ca acetylide with a new computational model for ionic pairs
Source: Chem Sci. 2020 Oct 8;11(48):13102–12. doi: 10.1039/d0sc04752j (PMC8163204; doi:10.1039/d0sc04752j)
Supplement: SC-011-D0SC04752J-s009 [file SC-011-D0SC04752J-s009.xyz]

4
Coordinates from ORCA-job opt
  H   -0.00000000508700     -0.00000002305298      2.38889406843631
  C   -0.00000001532505     -0.00000000530239      0.12692954619105
  C   0.00000001532743      0.00000003722896      1.32411673501538
  H   0.00000000508462     -0.00000000887358     -0.93784778697409
