# Supplementary material for: Understanding the solubilization of Ca acetylide with a new computational model for ionic pairs
Source: Chem Sci. 2020 Oct 8;11(48):13102–12. doi: 10.1039/d0sc04752j (PMC8163204; doi:10.1039/d0sc04752j)
Supplement: SC-011-D0SC04752J-s010 [file SC-011-D0SC04752J-s010.xyz]

2
Coordinates from ORCA-job opt
  O   0.00000000000000      0.00000000000000      0.01798650221431
  H   0.00000000000000      0.00000000000000      0.98201349778569
