# Supplementary material for: Understanding the solubilization of Ca acetylide with a new computational model for ionic pairs
Source: Chem Sci. 2020 Oct 8;11(48):13102–12. doi: 10.1039/d0sc04752j (PMC8163204; doi:10.1039/d0sc04752j)
Supplement: SC-011-D0SC04752J-s011 [file SC-011-D0SC04752J-s011.xyz]

3
Coordinates from ORCA-job opt
  O   0.00946645586029      0.01193369260609      0.00000000000000
  H   0.96917890000468     -0.00558418762873      0.00000000000000
  H   -0.22597643095611      0.94248262505448      0.00000000000000
