# Supplementary material for: Understanding the solubilization of Ca acetylide with a new computational model for ionic pairs
Source: Chem Sci. 2020 Oct 8;11(48):13102–12. doi: 10.1039/d0sc04752j (PMC8163204; doi:10.1039/d0sc04752j)
Supplement: SC-011-D0SC04752J-s012 [file SC-011-D0SC04752J-s012.xyz]

13
Coordinates from ORCA-job opt
  C   -0.00776159520482     -0.01551555202440      0.43645811697868
  C   -0.00788726448441     -0.00643881569869      1.68123711569864
  C   -0.00521701967738     -0.00948292682278     -0.97563142167876
  C   -1.20087046615423     -0.05415155778455     -1.72435911164865
  C   1.19327769065114      0.04787138484632     -3.10303270980125
  C   -1.19562471087366     -0.04733640553284     -3.10802248286273
  C   0.00016352813178      0.00377195131306     -3.81747731061086
  C   1.19332017042077      0.04125617128972     -1.71937601982424
  H   2.13986803447638      0.08804373979148     -3.63549527175259
  H   -2.13786899543872     -0.09411048100668     -1.18017886534685
  H   -2.14018734838462     -0.08250066240816     -3.64442492664810
  H   2.12821930802444      0.07585912191551     -1.17124547655174
  H   0.00221866851334      0.00903403212202     -4.90247163595156
