# Supplementary material for: Understanding the solubilization of Ca acetylide with a new computational model for ionic pairs
Source: Chem Sci. 2020 Oct 8;11(48):13102–12. doi: 10.1039/d0sc04752j (PMC8163204; doi:10.1039/d0sc04752j)
Supplement: SC-011-D0SC04752J-s013 [file SC-011-D0SC04752J-s013.xyz]

14
Coordinates from ORCA-job opt
  C   -0.00899286615649     -0.01917017443598      0.41580787510769
  C   -0.01049857227055     -0.01248414845680      1.61858758451662
  C   -0.00590384917849     -0.01184571174624     -1.00792446260500
  C   -1.20868773541313     -0.05586711916236     -1.71864206023662
  C   1.19885747572744      0.04860462512805     -3.09668270420925
  C   -1.20123056489027     -0.04704079624696     -3.10266955006790
  C   0.00036937500473      0.00514951218687     -3.79553509175987
  C   1.20011095574890      0.04012264530358     -1.71264504982545
  H   2.13963021264037      0.08932854037739     -3.63360137440994
  H   -2.14338370336046     -0.09648419273911     -1.17258665243843
  H   -2.13957293297213     -0.08116407056303     -3.64427928454561
  H   2.13232786353763      0.07386191742277     -1.16190866881277
  H   0.00280387205257      0.01190863630441     -4.87942885554070
  H   -0.01335953047012     -0.01046966337261      2.68278829482725
