# Supplementary material for: Understanding the solubilization of Ca acetylide with a new computational model for ionic pairs
Source: Chem Sci. 2020 Oct 8;11(48):13102–12. doi: 10.1039/d0sc04752j (PMC8163204; doi:10.1039/d0sc04752j)
Supplement: SC-011-D0SC04752J-s014 [file SC-011-D0SC04752J-s014.xyz]

   18
CaC2 molecule                            E -4.5208492670009E+03 DE 6.7E-11(  6)
 CA -1.166001195579E+00 -1.191820347727E+00 -3.257150947858E-01
 CA  1.627238983080E+00  1.102120460851E+00 -3.256602624838E-01
 CA -1.145844806631E+00  1.411957970744E+00  2.110994345703E+00
 CA  1.607309450639E+00 -1.501182292197E+00  2.110740301789E+00
 CA -1.166401658689E+00 -1.190961769434E+00  4.547267090277E+00
 CA  1.627515426406E+00  1.101926973184E+00  4.547411477516E+00
 C   1.218370795281E+00 -1.440826600339E+00 -5.769616457387E-01
 C   2.401595243718E+00 -1.225163566564E+00 -2.789708959610E-01
 C  -7.571427862263E-01  1.351405794611E+00 -5.765280170679E-01
 C  -1.940329010341E+00  1.135399173008E+00 -2.786418871638E-01
 C  -1.078196788291E+00 -1.133099404513E+00  2.111093883937E+00
 C  -9.220075617441E-01 -2.362704473967E+00  2.109802272473E+00
 C   1.540326576109E+00  1.043902381279E+00  2.110929726410E+00
 C   1.383357316870E+00  2.273410119101E+00  2.110757499675E+00
 C   1.217862170261E+00 -1.441016957982E+00  4.798240422821E+00
 C   2.401235204173E+00 -1.225570694486E+00  4.500686673928E+00
 C  -7.567648427922E-01  1.352000605678E+00  4.798565788810E+00
 C  -1.940104179650E+00  1.136496683115E+00  4.500914296892E+00
