# Supplementary material for: Understanding the solubilization of Ca acetylide with a new computational model for ionic pairs
Source: Chem Sci. 2020 Oct 8;11(48):13102–12. doi: 10.1039/d0sc04752j (PMC8163204; doi:10.1039/d0sc04752j)
Supplement: SC-011-D0SC04752J-s015 [file SC-011-D0SC04752J-s015.xyz]

   18
CaC2 molecule                            E -4.5206747979735E+03 DE-3.9E-11(  8)
 CA  7.440285595027E-02 -9.907796479947E-01  5.571143325757E-01
 CA  2.505636417165E+00  1.105127275730E+00 -4.281872820545E-01
 CA -6.676978021664E-02  3.517868998099E+00 -1.342059961297E-01
 CA  2.267472931840E+00  6.008353733843E+00 -1.342477893851E-01
 CA -3.057320886212E-01  8.420927302306E+00 -4.278976216664E-01
 CA  2.125090535880E+00  1.051741135384E+01  5.566463276310E-01
 C   2.361885620199E+00 -8.394035317262E-01  1.125025095490E+00
 C   2.380232628148E+00 -1.342712837405E+00 -1.193882689077E-02
 C  -9.383467094749E-01  1.135900094965E+00  2.406349452280E-02
 C   7.041819298101E-03  1.108138187627E+00 -7.776173181710E-01
 C   2.391480535889E+00  3.516763994055E+00  4.365005197697E-01
 C   2.570499513074E+00  3.607493560352E+00 -7.894533565888E-01
 C  -1.904759974454E-01  6.009369091121E+00  4.365737232193E-01
 C  -3.702848488794E-01  5.918589048650E+00 -7.892569428161E-01
 C   3.138253230968E+00  8.390822175600E+00  2.373563074422E-02
 C   2.192706076989E+00  8.418222789659E+00 -7.777795310538E-01
 C  -1.621009814801E-01  1.036569515148E+01  1.125336185090E+00
 C  -1.809917592844E-01  1.086879325979E+01 -1.170631428590E-02
