# Supplementary material for: Understanding the solubilization of Ca acetylide with a new computational model for ionic pairs
Source: Chem Sci. 2020 Oct 8;11(48):13102–12. doi: 10.1039/d0sc04752j (PMC8163204; doi:10.1039/d0sc04752j)
Supplement: SC-011-D0SC04752J-s016 [file SC-011-D0SC04752J-s016.xyz]

   24
CaC2 molecule                            E -6.0278718699042E+03 DE-7.3E-12(  7)
 CA -5.222455521417E-01  1.448223606221E-01  1.588459213116E+00
 CA -5.298706737842E-01 -1.374524975267E-01 -2.067162360901E+00
 CA  1.858965202275E+00  1.920292002223E+00 -3.199170510889E-01
 CA  1.894276164194E+00 -1.941816692430E+00  3.303547848937E-01
 CA  4.454601216535E+00  2.845167863593E-01  1.950540016779E+00
 CA  4.456053285055E+00 -3.106587440350E-01 -1.917615643051E+00
 CA  6.833523369912E+00  1.808583094620E+00 -3.551877260116E-01
 CA  6.861918500772E+00 -1.787656024257E+00  3.810221912335E-01
 C  -7.641573351426E-01  1.693846001027E+00 -5.549498968272E-01
 C  -5.358669233085E-01  2.354019878263E+00  4.679210269586E-01
 C  -7.587881467587E-01 -1.700012363216E+00 -2.652722051123E-01
 C  -5.466732945667E-01 -2.216799834088E+00  8.400448497082E-01
 C   1.923529722603E+00  3.722737091734E-01  1.610577169397E+00
 C   1.971285268249E+00 -4.333760920233E-01  2.550615535103E+00
 C   1.928543384992E+00 -5.045039764712E-01 -1.761057632649E+00
 C   1.897930882921E+00  4.644915879751E-01 -2.534329239236E+00
 C   4.360470644891E+00  1.677497113559E+00 -3.859279614027E-01
 C   4.463376510296E+00  2.521351869770E+00  5.161573890114E-01
 C   4.402678212030E+00 -1.703229755832E+00  3.957043556121E-01
 C   4.474204896493E+00 -2.549183991987E+00 -5.076878102988E-01
 C   7.105272523876E+00  4.774404265405E-01  1.637913504068E+00
 C   6.841215655051E+00 -4.420917736631E-01  2.425608696194E+00
 C   7.098984829242E+00 -4.543182740964E-01 -1.619533770253E+00
 C   6.820621656313E+00  4.619651894943E-01 -2.406277435244E+00
