# Supplementary material for: Understanding the solubilization of Ca acetylide with a new computational model for ionic pairs
Source: Chem Sci. 2020 Oct 8;11(48):13102–12. doi: 10.1039/d0sc04752j (PMC8163204; doi:10.1039/d0sc04752j)
Supplement: SC-011-D0SC04752J-s017 [file SC-011-D0SC04752J-s017.xyz]

    3
CaC2 molecule2 DFTD3 GCP                 E -7.5326332151260E+02 DE-1.3E-11(  3)
 CA  9.924057804981E-07  8.519065047558E-07  4.297826669175E-01
 C  -4.730427921877E-01 -4.060720231115E-01  2.533310861648E+00
 C   4.730417997830E-01  4.060711712060E-01  2.533306471435E+00
