# Supplementary material for: Understanding the solubilization of Ca acetylide with a new computational model for ionic pairs
Source: Chem Sci. 2020 Oct 8;11(48):13102–12. doi: 10.1039/d0sc04752j (PMC8163204; doi:10.1039/d0sc04752j)
Supplement: SC-011-D0SC04752J-s018 [file SC-011-D0SC04752J-s018.xyz]

    6
CaC2 molecule                            E -1.5067580050375E+03 DE-2.7E-11(  6)
 CA  2.789492169033E-05 -1.464104240220E+00 -1.013892456954E-04
 CA -2.215865257981E-05  1.982671841383E+00  1.980585178444E-05
 C  -2.196681603313E+00 -6.960312592691E-01  5.147238557714E-06
 C   1.702124043489E+00  4.366998906747E-01 -1.826868220704E-04
 C  -1.702235655757E+00  4.368071101667E-01  6.936101356049E-05
 C   2.196787479312E+00 -6.960433427352E-01  1.897619638632E-04
