# Supplementary material for: Understanding the solubilization of Ca acetylide with a new computational model for ionic pairs
Source: Chem Sci. 2020 Oct 8;11(48):13102–12. doi: 10.1039/d0sc04752j (PMC8163204; doi:10.1039/d0sc04752j)
Supplement: SC-011-D0SC04752J-s019 [file SC-011-D0SC04752J-s019.xyz]

    6
CaC2 molecule                            E -1.5067613697074E+03 DE-1.0E-11(  5)
 CA  6.577100336035E-02 -1.343299059395E-01 -2.891015046138E-05
 CA  2.754224525098E+00  2.039625305646E+00 -2.792776650886E-06
 C   2.385599409544E+00 -4.374515533144E-01  1.132266004286E-05
 C   3.577242554222E+00 -1.053430526998E-01  1.220190423937E-05
 C   4.343977111552E-01  2.342771350364E+00 -4.471307191916E-05
 C  -7.572352033799E-01  2.010627855943E+00  5.289143474920E-05
