# Supplementary material for: Understanding the solubilization of Ca acetylide with a new computational model for ionic pairs
Source: Chem Sci. 2020 Oct 8;11(48):13102–12. doi: 10.1039/d0sc04752j (PMC8163204; doi:10.1039/d0sc04752j)
Supplement: SC-011-D0SC04752J-s020 [file SC-011-D0SC04752J-s020.xyz]

    6
CaC2 molecule                            E -1.5067787665280E+03 DE 3.5E-11(  3)
 CA  2.509789688168E-05 -1.425876179717E-01 -1.425885189459E-01
 CA -1.715050417799E-05  2.047846926067E+00  2.047846421808E+00
 C   6.216320055114E-01 -3.002700609670E-01  2.205483915721E+00
 C  -6.216373884854E-01 -3.002445695389E-01  2.205553749297E+00
 C   6.216330881497E-01  2.205512600404E+00 -3.002768936781E-01
 C  -6.216356525685E-01  2.205522722008E+00 -3.002386742017E-01
