# Supplementary material for: Understanding the solubilization of Ca acetylide with a new computational model for ionic pairs
Source: Chem Sci. 2020 Oct 8;11(48):13102–12. doi: 10.1039/d0sc04752j (PMC8163204; doi:10.1039/d0sc04752j)
Supplement: SC-011-D0SC04752J-s021 [file SC-011-D0SC04752J-s021.xyz]

    9
CaC2 molecule                            E -2.2602504639433E+03 DE-8.9E-11(  5)
 CA  1.922911106538E+00  1.088847354417E-01  8.762317299769E-05
 CA -1.922880264109E+00  1.088924626511E-01 -2.877880627291E-05
 CA  3.379789855228E-07  3.438164135773E+00  1.084091429745E-05
 C   2.099921386485E+00  2.430737204035E+00  6.213962504436E-01
 C  -2.099938149179E+00  2.430754492716E+00 -6.214176182009E-01
 C   2.099879482099E+00  2.430698163184E+00 -6.215490092041E-01
 C  -2.099898295494E+00  2.430715361311E+00  6.215286887693E-01
 C  -2.701519215185E-06 -1.205352434499E+00  6.214738748499E-01
 C   7.097200829516E-06 -1.205314120615E+00 -6.215018719389E-01
