# Supplementary material for: Understanding the solubilization of Ca acetylide with a new computational model for ionic pairs
Source: Chem Sci. 2020 Oct 8;11(48):13102–12. doi: 10.1039/d0sc04752j (PMC8163204; doi:10.1039/d0sc04752j)
Supplement: SC-011-D0SC04752J-s022 [file SC-011-D0SC04752J-s022.xyz]

   12
CaC2 molecule                            E -3.0136849748588E+03 DE-1.6E-10(  3)
 CA  1.246518362928E-05 -1.307832092536E+00  2.679072541956E-04
 CA  3.643746767874E-04  2.327705083740E+00 -4.788329064536E-04
 CA  3.469227997785E+00 -2.985968015016E-01  1.836247931257E-01
 CA -3.469187797689E+00 -2.984533058712E-01 -1.833228226656E-01
 C   2.118064586278E+00  1.622111643312E+00  9.009961370586E-01
 C  -2.117764367143E+00  1.622060413202E+00 -9.009731531691E-01
 C   1.351889113839E+00  6.804186876938E-01  1.156742982299E+00
 C  -1.351745056316E+00  6.802254022112E-01 -1.156664283426E+00
 C  -2.148629781905E+00 -1.955649034625E+00  9.187026419436E-01
 C   2.148582310231E+00 -1.955952690756E+00 -9.180898184163E-01
 C  -3.267629947967E+00 -1.874956891494E+00  1.442833885596E+00
 C   3.266816103027E+00 -1.873797633377E+00 -1.443639436692E+00
