# Supplementary material for: Understanding the solubilization of Ca acetylide with a new computational model for ionic pairs
Source: Chem Sci. 2020 Oct 8;11(48):13102–12. doi: 10.1039/d0sc04752j (PMC8163204; doi:10.1039/d0sc04752j)
Supplement: SC-011-D0SC04752J-s023 [file SC-011-D0SC04752J-s023.xyz]

   12
CaC2 molecule                            E -3.0137270045605E+03 DE 9.5E-11(  5)
 CA -9.705314158927E-01 -3.431330589563E+00 -6.890223791143E-02
 CA  9.706284307800E-01  3.431797553875E+00  6.637032202550E-02
 CA  1.440524750812E+00 -1.121554846773E+00  3.456230271968E-01
 CA -1.440298185107E+00  1.121055899060E+00 -3.427552079764E-01
 C   1.283001418026E+00 -3.330781843760E+00 -7.776764337329E-01
 C  -1.282895247999E+00  3.332833232023E+00  7.754257456759E-01
 C   1.367599677445E+00 -3.613016643107E+00  4.305362274863E-01
 C  -1.367472763093E+00  3.612445619145E+00 -4.333959174157E-01
 C  -1.036526287603E+00 -1.094424388420E+00  7.768440331976E-01
 C   1.036576799614E+00  1.093430767722E+00 -7.748872938507E-01
 C  -2.066860791150E+00 -1.294742628905E+00  1.171512983344E-01
 C   2.066253614167E+00  1.294287868703E+00 -1.143335630295E-01
