# Supplementary material for: Understanding the solubilization of Ca acetylide with a new computational model for ionic pairs
Source: Chem Sci. 2020 Oct 8;11(48):13102–12. doi: 10.1039/d0sc04752j (PMC8163204; doi:10.1039/d0sc04752j)
Supplement: SC-011-D0SC04752J-s024 [file SC-011-D0SC04752J-s024.xyz]

   15
CaC2 molecule                            E -3.7672004256433E+03 DE 1.2E-11(  6)
 CA  3.572591268868E-01 -7.439326787119E-01  1.623917895623E-01
 CA  2.852813420602E+00  1.470402699763E+00 -3.499363531081E-01
 CA  8.228621264450E-02  3.810536586676E+00  3.393189164570E-01
 CA  2.853125006071E+00  6.150511944149E+00 -3.490048607820E-01
 CA  3.580682623309E-01  8.365100107009E+00  1.644557152574E-01
 C   2.617675857155E+00 -6.974102067394E-01  8.410755017293E-01
 C   2.674207899019E+00 -1.021834992362E+00 -3.581634620957E-01
 C   3.498531980389E-01  1.574931234002E+00 -7.474536052659E-01
 C  -6.559242107840E-01  1.435540658723E+00 -3.581468808921E-02
 C   2.508076452713E+00  3.810276760936E+00  6.289825755346E-01
 C   3.574483425531E+00  3.810345519385E+00 -1.514009391974E-03
 C   3.500921540467E-01  6.046614608151E+00 -7.463002166764E-01
 C  -6.555603007058E-01  6.185874640139E+00 -3.445893868662E-02
 C   2.618574175546E+00  8.317958191747E+00  8.427820683103E-01
 C   2.674969320904E+00  8.642764927134E+00 -3.563604427549E-01
