# Supplementary material for: Understanding the solubilization of Ca acetylide with a new computational model for ionic pairs
Source: Chem Sci. 2020 Oct 8;11(48):13102–12. doi: 10.1039/d0sc04752j (PMC8163204; doi:10.1039/d0sc04752j)
Supplement: SC-011-D0SC04752J-s025 [file SC-011-D0SC04752J-s025.xyz]

   18
CaC2 molecule                            E -4.5208268262723E+03 DE 4.8E-11(  6)
 CA  2.026257115975E+00  3.738999406325E-01  1.899270591641E-01
 CA -2.026708594852E+00  3.733950581543E-01  1.902619435002E-01
 CA  7.908767094551E-05  3.809301344044E+00 -5.360583965767E-01
 CA  2.026286358003E+00  3.282355874733E+00  2.629868045081E+00
 CA -2.026245521583E+00  3.282451206003E+00  2.629751508677E+00
 CA -2.032161002520E-04 -1.530498512450E-01  3.355961089020E+00
 C   2.300197675816E+00  2.932528569681E+00  2.125212376014E-01
 C   2.063016029964E+00  2.548067637291E+00 -9.411029826945E-01
 C  -2.299925899122E+00  2.932168584006E+00  2.127659260483E-01
 C  -2.062593646851E+00  2.547452085258E+00 -9.407458740642E-01
 C   2.674994409668E-05 -9.673080502035E-01  1.036947911313E+00
 C  -5.711764174121E-05 -9.492878740493E-01 -2.018596384473E-01
 C   2.063340924649E+00  1.108154582919E+00  3.761154816936E+00
 C   2.299842880069E+00  7.235235497684E-01  2.607442254577E+00
 C  -2.063132862030E+00  1.108490207145E+00  3.761009876159E+00
 C  -2.300216449575E+00  7.236754479057E-01  2.607480387401E+00
 C   1.275760571398E-05  4.604937268325E+00  3.021736047249E+00
 C   2.371805734183E-05  4.623784429635E+00  1.782938779055E+00
