# Supplementary material for: Understanding the solubilization of Ca acetylide with a new computational model for ionic pairs
Source: Chem Sci. 2020 Oct 8;11(48):13102–12. doi: 10.1039/d0sc04752j (PMC8163204; doi:10.1039/d0sc04752j)
Supplement: SC-011-D0SC04752J-s026 [file SC-011-D0SC04752J-s026.xyz]

    6
CaC2                                     E -1.5071576181828E+03 DE 3.0E-10(  7)
 CA  9.020182210717E-01  2.246093684436E-16  1.693500101734E+00
 CA -9.020182210717E-01 -3.417613152282E-16 -1.693500101734E+00
 C  -4.985430295360E-01 -1.875295712528E+00  3.668065521950E-01
 C   4.985430295360E-01 -1.875295712528E+00 -3.668065521950E-01
 C  -1.506209340162E+00  1.332261020744E-16  3.009823369320E+00
 C   1.506209340162E+00 -2.503780488590E-16 -3.009823369320E+00
