# Supplementary material for: Understanding the solubilization of Ca acetylide with a new computational model for ionic pairs
Source: Chem Sci. 2020 Oct 8;11(48):13102–12. doi: 10.1039/d0sc04752j (PMC8163204; doi:10.1039/d0sc04752j)
Supplement: SC-011-D0SC04752J-s027 [file SC-011-D0SC04752J-s027.xyz]

    3
CaC2                                     E -7.5358314847057E+02 DE 1.4E-09( 13)
 CA  0.000000000000E+00  0.000000000000E+00  0.000000000000E+00
 C   0.000000000000E+00  0.000000000000E+00  2.550237159266E+00
 C  -1.175009441523E-16  1.175009441523E-16 -2.550237159266E+00
