# Supplementary material for: Understanding the solubilization of Ca acetylide with a new computational model for ionic pairs
Source: Chem Sci. 2020 Oct 8;11(48):13102–12. doi: 10.1039/d0sc04752j (PMC8163204; doi:10.1039/d0sc04752j)
Supplement: SC-011-D0SC04752J-s028 [file SC-011-D0SC04752J-s028.xyz]

    6
CaC2                                     E -1.5071638295870E+03 DE-4.8E-10(  3)
 CA -4.751268202938E-01  6.973210090158E-01  1.694786811734E+00
 CA  4.751268202938E-01 -6.973210090158E-01 -1.694786811734E+00
 C   1.853755866088E+00  5.620121970203E-01  4.410475383008E-01
 C   5.044835941511E-01 -1.455281400543E+00  3.072263201555E+00
 C  -1.853755866088E+00 -5.620121970203E-01 -4.410475383008E-01
 C  -5.044835941551E-01  1.455281400543E+00 -3.072263201555E+00
