# Supplementary material for: Understanding the solubilization of Ca acetylide with a new computational model for ionic pairs
Source: Chem Sci. 2020 Oct 8;11(48):13102–12. doi: 10.1039/d0sc04752j (PMC8163204; doi:10.1039/d0sc04752j)
Supplement: SC-011-D0SC04752J-s029 [file SC-011-D0SC04752J-s029.cif]

###############################################################################
#
#                    CRYSTAL17 CIF FILE
#
###############################################################################

data_OPT_STEP_1

_symmetry_space_group_name_H-M 'C 2/M'
_cell_length_a      7.14289951
_cell_length_b      3.75059143
_cell_length_c      7.23803492
_cell_angle_alpha   90.000000
_cell_angle_beta  107.174311
_cell_angle_gamma   90.000000

loop_
_atom_site_label
_atom_site_fract_x
_atom_site_fract_y
_atom_site_fract_z
CA1  2.001513210546E-01  3.120333997988E-17  2.444984529496E-01
C2 -5.370497079602E-02 -5.000000000000E-01  5.325936978654E-02
C3 -7.917464584046E-02 -1.561508968288E-17  4.358945044081E-01


#===END
