# Supplementary material for: Understanding the solubilization of Ca acetylide with a new computational model for ionic pairs
Source: Chem Sci. 2020 Oct 8;11(48):13102–12. doi: 10.1039/d0sc04752j (PMC8163204; doi:10.1039/d0sc04752j)
Supplement: SC-011-D0SC04752J-s030 [file SC-011-D0SC04752J-s030.cif]

###############################################################################
#
#                    CRYSTAL17 CIF FILE
#
###############################################################################

data_OPT_STEP_1

_symmetry_space_group_name_H-M 'I 4/M M M'
_cell_length_a      3.79508221
_cell_length_b      3.79508221
_cell_length_c      6.33926686
_cell_angle_alpha   90.000000
_cell_angle_beta   90.000000
_cell_angle_gamma   90.000000

loop_
_atom_site_label
_atom_site_fract_x
_atom_site_fract_y
_atom_site_fract_z
CA1  0.000000000000E+00  0.000000000000E+00  0.000000000000E+00
C2  0.000000000000E+00  0.000000000000E+00  4.022921287547E-01


#===END
