# Supplementary material for: Understanding the solubilization of Ca acetylide with a new computational model for ionic pairs
Source: Chem Sci. 2020 Oct 8;11(48):13102–12. doi: 10.1039/d0sc04752j (PMC8163204; doi:10.1039/d0sc04752j)
Supplement: SC-011-D0SC04752J-s031 [file SC-011-D0SC04752J-s031.cif]

###############################################################################
#
#                    CRYSTAL17 CIF FILE
#
###############################################################################

data_OPT_STEP_1

_symmetry_space_group_name_H-M 'C 2/C'
_cell_length_a      6.62161233
_cell_length_b      4.03458720
_cell_length_c      7.04050888
_cell_angle_alpha   90.000000
_cell_angle_beta  103.518777
_cell_angle_gamma   90.000000

loop_
_atom_site_label
_atom_site_fract_x
_atom_site_fract_y
_atom_site_fract_z
CA1  -1.493527523877E-13  1.728357760760E-01  2.500000000000E-01
C2  2.957364605553E-01  1.392985626136E-01  5.426351887954E-02


#===END
