# Supplementary material for: Understanding the solubilization of Ca acetylide with a new computational model for ionic pairs
Source: Chem Sci. 2020 Oct 8;11(48):13102–12. doi: 10.1039/d0sc04752j (PMC8163204; doi:10.1039/d0sc04752j)
Supplement: SC-011-D0SC04752J-s032 [file SC-011-D0SC04752J-s032.xyz]

   43
CaC2-iso1 snp2 new                       E -2.9646681497577E+03 DE 2.2E-11( 12)
 CA  1.280958844927E+01  8.242983365169E+00  5.969019951738E+00
 C   1.286535721796E+01  7.269218130970E+00  8.277419907780E+00
 C   1.382512882117E+01  8.067603348889E+00  8.258433083512E+00
 C   1.545858897515E+01  5.386765083811E+00  7.540224494150E+00
 H   1.521959313599E+01  6.250736557207E+00  8.166849791814E+00
 H   1.568665341345E+01  4.495775345906E+00  8.130337513610E+00
 H   1.625173664775E+01  5.588639949880E+00  6.819920340895E+00
 S   1.391559660386E+01  5.079026756657E+00  6.629643560342E+00
 C   1.453443768534E+01  3.636884370736E+00  5.688195587892E+00
 H   1.374710083358E+01  3.356324139319E+00  4.990162673832E+00
 H   1.543424832955E+01  3.905902867435E+00  5.136631777263E+00
 H   1.473009974122E+01  2.808600819944E+00  6.372236290113E+00
 O   1.385764271779E+01  6.151986324795E+00  5.468560108709E+00
 C   1.351565669900E+01  1.135776916385E+01  8.271193244581E+00
 H   1.386450153722E+01  1.031531050282E+01  8.381731754444E+00
 H   1.412781126929E+01  1.193311139701E+01  7.577045217727E+00
 H   1.345402046410E+01  1.187919446310E+01  9.228917762430E+00
 S   1.184654910074E+01  1.129821438461E+01  7.555712758343E+00
 C   1.112910434621E+01  1.018872702614E+01  8.801213245898E+00
 H   1.175661990540E+01  9.283124325750E+00  8.839591484877E+00
 H   1.110596717126E+01  1.072319781425E+01  9.753491344592E+00
 H   1.011333614873E+01  9.971358458061E+00  8.472864487514E+00
 O   1.198635349840E+01  1.043191867443E+01  6.249105227451E+00
 C   9.057250077421E+00  5.246388996403E+00  6.098223836351E+00
 H   8.789648085979E+00  4.352384542796E+00  6.664966869063E+00
 H   8.238137990307E+00  5.963957274630E+00  6.092120327070E+00
 H   9.311991927224E+00  4.970998677479E+00  5.076025795795E+00
 S   1.055283863199E+01  6.011228334558E+00  6.821610185619E+00
 C   9.790231862640E+00  6.508923511154E+00  8.392038554612E+00
 H   9.357191556321E+00  5.623782021484E+00  8.863340128803E+00
 H   1.063682317430E+01  6.905492761149E+00  8.955419675427E+00
 H   9.022422446330E+00  7.252877989086E+00  8.180179633606E+00
 O   1.063779198271E+01  7.321167863910E+00  5.935311661591E+00
 C   1.650260689239E+01  9.232158781420E+00  6.707818391894E+00
 H   1.749323746472E+01  8.874792919538E+00  6.998616920762E+00
 H   1.648156536972E+01  1.032059846279E+01  6.644841741441E+00
 H   1.571038379475E+01  8.853085936144E+00  7.391376233474E+00
 S   1.610300562972E+01  8.541197159292E+00  5.080603545963E+00
 C   1.718397887585E+01  9.589910903000E+00  4.062538048046E+00
 H   1.700780021998E+01  9.318716710650E+00  3.022917663325E+00
 H   1.691782057666E+01  1.063235782837E+01  4.230536691287E+00
 H   1.822514451865E+01  9.399530216830E+00  4.327872858694E+00
 O   1.467062620990E+01  9.101215838575E+00  4.742889627668E+00
