# Supplementary material for: Understanding the solubilization of Ca acetylide with a new computational model for ionic pairs
Source: Chem Sci. 2020 Oct 8;11(48):13102–12. doi: 10.1039/d0sc04752j (PMC8163204; doi:10.1039/d0sc04752j)
Supplement: SC-011-D0SC04752J-s033 [file SC-011-D0SC04752J-s033.xyz]

   43
CaC2-iso1                                E -2.9646728108489E+03 DE 1.3E-11( 13)
 CA  1.303474529976E+01  7.408514686179E+00  6.787782038313E+00
 C   1.541395383676E+01  7.919246353869E+00  7.717378463106E+00
 C   1.543952207726E+01  8.136561033723E+00  6.494232746852E+00
 C   1.532727279637E+01  3.128758794116E+00  6.678227256640E+00
 H   1.486092094172E+01  2.911946805998E+00  5.718394942324E+00
 H   1.636504274125E+01  2.790879422594E+00  6.666309093091E+00
 H   1.476810321884E+01  2.649590328722E+00  7.480417893688E+00
 S   1.528421831465E+01  4.940419968359E+00  6.890904552432E+00
 C   1.595571667377E+01  4.979854703278E+00  8.575784880045E+00
 H   1.531716463128E+01  4.370948408600E+00  9.215451065780E+00
 H   1.697710221934E+01  4.594692863060E+00  8.549275756770E+00
 H   1.593157435509E+01  6.044751979919E+00  8.829789773446E+00
 O   1.372736100699E+01  5.176704827909E+00  7.066291251891E+00
 C   1.398085237782E+01  1.087034411884E+01  8.289230681821E+00
 H   1.343472945388E+01  1.146179506814E+01  7.554704178552E+00
 H   1.454342740577E+01  1.153099335509E+01  8.951581766280E+00
 H   1.461840984037E+01  1.010573736281E+01  7.822169881089E+00
 S   1.273411613261E+01  9.997563814956E+00  9.281317666210E+00
 C   1.388437716920E+01  9.061084305280E+00  1.032721061459E+01
 H   1.456506471600E+01  8.513784928772E+00  9.648739559990E+00
 H   1.441049066825E+01  9.772611033559E+00  1.096728345250E+01
 H   1.327170821935E+01  8.399138057100E+00  1.093878386452E+01
 O   1.210753539960E+01  8.932419002104E+00  8.300782994978E+00
 C   1.167758423285E+01  5.488896935767E+00  3.734805921819E+00
 H   1.262204549381E+01  6.034885272635E+00  3.786728067057E+00
 H   1.171445698233E+01  4.565894633583E+00  4.311740867220E+00
 H   1.138164682970E+01  5.275893546726E+00  2.705495534391E+00
 S   1.038941572156E+01  6.517610454389E+00  4.501609002367E+00
 C   1.070618925724E+01  8.037863243318E+00  3.556221902864E+00
 H   1.042645964680E+01  7.860319495626E+00  2.515783577191E+00
 H   1.006201250248E+01  8.804349048574E+00  3.984943135760E+00
 H   1.176501295967E+01  8.289239188896E+00  3.660573756889E+00
 O   1.091084123315E+01  6.822440628535E+00  5.949116219041E+00
 C   1.573542471218E+01  9.819709093710E+00  4.394929823610E+00
 H   1.617162784020E+01  1.011616519057E+01  3.440191324313E+00
 H   1.482167926190E+01  1.038668402222E+01  4.573169261569E+00
 H   1.641168405318E+01  9.948734193651E+00  5.236040954248E+00
 S   1.526959161398E+01  8.056588649706E+00  4.350527227431E+00
 C   1.495123200754E+01  8.150275756839E+00  2.458980464691E+00
 H   1.454602724669E+01  7.184631007499E+00  2.152198313086E+00
 H   1.424812560222E+01  8.931733707987E+00  2.161216453701E+00
 H   1.590184067875E+01  8.302449767453E+00  1.936020875844E+00
 O   1.367008262783E+01  7.875864939338E+00  4.599542942002E+00
