# Supplementary material for: Understanding the solubilization of Ca acetylide with a new computational model for ionic pairs
Source: Chem Sci. 2020 Oct 8;11(48):13102–12. doi: 10.1039/d0sc04752j (PMC8163204; doi:10.1039/d0sc04752j)
Supplement: SC-011-D0SC04752J-s034 [file SC-011-D0SC04752J-s034.xyz]

   43
CaC2-iso3 snp2                           E -2.9646751122502E+03 DE 2.1E-11( 12)
 CA  1.433365818753E+01  2.746828927423E+00  6.636477358642E+00
 C   1.303056722820E+01  4.362574508293E+00  5.193794506219E+00
 C   1.381363068209E+01  5.124262668060E+00  5.790873376472E+00
 C   1.244718192017E+01  1.321390224806E-01  8.498440755763E+00
 H   1.228141265540E+01  1.155773063430E+00  8.832082290522E+00
 H   1.220176077404E+01  4.379626680802E-02  7.439829810600E+00
 H   1.188409318883E+01 -5.862542307756E-01  9.097869986469E+00
 S   1.421600528040E+01 -2.635264998136E-01  8.645439286268E+00
 C   1.448951913312E+01  4.553869338449E-01  1.029340433851E+01
 H   1.422431600827E+01  1.511634165128E+00  1.024110929184E+01
 H   1.388362370541E+01 -8.373141187921E-02  1.102396896820E+01
 H   1.554682363666E+01  3.279036650075E-01  1.051961289719E+01
 O   1.495666617738E+01  7.151688448145E-01  7.673513063135E+00
 C   1.152087571319E+01  5.030407044789E+00  8.195898899683E+00
 H   1.195650739454E+01  5.054487534789E+00  7.183609060514E+00
 H   1.078796500380E+01  4.232990140561E+00  8.315417177654E+00
 H   1.107681600501E+01  5.985469338558E+00  8.485049246918E+00
 S   1.286595512527E+01  4.681839492608E+00  9.362891793650E+00
 C   1.396247232189E+01  6.036923695443E+00  8.863789536391E+00
 H   1.347814566460E+01  6.974025427522E+00  9.146506360462E+00
 H   1.488521774277E+01  5.913357098603E+00  9.430394518509E+00
 H   1.410924194367E+01  5.947618752236E+00  7.768621479572E+00
 O   1.356497780139E+01  3.363090573416E+00  8.828373582577E+00
 C   1.037749907700E+01  1.115078810279E+00  4.451462127694E+00
 H   1.090863439148E+01  2.976503899145E-01  3.963248892500E+00
 H   9.992884857972E+00  7.653961519460E-01  5.409479816036E+00
 H   9.536436623161E+00  1.441180105011E+00  3.832481132713E+00
 S   1.149555354095E+01  2.578222575610E+00  4.824527553026E+00
 C   1.204383875218E+01  2.708603230676E+00  3.089494644086E+00
 H   1.236789073654E+01  3.734986055560E+00  2.948763060466E+00
 H   1.288899920623E+01  2.029658404805E+00  2.978511755238E+00
 H   1.123537926362E+01  2.408604948059E+00  2.420962815084E+00
 O   1.254846851112E+01  1.667976846535E+00  5.630248203657E+00
 C   1.701563950968E+01  5.554083409744E+00  5.540272970094E+00
 H   1.593883274529E+01  5.684165645524E+00  5.755028426069E+00
 H   1.762806516784E+01  5.553896351654E+00  6.441813024409E+00
 H   1.739753591548E+01  6.295393943978E+00  4.835194219565E+00
 S   1.721033879531E+01  3.913473369572E+00  4.788042920207E+00
 C   1.602312378307E+01  4.147188180165E+00  3.433948520202E+00
 H   1.641037820335E+01  4.926444027194E+00  2.774542759397E+00
 H   1.597431594739E+01  3.200092037169E+00  2.896919926482E+00
 H   1.505844581163E+01  4.419793625496E+00  3.889218268684E+00
 O   1.650915586709E+01  2.915296869766E+00  5.787131378631E+00
