# Supplementary material for: Understanding the solubilization of Ca acetylide with a new computational model for ionic pairs
Source: Chem Sci. 2020 Oct 8;11(48):13102–12. doi: 10.1039/d0sc04752j (PMC8163204; doi:10.1039/d0sc04752j)
Supplement: SC-011-D0SC04752J-s035 [file SC-011-D0SC04752J-s035.xyz]

  43
CaC2-iso4 snp2                           E -2.9646679127173E+03 DE 2.7E-12( 12)
 CA  1.447036685582E+01  3.484679714885E+00  6.907469071311E+00
 C   1.323072848563E+01  4.500651163962E+00  4.933552843229E+00
 C   1.383384905606E+01  5.463180309554E+00  5.435600969509E+00
 C   1.518264674274E+01 -3.920934375794E-01  6.516515719743E+00
 H   1.493329362773E+01 -1.446763767330E+00  6.383870590132E+00
 H   1.464572654584E+01  2.493423986974E-01  5.813082745922E+00
 H   1.626121190145E+01 -2.557899889452E-01  6.449504582676E+00
 S   1.470709795499E+01  1.030178077845E-01  8.199850096195E+00
 C   1.290625108153E+01 -9.965455854667E-03  7.977958973370E+00
 H   1.264057936584E+01 -1.061238654948E+00  7.850133196915E+00
 H   1.245959672893E+01  3.743861321914E-01  8.894016185279E+00
 H   1.263468864521E+01  5.916779537239E-01  7.106507240317E+00
 O   1.501432057730E+01  1.639956868477E+00  8.277357699971E+00
 C   1.268365352546E+01  6.980683095748E+00  9.798425740453E+00
 H   1.355900546467E+01  6.949296833909E+00  1.044519805744E+01
 H   1.234076481608E+01  8.011740184711E+00  9.692832629343E+00
 H   1.189808584389E+01  6.347216999303E+00  1.020749851886E+01
 S   1.321191687779E+01  6.346102522283E+00  8.168034737614E+00
 C   1.156808528042E+01  6.355994365915E+00  7.397196987313E+00
 H   1.123787605654E+01  7.392647920269E+00  7.304445772135E+00
 H   1.174489193399E+01  5.902329561982E+00  6.420267654553E+00
 H   1.088788079444E+01  5.778366341734E+00  8.022862683336E+00
 O   1.348193833969E+01  4.829417571346E+00  8.539241685040E+00
 C   1.100349653535E+01  3.111106923228E+00  4.291290487121E+00
 H   1.036457921001E+01  2.514488678953E+00  3.639014492803E+00
 H   1.070734105988E+01  2.968098938192E+00  5.330309267220E+00
 H   1.098626287196E+01  4.172470851602E+00  4.056500597914E+00
 S   1.273805399020E+01  2.567385576604E+00  4.148767898062E+00
 C   1.218382705144E+01  7.935944134034E-01  3.657285527008E+00
 H   1.308633070979E+01  1.854496795954E-01  3.577788846479E+00
 H   1.150672881180E+01  3.183493777243E-01  4.371348436983E+00
 H   1.170481629350E+01  8.218941476074E-01  2.672286713528E+00
 O   1.328854410923E+01  1.985525110594E+00  5.568686282894E+00
 C   1.644804684418E+01  5.231227062402E+00  3.757297574822E+00
 H   1.699712174534E+01  4.337490284624E+00  3.461825021832E+00
 H   1.536557901405E+01  5.104896945754E+00  3.704099279455E+00
 H   1.678032618784E+01  6.104546093783E+00  3.192125385722E+00
 S   1.675985370951E+01  5.542424564513E+00  5.519301231330E+00
 C   1.858159473658E+01  5.627181599391E+00  5.396025462944E+00
 H   1.896034296179E+01  5.714360693536E+00  6.413103820097E+00
 H   1.896570216235E+01  4.718880671188E+00  4.934303945897E+00
 H   1.886616793354E+01  6.509881134799E+00  4.820193317022E+00
 O   1.660319755963E+01  4.133200810688E+00  6.227682030200E+00
