# Supplementary material for: Understanding the solubilization of Ca acetylide with a new computational model for ionic pairs
Source: Chem Sci. 2020 Oct 8;11(48):13102–12. doi: 10.1039/d0sc04752j (PMC8163204; doi:10.1039/d0sc04752j)
Supplement: SC-011-D0SC04752J-s036 [file SC-011-D0SC04752J-s036.xyz]

   43
CaC2-iso5 snp2                           E -2.9646738492120E+03 DE 7.3E-12( 11)
 CA  1.338502421111E+01  2.288922790197E+00  7.067109168368E+00
 C   1.357639796016E+01  4.339108612781E+00  5.526675495663E+00
 C   1.266064277444E+01  3.648119757165E+00  5.049140448479E+00
 C   1.315615757114E+01 -1.488020112555E+00  6.767185832174E+00
 H   1.424212382277E+01 -1.490768050650E+00  6.852075102761E+00
 H   1.279369968556E+01 -2.499124932413E+00  6.571072832460E+00
 H   1.281377039125E+01 -7.775595199321E-01  6.011738870204E+00
 S   1.252091454018E+01 -9.530508642229E-01  8.385267281132E+00
 C   1.078169887509E+01 -7.430946109172E-01  7.901091640063E+00
 H   1.026882152656E+01 -3.314764012667E-01  8.769244951752E+00
 H   1.075208095756E+01 -5.987758191301E-02  7.048226312910E+00
 H   1.036895069919E+01 -1.724329687979E+00  7.658169890501E+00
 O   1.306293273487E+01  5.062391896680E-01  8.580086575967E+00
 C   1.291763086711E+01  6.285571934916E+00  9.857346569218E+00
 H   1.371835143376E+01  5.982493027470E+00  1.052996253702E+01
 H   1.293631191531E+01  7.369103020525E+00  9.725983395175E+00
 H   1.195784021856E+01  5.955204398051E+00  1.025133429395E+01
 S   1.324127356659E+01  5.474093780769E+00  8.253937334674E+00
 C   1.171464764146E+01  6.010111734867E+00  7.430970145565E+00
 H   1.174701313913E+01  7.095769237590E+00  7.318804309340E+00
 H   1.175706210162E+01  5.503558952093E+00  6.464424194122E+00
 H   1.086580045281E+01  5.700013365701E+00  8.040174767298E+00
 O   1.299093244713E+01  3.962393091703E+00  8.650070186116E+00
 C   1.008023510603E+01  3.081020654435E+00  4.400224522560E+00
 H   1.043120913604E+01  4.083217312874E+00  4.168435838910E+00
 H   9.276714818121E+00  2.742685586007E+00  3.744857671761E+00
 H   9.751126573189E+00  3.045096485182E+00  5.438413679002E+00
 S   1.152135308647E+01  1.972724042475E+00  4.258361027389E+00
 C   1.040388821063E+01  5.029030894342E-01  3.750644674174E+00
 H   9.594408549211E+00  2.934856866927E-01  4.453728158046E+00
 H   9.979984248127E+00  6.940526089579E-01  2.758897413563E+00
 H   1.104446668237E+01 -3.775868484117E-01  3.684857346600E+00
 O   1.182934228339E+01  1.245102533509E+00  5.680367856566E+00
 C   1.677276271617E+01  3.939514639184E+00  5.882991122491E+00
 H   1.721593993554E+01  3.998617035373E+00  6.876804311995E+00
 H   1.745043548623E+01  4.383548138414E+00  5.150486218207E+00
 H   1.575754927518E+01  4.374406385013E+00  5.840383462638E+00
 S   1.662082667097E+01  2.172548022764E+00  5.494310937833E+00
 C   1.572892129691E+01  2.360619644539E+00  3.923429298730E+00
 H   1.548065173017E+01  1.355761218588E+00  3.583450915341E+00
 H   1.483391680326E+01  2.967604772372E+00  4.121753149699E+00
 H   1.640498348439E+01  2.835629017151E+00  3.209474729982E+00
 O   1.555572437424E+01  1.610798843798E+00  6.515295529603E+00
