# Supplementary material for: Understanding the solubilization of Ca acetylide with a new computational model for ionic pairs
Source: Chem Sci. 2020 Oct 8;11(48):13102–12. doi: 10.1039/d0sc04752j (PMC8163204; doi:10.1039/d0sc04752j)
Supplement: SC-011-D0SC04752J-s037 [file SC-011-D0SC04752J-s037.xyz]

   43
CaC2-sym                                 E -2.9646781715335E+03 DE-5.9E-12( 11)
 CA  1.315936258113E+01  7.052574295524E+00  6.845631767500E+00
 C   1.527935665549E+01  7.816662284515E+00  8.138995347250E+00
 C   1.550502312184E+01  8.022666259376E+00  6.934235596136E+00
 C   1.493061502372E+01  5.102293049097E+00  9.899609095078E+00
 H   1.404157637802E+01  4.986660635165E+00  1.051916105441E+01
 H   1.579557881947E+01  4.676213043721E+00  1.041222820178E+01
 H   1.509492485671E+01  6.146979605687E+00  9.582250692417E+00
 S   1.463589505160E+01  4.129974371462E+00  8.395303757273E+00
 C   1.614968626925E+01  4.613638655307E+00  7.515680233550E+00
 H   1.614812258500E+01  5.710783416365E+00  7.444407583192E+00
 H   1.700596718591E+01  4.233388050617E+00  8.075943171153E+00
 H   1.610733037773E+01  4.135661117690E+00  6.537275196326E+00
 O   1.346810853547E+01  4.874145512721E+00  7.642887415661E+00
 C   1.367894106021E+01  1.076863185783E+01  8.025533903934E+00
 H   1.329970435642E+01  1.119803671615E+01  7.098868332211E+00
 H   1.402660128405E+01  1.156550228974E+01  8.686372231991E+00
 H   1.444823840067E+01  1.000465264005E+01  7.845276012764E+00
 S   1.227360737849E+01  9.949094988737E+00  8.833078962619E+00
 C   1.320062396076E+01  9.227528995782E+00  1.021666905823E+01
 H   1.403087075984E+01  8.644626294785E+00  9.781166936620E+00
 H   1.354973241370E+01  1.004534749197E+01  1.085052108631E+01
 H   1.249630354033E+01  8.606839910223E+00  1.076996937984E+01
 O   1.190487082143E+01  8.730032981543E+00  7.902267826487E+00
 C   1.183293296081E+01  6.344735433417E+00  3.032273646876E+00
 H   1.279308509628E+01  6.778608485669E+00  3.322364886036E+00
 H   1.186840010789E+01  5.256234851117E+00  3.019445190184E+00
 H   1.148764420932E+01  6.715110452439E+00  2.064886613384E+00
 S   1.060915043802E+01  6.801381878452E+00  4.296667980821E+00
 C   1.085365828914E+01  8.602189270434E+00  4.226673677624E+00
 H   1.044492366594E+01  8.971228780814E+00  3.283869276785E+00
 H   1.029574993576E+01  9.017300385521E+00  5.064896539830E+00
 H   1.192237446330E+01  8.805771385824E+00  4.317327472984E+00
 O   1.124693590308E+01  6.349437436072E+00  5.655339730728E+00
 C   1.518729621097E+01  9.101050399484E+00  2.995058514765E+00
 H   1.605158166723E+01  9.690008162975E+00  2.670250819916E+00
 H   1.509363338505E+01  8.216895762546E+00  2.360735038575E+00
 H   1.429191962637E+01  9.712471107344E+00  2.876081290712E+00
 S   1.535154595661E+01  8.705840470359E+00  4.857227096546E+00
 C   1.676798753435E+01  7.600046345588E+00  4.546782957384E+00
 H   1.737485577868E+01  7.604839442010E+00  5.448190435845E+00
 H   1.636267195850E+01  6.601279802774E+00  4.385554357718E+00
 H   1.731029550204E+01  7.925240457879E+00  3.658038690777E+00
 O   1.395731589340E+01  7.873265225222E+00  4.811122939777E+00
