# Supplementary material for: Understanding the solubilization of Ca acetylide with a new computational model for ionic pairs
Source: Chem Sci. 2020 Oct 8;11(48):13102–12. doi: 10.1039/d0sc04752j (PMC8163204; doi:10.1039/d0sc04752j)
Supplement: SC-011-D0SC04752J-s038 [file SC-011-D0SC04752J-s038.xyz]

   46
OH-iso1 snp2 new                         E -3.0411201639769E+03 DE 5.5E-12(  9)
 H   1.019060906485E+01  1.500124308449E+01  8.817838173504E+00
 C   1.074618120065E+01  1.416192931355E+01  8.460320029823E+00
 C   1.135468216812E+01  1.319269387895E+01  8.036996940979E+00
 CA  1.265520956184E+01  1.114977179326E+01  7.225471349158E+00
 O   1.368623041626E+01  9.334795387228E+00  6.303302970609E+00
 H   1.365556560780E+01  8.418001950392E+00  6.574342601172E+00
 C   1.032294402306E+01  1.122196730827E+01  1.053279981539E+01
 H   1.028537833571E+01  1.197774961134E+01  9.742513123375E+00
 H   9.841394811377E+00  1.029378007950E+01  1.022909422205E+01
 H   9.885087764871E+00  1.158069980712E+01  1.146719248074E+01
 S   1.206680258758E+01  1.080876412525E+01  1.084795492289E+01
 C   1.268520300729E+01  1.251128343261E+01  1.102688752070E+01
 H   1.231500618689E+01  1.290781043538E+01  1.197526155586E+01
 H   1.377141272567E+01  1.243940967612E+01  1.105335982843E+01
 H   1.233757684087E+01  1.309744465594E+01  1.017045640777E+01
 O   1.263370545374E+01  1.029122775421E+01  9.481328789439E+00
 C   1.145530381380E+01  9.127367948517E+00  4.204844812866E+00
 H   1.250353336436E+01  9.307390187697E+00  4.456464798681E+00
 H   1.134363756121E+01  8.279084002989E+00  3.525502386194E+00
 H   1.096591689446E+01  1.001963390474E+01  3.816234312112E+00
 S   1.069956396106E+01  8.703612020644E+00  5.801527053055E+00
 C   8.995497715232E+00  8.460811127354E+00  5.205213328599E+00
 H   8.377262516456E+00  8.279739490248E+00  6.082793551825E+00
 H   8.665635360089E+00  9.366543009576E+00  4.698638134913E+00
 H   8.957286878402E+00  7.597683478865E+00  4.538306874347E+00
 O   1.057987127742E+01  1.005470324346E+01  6.592168202722E+00
 C   1.232643295471E+01  1.444160999890E+01  3.454217740593E+00
 H   1.196417362257E+01  1.546310703094E+01  3.324736839408E+00
 H   1.340148968857E+01  1.438306714220E+01  3.290233569251E+00
 H   1.180956632676E+01  1.377761692463E+01  2.763251233620E+00
 S   1.193264043718E+01  1.385636749846E+01  5.136893202958E+00
 C   1.304556078057E+01  1.499030724887E+01  6.023202978270E+00
 H   1.285905604088E+01  1.478618007154E+01  7.076528492841E+00
 H   1.406975759879E+01  1.476501170592E+01  5.729705497584E+00
 H   1.277180398549E+01  1.601708161757E+01  5.770347053528E+00
 O   1.265483429866E+01  1.245872126101E+01  5.154112818148E+00
 C   1.615489834882E+01  1.099471001716E+01  5.651475949511E+00
 H   1.532695191679E+01  1.027271875417E+01  5.591850381052E+00
 H   1.597970190706E+01  1.187388751661E+01  5.032805313564E+00
 H   1.712104599439E+01  1.054993125446E+01  5.400632401267E+00
 S   1.623683432853E+01  1.158740051739E+01  7.369093452880E+00
 C   1.623293942696E+01  9.952036903985E+00  8.162868132575E+00
 H   1.615384791699E+01  1.012336524847E+01  9.235061394314E+00
 H   1.536273507606E+01  9.419632908819E+00  7.766757402639E+00
 H   1.717189743282E+01  9.445168203286E+00  7.930127969838E+00
 O   1.481961281835E+01  1.218835746790E+01  7.678103988955E+00
