# Supplementary material for: Understanding the solubilization of Ca acetylide with a new computational model for ionic pairs
Source: Chem Sci. 2020 Oct 8;11(48):13102–12. doi: 10.1039/d0sc04752j (PMC8163204; doi:10.1039/d0sc04752j)
Supplement: SC-011-D0SC04752J-s039 [file SC-011-D0SC04752J-s039.xyz]

   46
OH-iso2 snp2 reopt 2                     E -3.0410924927202E+03 DE 1.0E-11( 25)
 H   1.628678000000E+01  1.268360000000E+01 -5.508940000000E+00
 C   1.525523000000E+01  1.276615000000E+01 -5.771580000000E+00
 C   1.409971000000E+01  1.287762000000E+01 -6.131810000000E+00
 CA  1.170650000000E+01  1.314978000000E+01 -6.784620000000E+00
 O   9.390080000000E+00  1.344368000000E+01 -6.971580000000E+00
 H   8.841630000000E+00  1.342638000000E+01 -6.185410000000E+00
 C   9.254510000000E+00  1.357533000000E+01 -1.006140000000E+01
 H   8.947680000000E+00  1.358010000000E+01 -9.006030000000E+00
 H   8.663770000000E+00  1.427225000000E+01 -1.066041000000E+01
 H   9.215430000000E+00  1.256858000000E+01 -1.047779000000E+01
 S   1.098200000000E+01  1.413323000000E+01 -1.002837000000E+01
 C   1.142171000000E+01  1.374658000000E+01 -1.175039000000E+01
 H   1.247949000000E+01  1.397798000000E+01 -1.186307000000E+01
 H   1.124947000000E+01  1.268560000000E+01 -1.192543000000E+01
 H   1.082858000000E+01  1.436329000000E+01 -1.242776000000E+01
 O   1.173895000000E+01  1.302966000000E+01 -9.215520000000E+00
 C   1.004817000000E+01  8.451630000000E+00 -6.191880000000E+00
 H   9.077880000000E+00  7.988930000000E+00 -6.003420000000E+00
 H   1.044586000000E+01  8.157410000000E+00 -7.161990000000E+00
 H   1.074988000000E+01  8.180770000000E+00 -5.404880000000E+00
 S   9.883290000000E+00  1.026436000000E+01 -6.154380000000E+00
 C   8.802310000000E+00  1.044828000000E+01 -7.600490000000E+00
 H   8.717310000000E+00  1.153519000000E+01 -7.708160000000E+00
 H   9.290580000000E+00  9.987810000000E+00 -8.459190000000E+00
 H   7.836560000000E+00  9.983220000000E+00 -7.390640000000E+00
 O   1.129497000000E+01  1.074736000000E+01 -6.631050000000E+00
 C   1.325674000000E+01  1.145344000000E+01 -3.470900000000E+00
 H   1.373040000000E+01  1.129252000000E+01 -4.439940000000E+00
 H   1.397073000000E+01  1.129868000000E+01 -2.658450000000E+00
 H   1.235064000000E+01  1.086743000000E+01 -3.319240000000E+00
 S   1.280251000000E+01  1.321300000000E+01 -3.498030000000E+00
 C   1.210769000000E+01  1.326589000000E+01 -1.806420000000E+00
 H   1.167388000000E+01  1.425606000000E+01 -1.674150000000E+00
 H   1.133323000000E+01  1.250755000000E+01 -1.699670000000E+00
 H   1.290466000000E+01  1.311555000000E+01 -1.075530000000E+00
 O   1.147600000000E+01  1.329478000000E+01 -4.352270000000E+00
 C   1.082658000000E+01  1.653730000000E+01 -4.956200000000E+00
 H   1.015462000000E+01  1.732446000000E+01 -4.607800000000E+00
 H   1.040100000000E+01  1.554350000000E+01 -4.823680000000E+00
 H   1.178159000000E+01  1.660653000000E+01 -4.437410000000E+00
 S   1.118497000000E+01  1.680327000000E+01 -6.720840000000E+00
 C   9.500790000000E+00  1.651888000000E+01 -7.345660000000E+00
 H   8.810350000000E+00  1.719130000000E+01 -6.832030000000E+00
 H   9.522000000000E+00  1.676262000000E+01 -8.407820000000E+00
 H   9.273820000000E+00  1.544978000000E+01 -7.185020000000E+00
 O   1.200841000000E+01  1.555098000000E+01 -7.167000000000E+00
