# Supplementary material for: Understanding the solubilization of Ca acetylide with a new computational model for ionic pairs
Source: Chem Sci. 2020 Oct 8;11(48):13102–12. doi: 10.1039/d0sc04752j (PMC8163204; doi:10.1039/d0sc04752j)
Supplement: SC-011-D0SC04752J-s040 [file SC-011-D0SC04752J-s040.xyz]

   46
OH-iso1                                  E -3.0411126058753E+03 DE-1.0E-11( 10)
 H   1.170101782076E+01  1.629015655334E+01  5.043884482400E+00
 C   1.188556151080E+01  1.537969890591E+01  5.571078745582E+00
 C   1.207977663651E+01  1.436651515356E+01  6.223300862474E+00
 CA  1.256518617650E+01  1.219439543996E+01  7.487728187161E+00
 O   1.284557248874E+01  1.022619635791E+01  8.595729433568E+00
 H   1.344129061224E+01  9.545204631460E+00  8.284122238787E+00
 C   1.362545021250E+01  1.115658831824E+01  1.132849481309E+01
 H   1.300515741900E+01  1.051992158142E+01  1.069258458612E+01
 H   1.427739761716E+01  1.056608370648E+01  1.197636081059E+01
 H   1.304806603565E+01  1.188182471647E+01  1.190165292009E+01
 S   1.464752898962E+01  1.204876011615E+01  1.012346624171E+01
 C   1.556867327070E+01  1.307278566912E+01  1.132028169653E+01
 H   1.486213971208E+01  1.365013635542E+01  1.191491134001E+01
 H   1.618628869266E+01  1.243368572528E+01  1.195400411722E+01
 H   1.620518175937E+01  1.374464775944E+01  1.074651017538E+01
 O   1.368971044748E+01  1.311257360892E+01  9.468999157606E+00
 C   9.908873938967E+00  9.605733942759E+00  8.641901409600E+00
 H   9.300655194990E+00  9.776225609812E+00  7.754047405119E+00
 H   1.096579370583E+01  9.429717134794E+00  8.397790105449E+00
 H   9.495006052559E+00  8.812745477537E+00  9.269043111152E+00
 S   9.980351795152E+00  1.113980341146E+01  9.604614394395E+00
 C   8.191833673792E+00  1.140499732557E+01  9.815852962536E+00
 H   8.070184529787E+00  1.236433157510E+01  1.031590848432E+01
 H   7.720621572631E+00  1.143315489771E+01  8.834407182326E+00
 H   7.772870409631E+00  1.060660676000E+01  1.043077034511E+01
 O   1.037433905398E+01  1.225927275381E+01  8.578485262629E+00
 C   9.406261291090E+00  1.300922062607E+01  5.054043981570E+00
 H   9.796561551554E+00  1.380995822295E+01  5.680751082950E+00
 H   8.828178651650E+00  1.341158233976E+01  4.219091249211E+00
 H   8.832021666666E+00  1.227917357750E+01  5.622784622402E+00
 S   1.088650504966E+01  1.218321925982E+01  4.394497457829E+00
 C   1.001600524133E+01  1.098239452224E+01  3.333035764478E+00
 H   9.306266047344E+00  1.041459181835E+01  3.933053589786E+00
 H   9.512544748205E+00  1.150532143044E+01  2.517813995518E+00
 H   1.077705410160E+01  1.031562326676E+01  2.931133473669E+00
 O   1.140894256735E+01  1.125680541706E+01  5.550328560948E+00
 C   1.529867401813E+01  1.490258064668E+01  6.841423487467E+00
 H   1.423378804567E+01  1.511935078069E+01  6.715686105225E+00
 H   1.553917301611E+01  1.470258313256E+01  7.883756920578E+00
 H   1.593364613114E+01  1.570273103328E+01  6.453200729597E+00
 S   1.569316961780E+01  1.338195872748E+01  5.919102794006E+00
 C   1.489638794457E+01  1.386188744824E+01  4.355346528946E+00
 H   1.387651691692E+01  1.418568418554E+01  4.583908955261E+00
 H   1.548824005115E+01  1.465945351505E+01  3.900101266368E+00
 H   1.491462257221E+01  1.297884514095E+01  3.718342871127E+00
 O   1.478940144077E+01  1.225218142091E+01  6.518406092088E+00
