# Supplementary material for: Understanding the solubilization of Ca acetylide with a new computational model for ionic pairs
Source: Chem Sci. 2020 Oct 8;11(48):13102–12. doi: 10.1039/d0sc04752j (PMC8163204; doi:10.1039/d0sc04752j)
Supplement: SC-011-D0SC04752J-s041 [file SC-011-D0SC04752J-s041.xyz]

   46
OH-iso4 snp2 new                         E -3.0411100161213E+03 DE 6.0E-11(  4)
 H   1.113811357588E+01  1.462878214258E+01  3.063292582890E+00
 C   1.132221559870E+01  1.379250248398E+01  3.701656817185E+00
 C   1.153963682031E+01  1.288723598326E+01  4.489308819637E+00
 CA  1.196734729131E+01  1.101735576290E+01  6.179521102381E+00
 O   1.222461316820E+01  9.191244988504E+00  7.542585034074E+00
 H   1.236979461990E+01  8.304682695113E+00  7.211655653403E+00
 C   1.508132075587E+01  1.016574577036E+01  8.385328885429E+00
 H   1.584862922654E+01  1.040863881514E+01  7.651880919335E+00
 H   1.554058669791E+01  9.725665228942E+00  9.273415695920E+00
 H   1.428634332524E+01  9.535889971768E+00  7.966343938265E+00
 S   1.428874099943E+01  1.173269331095E+01  8.858500972946E+00
 C   1.299523995278E+01  1.099695316231E+01  9.905804787400E+00
 H   1.229416231348E+01  1.179906607730E+01  1.013266955952E+01
 H   1.253502584930E+01  1.018340185960E+01  9.330746035280E+00
 H   1.346517978093E+01  1.064189948634E+01  1.082622879765E+01
 O   1.355700781044E+01  1.222892403599E+01  7.563458908245E+00
 C   9.207802533730E+00  9.261537545958E+00  7.943091063094E+00
 H   8.804498981661E+00  9.291803535748E+00  6.931249368661E+00
 H   1.026669203824E+01  8.949582280792E+00  7.917395947766E+00
 H   8.602328290539E+00  8.645110710406E+00  8.611626904713E+00
 S   9.271769998976E+00  1.094516950863E+01  8.607696197294E+00
 C   7.569533235794E+00  1.145799383913E+01  8.217880657757E+00
 H   6.864136071050E+00  1.083965963061E+01  8.775612771873E+00
 H   7.471917592628E+00  1.250064094053E+01  8.515284047810E+00
 H   7.420817574622E+00  1.135756162428E+01  7.143863058702E+00
 O   1.013683640474E+01  1.177301999594E+01  7.598530454801E+00
 C   8.655448700824E+00  1.173175852298E+01  3.636769228659E+00
 H   9.142841094464E+00  1.257196060436E+01  4.130563255747E+00
 H   8.244229908817E+00  1.204015439615E+01  2.673075750500E+00
 H   7.896666715664E+00  1.124860045650E+01  4.252060969572E+00
 S   1.000338551822E+01  1.054884298531E+01  3.344651962745E+00
 C   8.992586576760E+00  9.249825155231E+00  2.556158927216E+00
 H   8.174935867219E+00  8.967891538804E+00  3.218221246839E+00
 H   8.614846540048E+00  9.607546403453E+00  1.596488051498E+00
 H   9.651840852030E+00  8.397738932536E+00  2.398908780381E+00
 O   1.029601301701E+01  9.905050954793E+00  4.750284061234E+00
 C   1.404231997782E+01  1.215237833730E+01  2.465496252050E+00
 H   1.423810488650E+01  1.117586776338E+01  2.024026959742E+00
 H   1.298441389637E+01  1.241380548510E+01  2.464355719955E+00
 H   1.463450368250E+01  1.293382618995E+01  1.984616472661E+00
 S   1.446964897889E+01  1.208501442515E+01  4.229430109296E+00
 C   1.623877365957E+01  1.169703157984E+01  4.013853952073E+00
 H   1.674563091038E+01  1.253875571503E+01  3.538363214464E+00
 H   1.664812064526E+01  1.153874660635E+01  5.010133162708E+00
 H   1.634150159698E+01  1.078947200818E+01  3.420625367128E+00
 O   1.389682646646E+01  1.070266055256E+01  4.720497573508E+00
