# Supplementary material for: Understanding the solubilization of Ca acetylide with a new computational model for ionic pairs
Source: Chem Sci. 2020 Oct 8;11(48):13102–12. doi: 10.1039/d0sc04752j (PMC8163204; doi:10.1039/d0sc04752j)
Supplement: SC-011-D0SC04752J-s042 [file SC-011-D0SC04752J-s042.xyz]

   46
OH-iso5 snp2 reopt_2                     E -3.0411057322618E+03 DE 5.5E-12( 11)
 H   1.562766115413E+01  1.456199038000E+01  6.718372414122E+00
 C   1.470097721492E+01  1.403106328210E+01  6.728037583636E+00
 C   1.366040864218E+01  1.339724042809E+01  6.768305552387E+00
 CA  1.147917026776E+01  1.211217237121E+01  6.998743666097E+00
 O   1.181066457709E+01  1.021484712979E+01  8.155931155416E+00
 H   1.216069211240E+01  1.017670713953E+01  9.045320539095E+00
 C   1.145817930915E+01  1.566770145489E+01  1.049260984774E+01
 H   1.208511792339E+01  1.651331617079E+01  1.078124525001E+01
 H   1.047773651318E+01  1.600156739290E+01  1.015613730357E+01
 H   1.134945059042E+01  1.498446236604E+01  1.133324300726E+01
 S   1.227014577439E+01  1.472544001125E+01  9.159326345788E+00
 C   1.213763623939E+01  1.600473833479E+01  7.872753239897E+00
 H   1.266199794085E+01  1.557944400348E+01  7.017530605385E+00
 H   1.108115084967E+01  1.617740414726E+01  7.671993876380E+00
 H   1.263382324882E+01  1.691165322695E+01  8.225403582490E+00
 O   1.116043833699E+01  1.366767372064E+01  8.811082727079E+00
 C   9.983033188065E+00  8.284287762560E+00  7.265299417088E+00
 H   1.104092243513E+01  8.475655574371E+00  7.108540797614E+00
 H   9.833268588693E+00  7.409695994534E+00  7.902075676990E+00
 H   9.419566089651E+00  8.189062102989E+00  6.337098453740E+00
 S   9.395292993961E+00  9.749666054257E+00  8.164683611172E+00
 C   7.619310467268E+00  9.259076161287E+00  8.133463766596E+00
 H   7.055727412480E+00  1.008451254087E+01  8.567007947402E+00
 H   7.283071579212E+00  9.081220386580E+00  7.112143988240E+00
 H   7.474503888959E+00  8.365848653425E+00  8.745457165780E+00
 O   9.329512698880E+00  1.091027146284E+01  7.081063515868E+00
 C   7.559337807811E+00  1.326135579489E+01  5.736445000153E+00
 H   7.807973618900E+00  1.246045555771E+01  6.433760128118E+00
 H   7.391833879884E+00  1.420227726184E+01  6.258144091021E+00
 H   6.689805289965E+00  1.301635857250E+01  5.123051659094E+00
 S   8.997181187510E+00  1.351798038166E+01  4.650102907965E+00
 C   9.114341350865E+00  1.181735185080E+01  4.012472694611E+00
 H   9.047772820612E+00  1.112318092758E+01  4.850953271317E+00
 H   8.313202581696E+00  1.166541405827E+01  3.285555094880E+00
 H   1.009117632025E+01  1.173908100374E+01  3.537817046117E+00
 O   1.020715513115E+01  1.370027435856E+01  5.622541439789E+00
 C   1.413965039009E+01  1.270052285273E+01  3.667550208166E+00
 H   1.343346264546E+01  1.271524270458E+01  2.838004624729E+00
 H   1.400869802287E+01  1.353486818144E+01  4.356360771233E+00
 H   1.517104686452E+01  1.265402505005E+01  3.311779069967E+00
 S   1.380342788904E+01  1.123566104064E+01  4.688246423592E+00
 C   1.407123025991E+01  9.985806760217E+00  3.387158706296E+00
 H   1.380406930604E+01  9.024323929339E+00  3.822385539361E+00
 H   1.342930012729E+01  1.020038137405E+01  2.533718344284E+00
 H   1.512296943295E+01  9.979477743260E+00  3.095246071966E+00
 O   1.223458503615E+01  1.120894234272E+01  4.833515870487E+00
