# Supplementary material for: Understanding the solubilization of Ca acetylide with a new computational model for ionic pairs
Source: Chem Sci. 2020 Oct 8;11(48):13102–12. doi: 10.1039/d0sc04752j (PMC8163204; doi:10.1039/d0sc04752j)
Supplement: SC-011-D0SC04752J-s043 [file SC-011-D0SC04752J-s043.xyz]

   46
OH-sym                                   E -3.0411075635630E+03 DE 7.3E-12( 10)
 H   9.583117649887E+00  1.570713976004E+01  7.051650110441E+00
 C   1.025049804496E+01  1.488802907575E+01  7.209500935641E+00
 C   1.104085122435E+01  1.397776740846E+01  7.403267073551E+00
 CA  1.262296147167E+01  1.199348404876E+01  7.795749065618E+00
 O   1.433100234956E+01  1.066502625378E+01  7.181163921552E+00
 H   1.427209815176E+01  9.776968243358E+00  6.832422730049E+00
 C   1.531156085249E+01  1.382997050397E+01  1.069127639504E+01
 H   1.466366501568E+01  1.431975403347E+01  1.141702863908E+01
 H   1.635555782034E+01  1.393473815605E+01  1.099247619094E+01
 H   1.513517627310E+01  1.420573395957E+01  9.682802861632E+00
 S   1.488419643430E+01  1.206328978562E+01  1.070035250598E+01
 C   1.600910715173E+01  1.148711319277E+01  9.391376138140E+00
 H   1.657052303022E+01  1.232863423907E+01  8.990268330908E+00
 H   1.668014837061E+01  1.075926025193E+01  9.850009868143E+00
 H   1.538821578309E+01  1.102764069377E+01  8.578418268132E+00
 O   1.341257165317E+01  1.202901603052E+01  1.012907886322E+01
 C   1.032488497470E+01  1.307093454959E+01  1.049514161786E+01
 H   1.137645264199E+01  1.313310389072E+01  1.077260762352E+01
 H   1.015331533795E+01  1.363213973841E+01  9.571061393885E+00
 H   9.670446741887E+00  1.340759045879E+01  1.130232711669E+01
 S   9.906479209234E+00  1.133809262463E+01  1.013262006763E+01
 C   1.078325100171E+01  1.057558926907E+01  1.153194356608E+01
 H   1.064362099538E+01  9.499400589072E+00  1.144425958731E+01
 H   1.183523199822E+01  1.084497383592E+01  1.143793463511E+01
 H   1.034824845412E+01  1.093545071276E+01  1.246626502395E+01
 O   1.074508252854E+01  1.091493171507E+01  8.879187485872E+00
 C   8.916339057506E+00  1.188998948497E+01  6.123654352916E+00
 H   9.055980926954E+00  1.263035027695E+01  6.909111219123E+00
 H   7.996107730955E+00  1.207110501859E+01  5.563568529172E+00
 H   8.966050703733E+00  1.087053307545E+01  6.503034372165E+00
 S   1.033196941688E+01  1.215315120396E+01  5.013644396552E+00
 C   9.820358806157E+00  1.096995487522E+01  3.724063731097E+00
 H   9.662032465556E+00  9.991791973828E+00  4.175671237153E+00
 H   8.914977385463E+00  1.132810199647E+01  3.230469068285E+00
 H   1.063730632539E+01  1.091795431256E+01  3.006271992038E+00
 O   1.155010043864E+01  1.139899282398E+01  5.658532978092E+00
 C   1.361990964205E+01  1.555152951140E+01  5.729459931212E+00
 H   1.370502469194E+01  1.571013233330E+01  4.652859431386E+00
 H   1.263420984962E+01  1.517847009783E+01  6.027945118960E+00
 H   1.384585120700E+01  1.647646487226E+01  6.258927395855E+00
 S   1.486296234962E+01  1.432563068247E+01  6.246817144661E+00
 C   1.447316482339E+01  1.299835208688E+01  5.068891102100E+00
 H   1.340417812079E+01  1.297375478030E+01  4.859765702281E+00
 H   1.505210559159E+01  1.317103449598E+01  4.159467043095E+00
 H   1.476324375582E+01  1.206618453142E+01  5.577784638306E+00
 O   1.434761155032E+01  1.381426854527E+01  7.642300599567E+00
