# Supplementary material for: Understanding the solubilization of Ca acetylide with a new computational model for ionic pairs
Source: Chem Sci. 2020 Oct 8;11(48):13102–12. doi: 10.1039/d0sc04752j (PMC8163204; doi:10.1039/d0sc04752j)
Supplement: SC-011-D0SC04752J-s044 [file SC-011-D0SC04752J-s044.txt]

File names show molecular formulae and the optimization method.
