# Supplementary material for: Understanding the solubilization of Ca acetylide with a new computational model for ionic pairs
Source: Chem Sci. 2020 Oct 8;11(48):13102–12. doi: 10.1039/d0sc04752j (PMC8163204; doi:10.1039/d0sc04752j)
Supplement: SC-011-D0SC04752J-s045 [file SC-011-D0SC04752J-s045.xyz]

   10
DMSO molecule                            E -5.5277822923420E+02 DE-1.9E-12(  7)
 O   1.186462183252E+00 -5.080898749274E-01  5.878588232796E-01
 S  -3.283120755967E-01 -1.809280049184E-01  5.512166203919E-01
 C  -4.303908295468E-01  1.610844066045E+00  2.078625238991E-01
 C  -9.052283152873E-01 -7.330139825961E-01 -1.092292587011E+00
 H  -4.733798234669E-02  2.117124497061E+00  1.092193564026E+00
 H  -1.466762649967E+00  1.903618348484E+00  3.038371652649E-02
 H   1.996885751362E-01  1.837787061097E+00 -6.513226947655E-01
 H  -8.439222341812E-01 -1.819897694793E+00 -1.092052043353E+00
 H  -2.392073404315E-01 -3.243143326131E-01 -1.851280640905E+00
 H  -1.937259331031E+00 -4.179700828388E-01 -1.256427282089E+00
