# Supplementary material for: Understanding the solubilization of Ca acetylide with a new computational model for ionic pairs
Source: Chem Sci. 2020 Oct 8;11(48):13102–12. doi: 10.1039/d0sc04752j (PMC8163204; doi:10.1039/d0sc04752j)
Supplement: SC-011-D0SC04752J-s046 [file SC-011-D0SC04752J-s046.xyz]

    6
H-CC-Ca-OH molecule                    E -8.2981949300540E+02 DE 2.3E-11(  5)
 H  -2.284394078329E-02 -1.842422901360E-04  1.129079388778E-03
 C   1.043912143910E+00 -1.754860420261E-04  8.077603335463E-04
 C   2.248960777184E+00 -1.538024149800E-04  4.038876359588E-04
 CA  4.609236191682E+00  7.033674049708E-05 -1.919718321801E-04
 O   6.637086708624E+00  2.125121528032E-04 -9.920566057647E-04
 H   7.583648119385E+00  2.306818538418E-04 -1.156698920338E-03
