# Supplementary material for: Understanding the solubilization of Ca acetylide with a new computational model for ionic pairs
Source: Chem Sci. 2020 Oct 8;11(48):13102–12. doi: 10.1039/d0sc04752j (PMC8163204; doi:10.1039/d0sc04752j)
Supplement: SC-011-D0SC04752J-s047 [file SC-011-D0SC04752J-s047.xyz]

    3
molecule                                E -7.6368420175568E+01 DE-1.5E-11(  3)
 O   0.000000000000E+00 -1.460319410353E-09  1.111323081815E-01
 H   0.000000000000E+00  7.658336411371E-01 -4.678311546359E-01
 H   0.000000000000E+00 -7.658336396758E-01 -4.678311535456E-01
