# Supplementary material for: Understanding the solubilization of Ca acetylide with a new computational model for ionic pairs
Source: Chem Sci. 2020 Oct 8;11(48):13102–12. doi: 10.1039/d0sc04752j (PMC8163204; doi:10.1039/d0sc04752j)
Supplement: SC-011-D0SC04752J-s048 [file SC-011-D0SC04752J-s048.xyz]

53
Coordinates from ORCA-job opt
  Ca  12.17085018520836      7.56102965997373      6.86542162341699
  C   12.99988202219808     11.16285786249649      6.74518736878078
  C   12.74262043071678      9.96272004838458      6.80048823002832
  C   14.75539954068119      4.27106903665308      7.31285170759749
  H   14.56139813253716      4.56066558200075      6.28531597939217
  H   15.77019258901361      3.91190039195774      7.42848760005108
  H   14.01292647989246      3.55378964585097      7.64960689784706
  S   14.56487564552542      5.78735175887780      8.30815229456705
  C   14.79271369605889      5.03947973191072      9.94684567753078
  H   13.99830924009533      4.31135015603012     10.08811662174281
  H   15.78714892222411      4.61329576801799      9.97204179399432
  H   14.72015181456906      5.84493576650695     10.66856143965928
  O   12.98892200598419      6.00190085998214      8.27741244350011
  C   19.06254814488048      6.49381360921692      9.77056349336810
  H   19.64367925433203      5.79556593643767      9.17609203874725
  H   19.66085474989402      7.34626419012521     10.07629146477422
  H   18.65670060256252      5.98447154490720     10.64192181376725
  S   17.65764370341173      7.08045785288140      8.75954660305728
  C   16.78397823545323      7.94596157808229      9.89791274581375
  H   13.22733055541758     12.20389277954350      6.71609424050397
  H   16.07338570207509      8.64363359347180      9.47722927958297
  H   16.53454828377168      7.48313119660624     10.84740615090594
  O   17.12173179373542      5.62195303273585      8.27338021664509
  C   10.26920661860413     10.46195814135432      9.32575655345301
  H   9.22995653367510     10.54665376472372      9.02484532853570
  H   10.45210059210053     11.06555244109004     10.21166099400999
  H   10.93682884523712     10.73266293261169      8.51146404659305
  S   10.55808787859355      8.71040219778143      9.73566089194521
  C   12.33309636188227      8.84611317621898     10.13623001781676
  H   12.84199051642127      9.39831423674065      9.35008615231279
  H   12.43377979587114      9.34722360007039     11.09563523315206
  H   12.71153689886735      7.83119664490431     10.19908086366382
  O   10.46298935113167      7.95865227124362      8.38903070444175
  C   12.46579890449060      6.29725550364614      2.91639591603430
  H   13.31140881314859      6.48378295951554      3.57270909140713
  H   12.16029809899588      5.25690100813214      2.96073580984870
  H   12.68352561012853      6.57588280937856      1.88813155017597
  S   11.05304965060455      7.28472034977371      3.51007314184417
  C   11.85163431566541      8.91990156638995      3.43165837913349
  H   12.01770800586355      9.17832138727930      2.38853902597372
  H   11.17275397492617      9.62940130200763      3.89225050778856
  H   12.78003059521711      8.88798956641860      3.99060958529282
  O   10.91889883217319      6.94728733571472      5.01036782729816
  C   15.64966542169296      9.41963551295450      4.85918071419410
  H   16.59120494749440      9.91279295771600      5.08651960986201
  H   15.64979970048774      9.02961417521591      3.84479599400405
  H   14.82274430181475     10.09987128517532      5.03452367446926
  S   15.42483001268793      8.05346320808246      6.03662248036202
  C   16.79388738557494      7.00002565671295      5.48839240128759
  H   16.89645096654858      6.20582471909922      6.23098698336247
  H   16.56085426014985      6.63314421201640      4.49222915700044
  H   17.70359664547848      7.59317340794157      5.49271601784816
  O   14.14662443423426      7.30465008743918      5.52664362161440
