# Supplementary material for: Understanding the solubilization of Ca acetylide with a new computational model for ionic pairs
Source: Chem Sci. 2020 Oct 8;11(48):13102–12. doi: 10.1039/d0sc04752j (PMC8163204; doi:10.1039/d0sc04752j)
Supplement: SC-011-D0SC04752J-s049 [file SC-011-D0SC04752J-s049.xyz]

43
Coordinates from ORCA-job opt
  Ca  13.09509056202419      7.49000093499063      6.76739474967309
  C   15.19922109343477      8.14496518542015      7.96792856598606
  C   16.26154937370330      8.50216298486918      8.47346736790411
  C   15.90052233603766      3.75006981288755      5.63689775634406
  H   15.52022031352542      3.89571061634190      4.63132256339811
  H   16.96847400305542      3.54928055656658      5.60451046702952
  H   15.36388514444244      2.94872175391114      6.13638001739958
  S   15.60308261952910      5.31510620622962      6.52394229070679
  C   16.21556708793263      4.80023932564486      8.15815564842252
  H   15.65267150347891      3.93240472771612      8.48957274457892
  H   17.27870990661899      4.58267458484681      8.08856437932992
  H   16.05072813082209      5.65436602812029      8.80577771249646
  O   14.06202808071631      5.34778860966834      6.67299677963835
  C   13.54623857201979     11.07831585111438      7.01414020946286
  H   13.12944125344514     10.95418720332473      6.01965865466541
  H   13.81655518403845     12.11707089310261      7.18927600976631
  H   14.39463999451622     10.41345068598338      7.15531283055536
  S   12.22384227038841     10.61538453809158      8.18124348131402
  C   13.24863283063965     10.51918535861402      9.68501006495722
  H   14.04521272633630      9.79979850938259      9.50860509563939
  H   13.64552633873094     11.50816319354775      9.90276015616505
  H   12.59483694600822     10.19540401219797     10.48857124606037
  O   11.83907223148805      9.15932896518158      7.84353374398974
  C   11.75806982650188      5.15724984028075      4.13483499901068
  H   12.57974768375311      5.86098151260248      4.03029036446763
  H   12.08296933798007      4.27993237287394      4.68393177148412
  H   11.35808816879650      4.87055155148129      3.16493471444464
  S   10.41923937369849      5.91352325241431      5.11524174134710
  C   10.24178702274578      7.44026645064768      4.13429406989481
  H   9.91690653017150      7.17635058201993      3.13050691923382
  H   9.48231726424249      8.03897135524026      4.62727641685992
  H   11.20562062494255      7.94963005067380      4.12788353184772
  O   11.05272765237163      6.34363398186223      6.45454533789452
  C   15.17758436804033      6.84622898844863      3.25946009063233
  H   14.78126401875695      6.15622017322135      2.53125801576959
  H   15.86591423203936      6.49276854162678      4.01430657826051
  H   17.18576205826243      8.81480355803141      8.90651291269314
  S   14.31333769258658      8.24397150825766      3.48141574958246
  C   15.57515708136107      9.34423108635658      4.20848399773426
  H   15.10566314466839     10.29171422335907      4.45240627817851
  H   15.94864338439569      8.87976272642861      5.11795285519565
  H   16.37204803314851      9.48365102729815      3.48599039638882
  O   13.25779399860435      8.31034667912128      4.75533072359647
