# Supplementary material for: Understanding the solubilization of Ca acetylide with a new computational model for ionic pairs
Source: Chem Sci. 2020 Oct 8;11(48):13102–12. doi: 10.1039/d0sc04752j (PMC8163204; doi:10.1039/d0sc04752j)
Supplement: SC-011-D0SC04752J-s050 [file SC-011-D0SC04752J-s050.xyz]

53
Coordinates from ORCA-job opt
  Ca  12.25238361948409      7.64503204526359      7.02198964724774
  C   13.14343825611452      8.23341879261105      9.28710190247791
  C   13.62630366188975      8.44629752404494     10.39733246026213
  C   15.18669466914273      4.00148872224922      7.34032258413946
  H   15.46396229165109      4.31667189616212      6.33957944733341
  H   16.07570395670246      3.71068067999106      7.88753109053257
  H   14.44900613110568      3.20501232242864      7.30130189404836
  S   14.41765921710634      5.44396789349477      8.14176127543587
  C   14.15361662931893      4.71881271540422      9.78689406684945
  H   13.57157115251004      3.80693966125802      9.69057705920850
  H   15.12388637220830      4.52962944780770     10.23743095107437
  H   13.61550221435266      5.47277774588443     10.35102897093275
  O   13.00026627477778      5.47963824572845      7.48647770482668
  C   17.66897503872842      7.09409902737171      6.93726281332888
  H   17.89136868658667      6.35450806700772      6.16498320012129
  H   14.05321617981369      8.62628533093749     11.35728208099975
  H   18.47812582182461      7.83238868661140      6.96825886780275
  S   17.64501035490322      6.18911429574316      8.46251472729118
  C   17.31058994208387      7.58889723927294      9.59987718560557
  H   16.28191034013311      7.92053807028275      9.49865017562869
  H   17.48163242724729      7.20823924526075     10.60241402046152
  H   18.01169301417706      8.39330123156131      9.39018439790672
  O   19.02656507425061      5.65446935099119      8.87824409632869
  C   12.28541954815379     11.35311439826878      8.09433871851698
  H   12.66362784892432     11.58047881736236      7.10272878952503
  H   12.24446401185390     12.25846589591066      8.69530763685531
  H   12.88161385341910     10.58139880618256      8.57553532564861
  S   10.58985283852423     10.72284031282139      7.86887240273398
  C   10.29418335166715     10.20464139822668      9.59020746248919
  H   11.08255942023171      9.51447397727192      9.88272483450804
  H   10.28350871850073     11.08833484480292     10.22401846049954
  H   9.32055995096250      9.72521365703429      9.60693558489382
  O   10.72027738540549      9.42060575951649      7.04999597381382
  C   12.90175489233138      5.47694183606964      4.02727676992866
  H   13.59962463097687      6.14787547143626      4.51993824595132
  H   12.73260495218946      4.59104916141100      4.62946641531618
  H   13.23596542775875      5.20382719456847      3.02917504120056
  S   11.29508110880483      6.33233728243859      3.89452314155080
  C   11.92273868607797      7.87013100780661      3.13811256330485
  H   12.30559129576140      7.64237876691373      2.14585746523640
  H   11.07747356567422      8.54679565104005      3.06440948333535
  H   12.69879457315655      8.27558535090500      3.78512027523894
  O   10.88814497193075      6.71094851936900      5.33176538175437
  C   15.75868486540971      9.42359837949788      7.06777234705907
  H   16.81392487680244      9.58428522400890      7.23378290401040
  H   15.31461278588431     10.19585545473741      6.44785419270237
  H   15.21913240728603      9.35223764201571      8.00654378945719
  S   15.45137203639449      7.85094484329281      6.19416322769859
  C   16.32747767803048      8.20973477168477      4.62943580199983
  H   16.40868486656139      7.27826157519898      4.07806533576430
  H   15.70127507907219      8.91247725309984      4.08961165376405
  H   17.31558410809164      8.60942599570116      4.81655915213014
  O   13.90845893804896      8.25739251403795      5.66936100326828
