# Supplementary material for: Understanding the solubilization of Ca acetylide with a new computational model for ionic pairs
Source: Chem Sci. 2020 Oct 8;11(48):13102–12. doi: 10.1039/d0sc04752j (PMC8163204; doi:10.1039/d0sc04752j)
Supplement: SC-011-D0SC04752J-s051 [file SC-011-D0SC04752J-s051.xyz]

43
Coordinates from ORCA-job opt
  Ca  13.45283338538250      7.17663092846035      6.59154780617097
  C   17.00703177879535      8.18805366582923      7.24332701689053
  C   15.87437347135666      7.81223688365320      6.94731733203130
  C   15.44294917230941      2.85308340241501      7.98071301096148
  H   15.26847705329740      2.29433163399806      7.06691487503027
  H   16.37039927121133      2.52612508318363      8.44466210274278
  H   14.60194472005366      2.73314314339475      8.65720509408793
  S   15.58269570762304      4.61391184939164      7.50572282780283
  C   15.71477756590204      5.28818329768167      9.19347694716189
  H   14.81429338596832      5.02627803407169      9.74124678523562
  H   16.60593080194929      4.88334277695328      9.66764542514123
  H   15.80696922523337      6.36150326850798      9.07086496842976
  O   14.15811169733600      4.95295900486479      7.01966224154720
  C   13.76914146579898     10.61690778637632      8.65148047506143
  H   13.70067804903620     11.52171824786979      8.05452437427911
  H   13.71352341296459     10.85190113284050      9.71109212005074
  H   14.68457436551986     10.07779533149183      8.41830034382798
  S   12.36784416464872      9.53114942782691      8.20967970308417
  C   12.80165013724041      8.03552062520100      8.96639182441526
  H   17.99245689241062      8.50755337867211      7.49589983465760
  H   13.75323024821356      8.07401031370203      9.48691496029315
  H   11.98752909051539      7.67737222565740      9.58622304453079
  O   12.62167104736651      9.35133483458991      6.64202887104484
  C   11.14505584521169      5.95174258890044      3.13071941753016
  H   12.20005183808458      6.20418759768028      3.08775786129169
  H   11.00919422791033      4.87964887513861      3.22899801530605
  H   10.60929761115177      6.31914376958187      2.25849347947554
  S   10.44981718566690      6.71913334666336      4.63680192085299
  C   10.84447920067571      8.44867617896574      4.21146565495853
  H   10.12910755163025      8.78683334846913      3.46501756763660
  H   10.76653290092210      9.02467963350212      5.12803477404442
  H   11.86718435726946      8.49946046191973      3.85358960379021
  O   11.39615181204747      6.29660656484272      5.77082407949990
  C   15.19217179457473      9.87210153819681      4.44816966023121
  H   16.04699418986838     10.43328222469154      4.07755015973021
  H   14.25310749354444     10.27415058394464      4.08092409394226
  H   15.20058080198736      9.83918034877109      5.53040688065288
  S   15.35559010555014      8.14472254979219      3.89689909084193
  C   15.21170080923111      8.47741402255756      2.10128437926887
  H   15.20295909261431      7.51417658075709      1.60116635984616
  H   14.28703765709873      9.01212694708047      1.90346911009606
  H   16.07146845241020      9.05566088383007      1.77160756100421
  O   14.00482096241688      7.46059567808133      4.22585834552107
