# Supplementary material for: Understanding the solubilization of Ca acetylide with a new computational model for ionic pairs
Source: Chem Sci. 2020 Oct 8;11(48):13102–12. doi: 10.1039/d0sc04752j (PMC8163204; doi:10.1039/d0sc04752j)
Supplement: SC-011-D0SC04752J-s052 [file SC-011-D0SC04752J-s052.xyz]

43
Coordinates from ORCA-job opt
  Ca  12.99358765208954      6.78760780583830      6.19734295445835
  C   14.06410369406559     10.36403723348858      5.85854849876910
  C   13.71623789853809      9.18957533680785      5.96850336499819
  C   15.49036372570016      3.06546030440698      7.54311871939466
  H   14.59546997584193      2.63209843430411      7.10929509893344
  H   16.36964999662138      2.47671390741107      7.30444815171162
  H   15.37046704146920      3.15299672672110      8.62001909173169
  S   15.70066826801290      4.74397332948572      6.86780027023808
  C   16.97908973569847      5.31329447309108      7.76616983752791
  H   16.94907195301685      5.21608793451903      8.84643176033127
  H   17.42416545672326      6.21426533128133      7.36639861609728
  H   14.37542752198978     11.38020897786765      5.77756586196613
  O   14.18628149039549      5.27936495958017      7.22815171403280
  C   12.40970677602298      9.76785376083158      9.31254785316101
  H   11.35687628932085     10.01329405349285      9.41073523184613
  H   12.97733337986290     10.23448725381955     10.11407205097321
  H   12.79064169607105     10.05487337441749      8.33583222751560
  S   12.55497272985599      7.95505838547102      9.45755400202069
  C   14.35742300341328      7.84257920114434      9.21595291524214
  H   14.65163584459321      8.46339383159923      8.37414901962759
  H   14.84229640585936      8.16379893238210     10.13490953175505
  H   14.58288046416145      6.80074543442883      9.00268283905304
  O   11.88370312764656      7.40325809525690      8.17931316744789
  C   11.46843236145138      8.70364256181947      3.26457710927426
  H   12.32913327871050      9.00681768139172      3.85591319792275
  H   11.74814810063423      7.95725897160136      2.52855752598347
  H   11.00022359779602      9.55708314767383      2.77943658526995
  S   10.24104800397215      7.91483694533945      4.35982092453182
  C   10.16358949345289      9.23656725345392      5.61559385123228
  H   9.66420257330981     10.09831266186968      5.17865803295167
  H   9.58191109007792      8.84133292438441      6.44168377122433
  H   11.17259769419349      9.48458156336093      5.93604122729873
  O   10.96536941064006      6.72922294516675      5.02948629275611
  C   15.82649329572960      8.37473319530628      3.16828020607645
  H   16.87133843377059      8.66945020373652      3.10921027433302
  H   15.44664223187699      8.07046420833955      2.19697429729755
  H   15.23270830998579      9.17739151128438      3.59259019785450
  S   15.65894166017158      6.98544795892432      4.33329758745364
  C   16.64949704562445      5.76174729630226      3.42123410406680
  H   16.61337596048268      4.85290109657620      4.01139240057333
  H   16.20891098933981      5.60982493060178      2.44012879622178
  H   17.67439013287493      6.11623884210624      3.34630918656894
  O   14.19738220893491      6.50568702311398      4.16115165227568
