# Supplementary material for: Understanding the solubilization of Ca acetylide with a new computational model for ionic pairs
Source: Chem Sci. 2020 Oct 8;11(48):13102–12. doi: 10.1039/d0sc04752j (PMC8163204; doi:10.1039/d0sc04752j)
Supplement: SC-011-D0SC04752J-s053 [file SC-011-D0SC04752J-s053.xyz]

53
Coordinates from ORCA-job opt
  Ca  12.58167147710352      7.37138167735583      7.00952300742295
  C   13.62541399796824      8.06178086947393      9.14562078323765
  C   14.48113472597976      8.38761427983053      8.28421629023818
  C   15.52460862671307      3.54123597790969      7.77982270489303
  H   15.88240044525289      3.52354149332636      6.75515443854710
  H   16.34879356269622      3.35482396612412      8.46301755634444
  H   14.72913654318635      2.81373341266926      7.91074824935853
  S   14.87990698298086      5.22599719714611      8.08788261098693
  C   14.21192565468086      4.90571147805694      9.74981990078629
  H   13.45426843747754      4.13193943945594      9.66108596585018
  H   15.02222976198453      4.59844412940342     10.40407197236365
  H   13.78633862982169      5.85736960078228     10.06300843868360
  O   13.63165288264255      5.28557565766490      7.15624014787078
  C   17.74072629652385      7.57886689196966      8.53994421998879
  H   18.21673413483192      7.08642560190577      7.69674863223585
  H   16.73372607028054      7.92640695074873      8.28670411570743
  H   18.36724798579916      8.38949100274358      8.90440928039446
  S   17.59582130012434      6.33816499581100      9.87257763176968
  C   16.71448950545420      7.43154703201385     11.04337011689444
  H   15.75977452354536      7.72012150712200     10.60196108714914
  H   16.56885350789527      6.86214244874160     11.95668888549732
  H   17.33864223855485      8.29901700097698     11.24172890405552
  O   18.99242991517452      6.07334842588405     10.42708479770974
  C   12.40333577204684     11.16573765682805      8.00423856662826
  H   12.59122851651841     11.56111838502786      7.01041635670357
  H   12.33957930856097     11.97903421931187      8.72349127430172
  H   13.15675822397823     10.42816189958840      8.29019364095755
  S   10.78814891363654     10.32945070089662      7.93698717628625
  C   10.78853154693138      9.67820850068416      9.63505873037178
  H   11.68777474805001      9.06103160241006      9.76011231244179
  H   10.77485552433748     10.51896166737091     10.32520048245061
  H   9.87969912977489      9.09359616524779      9.74438408483814
  O   10.97413890833383      9.10168593854292      7.00564551186694
  C   12.28206486952385      5.91117171498339      3.25425368249801
  H   13.12132985346990      6.43212143912468      3.70553783114094
  H   12.34659259256999      4.84383712186972      3.43829789914783
  H   12.21530796415228      6.10625196055966      2.18651537257766
  S   10.75262976888842      6.48996620522474      4.06726781336792
  C   10.96484275519736      8.27113676581459      3.71975383618788
  H   10.76931526518846      8.44219863140579      2.66364333623384
  H   10.23461392711918      8.78971194481592      4.33146663514588
  H   11.96968610584471      8.57820184529289      3.99232411503459
  O   10.99506637835421      6.30393162650692      5.57358998348419
  C   15.80825316685305      9.93145852061396      5.85161731536757
  H   16.88258149995308     10.07533533717751      5.76172336088570
  H   15.27413743018750     10.49249610032361      5.08971664127653
  H   15.46151971085271     10.15836387255861      6.85233863015995
  S   15.43288547930564      8.16578383314114      5.62340364475685
  C   16.18609668109408      8.03992213528455      3.93805641477905
  H   15.98484849195208      7.03365267481787      3.58374498508496
  H   15.73821495952981      8.76794615641327      3.26768031326219
  H   17.26059562897232      8.19139947375613      4.01277205947453
  O   13.91956967215066      8.08730486728998      5.22759825530169
