# Supplementary material for: Understanding the solubilization of Ca acetylide with a new computational model for ionic pairs
Source: Chem Sci. 2020 Oct 8;11(48):13102–12. doi: 10.1039/d0sc04752j (PMC8163204; doi:10.1039/d0sc04752j)
Supplement: SC-011-D0SC04752J-s054 [file SC-011-D0SC04752J-s054.xyz]

43
Coordinates from ORCA-job opt
  Ca  13.35216548458341      7.11642194531023      6.84885516273191
  C   15.33137110730483      7.79580441900746      8.16959959458273
  C   15.68997365394011      7.96180918969257      6.97598862971526
  C   15.90789400813259      2.97521028526503      6.52569210006129
  H   15.60485222433270      2.80633417480570      5.49718412893746
  H   16.95248991010267      2.70157414530161      6.65404852928422
  H   15.27066258954761      2.40941437196792      7.19895133824051
  S   15.70411202578236      4.76766851294584      6.85376898057881
  C   16.15567163166157      4.72000298552460      8.61416233718005
  H   15.50105531692583      4.01674776025850      9.12217373687205
  H   17.19959833107120      4.42491322156021      8.69608137792328
  H   16.00943805221334      5.74333515315089      8.95993358313298
  O   14.15782816573530      4.92195086318653      6.80825631798209
  C   13.83368960105583     10.86959212264387      7.79912035980338
  H   13.52040018976374     11.27043432945495      6.83960177028762
  H   14.17287298189367     11.67485042786559      8.44683965338821
  H   14.59497698724577     10.09384795499886      7.68235529822258
  S   12.36282840691790     10.10658284988543      8.55240309720909
  C   13.18014332820724      9.42663689026828     10.02671626295018
  H   14.00237384290355      8.78198364623608      9.68348604992603
  H   13.53999893267683     10.25574318533190     10.63237397501054
  H   12.42449006543147      8.86861304787997     10.57220610928721
  O   12.00280568173681      8.88768644727500      7.65981652784819
  C   11.23740288134926      6.06676791821953      3.45247173549798
  H   12.25533177678916      6.44248804479444      3.50601483707076
  H   11.22035393868670      4.98229918484112      3.48780094736249
  H   10.72285610180334      6.42168960569508      2.56253193603062
  S   10.34852572275596      6.65413142317207      4.93583281481262
  C   10.61367236805251      8.44149653126682      4.66708203787671
  H   9.97226630871591      8.76605917070002      3.85086129636412
  H   10.33528382052044      8.93214682068628      5.59347790614565
  H   11.66197152163349      8.61951753575214      4.44703888943134
  O   11.23221087073298      6.24956882635613      6.12652495829717
  C   15.80878230009576      9.59867699549963      4.37279772470988
  H   16.64071207781697      9.76638600234821      3.69222085414238
  H   14.93816263920079     10.17031152047036      4.06243050067083
  H   16.07915160264843      9.79901040638574      5.40112361069107
  S   15.35842250734092      7.83208562740160      4.32496336270152
  C   15.17950560589812      7.79345144534680      2.46187802021917
  H   14.79833691841371      6.80743021765462      2.21367178848213
  H   14.48301678222806      8.55570816070897      2.12269056216166
  H   16.15614017377546      7.93199817811041      2.00218634420973
  O   13.82259156237557      7.74018845477305      4.65866495196642
