# Supplementary material for: Understanding the solubilization of Ca acetylide with a new computational model for ionic pairs
Source: Chem Sci. 2020 Oct 8;11(48):13102–12. doi: 10.1039/d0sc04752j (PMC8163204; doi:10.1039/d0sc04752j)
Supplement: SC-011-D0SC04752J-s055 [file SC-011-D0SC04752J-s055.xyz]

53
* (null), Energy   -1000.0000000
Ca   12.579258    7.126622    6.701319   -0.001001   -0.004527   -0.002118
C    14.825116    8.774504    9.006765    0.034090   -0.061569    0.014119
C    14.020243    8.429272    8.118241    0.020366    0.033844    0.035507
C    15.327673    3.674589    8.583357    0.002768    0.003890   -0.001337
H    15.572394    3.356817    7.574876    0.001381    0.000804   -0.000525
H    16.212248    3.643053    9.211184    0.001883    0.013145   -0.000982
H    14.525727    3.061446    8.983201   -0.007734    0.016044   -0.002134
S    14.762325    5.407329    8.463124    0.008739   -0.001143    0.004543
C    14.186025    5.583171   10.180675   -0.000312   -0.000707   -0.001429
H    13.297330    4.964988   10.275913   -0.002935   -0.000467   -0.001066
H    14.967634    5.271603   10.862856    0.009262    0.020968   -0.005537
H    13.965582    6.635706   10.308908    0.006755   -0.009840    0.030648
O    13.420553    5.250251    7.644950   -0.012830    0.004904   -0.004543
C    17.944894    7.294263    8.282287    0.006611   -0.004300   -0.005622
H    18.322369    6.580021    7.555181    0.031250    0.013190   -0.019049
H    17.060657    7.809174    7.917406    0.027741   -0.011195   -0.043848
H    18.727132    7.999673    8.553234   -0.002308    0.005292    0.004176
S    17.484041    6.365361    9.796370   -0.009863    0.021000    0.025090
C    16.871934    7.752656   10.686209    0.044384   -0.068771    0.006838
H    15.793121    8.422251    9.849979   -1.390009    0.945363   -1.069025
H    16.434936    7.397456   11.619697   -0.001424   -0.049078    0.000330
H    17.672721    8.466666   10.890865    0.035110   -0.042405    0.002051
O    18.795213    5.730314   10.297375    0.015031   -0.020482   -0.018520
C    11.640335   10.764713    8.101603   -0.001424    0.000986    0.000017
H    11.380768   11.241677    7.161125    0.001727    0.001767    0.000859
H    11.556147   11.479910    8.916526    0.000537    0.002153   -0.001862
H    12.631562   10.306298    8.072751   -0.006583    0.015260   -0.009090
S    10.424408    9.438323    8.371407   -0.000665   -0.000349   -0.000232
C    11.154989    8.754689    9.890691   -0.001386   -0.000051    0.000283
H    12.214070    8.568712    9.705387   -0.012275   -0.008563    0.016806
H    11.015243    9.476019   10.692437    0.000348   -0.002948    0.001949
H    10.610720    7.842284   10.114970    0.002611   -0.000387    0.002211
O    10.681118    8.387289    7.255869    0.002559    0.001144    0.001448
C    12.171883    6.649372    2.459143   -0.000402   -0.000257    0.000176
H    13.083568    6.978542    2.948322    0.000059   -0.000559   -0.002053
H    12.206131    5.584482    2.253470   -0.000110    0.000009    0.000119
H    11.983145    7.200381    1.540919   -0.001185   -0.000469    0.000484
S    10.786481    6.917665    3.617057    0.000114   -0.000043   -0.000181
C    11.006661    8.718877    3.827712   -0.000314   -0.000070   -0.000271
H    10.685613    9.221345    2.918692    0.000266    0.000552    0.000229
H    10.375282    9.004769    4.662806   -0.002511    0.000872   -0.002525
H    12.049814    8.928663    4.046018   -0.000047    0.000547   -0.002565
O    11.232844    6.273343    4.940800    0.001552    0.001617    0.002293
C    15.788117    9.718509    5.701871    0.000258   -0.000506   -0.000715
H    16.847159    9.873018    5.892658   -0.002050   -0.001800    0.003883
H    15.470961   10.215516    4.789009   -0.000889    0.003665    0.003476
H    15.209981   10.015344    6.569956    0.000437    0.020672   -0.014094
S    15.495297    7.935806    5.532142    0.002905   -0.001061   -0.004865
C    16.518384    7.676301    4.036252    0.001060   -0.001496    0.004926
H    16.392101    6.638720    3.744422    0.000317   -0.000541    0.004676
H    16.184702    8.336276    3.240590   -0.008912    0.002965    0.013124
H    17.559548    7.862833    4.286474    0.000141   -0.003236    0.004258
O    14.045974    7.787003    4.963410   -0.002509    0.002904    0.004779
53
* Frequency(6) -1131.4321
Ca   12.579144    7.126107    6.701078   -0.001001   -0.004527   -0.002118
C    14.828990    8.767507    9.008370    0.034090   -0.061569    0.014119
C    14.022557    8.433118    8.122276    0.020366    0.033844    0.035507
C    15.327987    3.675031    8.583205    0.002768    0.003890   -0.001337
H    15.572551    3.356909    7.574817    0.001381    0.000804   -0.000525
H    16.212462    3.644547    9.211072    0.001883    0.013145   -0.000982
H    14.524848    3.063269    8.982958   -0.007734    0.016044   -0.002134
S    14.763319    5.407199    8.463640    0.008739   -0.001143    0.004543
C    14.185989    5.583090   10.180512   -0.000312   -0.000707   -0.001429
H    13.296996    4.964935   10.275792   -0.002935   -0.000467   -0.001066
H    14.968687    5.273985   10.862226    0.009262    0.020968   -0.005537
H    13.966350    6.634587   10.312391    0.006755   -0.009840    0.030648
O    13.419095    5.250808    7.644434   -0.012830    0.004904   -0.004543
C    17.945645    7.293774    8.281648    0.006611   -0.004300   -0.005622
H    18.325921    6.581520    7.553016    0.031250    0.013190   -0.019049
H    17.063809    7.807901    7.912423    0.027741   -0.011195   -0.043848
H    18.726870    8.000274    8.553709   -0.002308    0.005292    0.004176
S    17.482920    6.367747    9.799222   -0.009863    0.021000    0.025090
C    16.876978    7.744841   10.686986    0.044384   -0.068771    0.006838
H    15.635154    8.529686    9.728490   -1.390009    0.945363   -1.069025
H    16.434774    7.391878   11.619735   -0.001424   -0.049078    0.000330
H    17.676711    8.461847   10.891098    0.035110   -0.042405    0.002051
O    18.796921    5.727986   10.295270    0.015031   -0.020482   -0.018520
C    11.640173   10.764825    8.101605   -0.001424    0.000986    0.000017
H    11.380964   11.241878    7.161223    0.001727    0.001767    0.000859
H    11.556208   11.480154    8.916314    0.000537    0.002153   -0.001862
H    12.630814   10.308032    8.071718   -0.006583    0.015260   -0.009090
S    10.424332    9.438283    8.371381   -0.000665   -0.000349   -0.000232
C    11.154832    8.754683    9.890724   -0.001386   -0.000051    0.000283
H    12.212675    8.567739    9.707297   -0.012275   -0.008563    0.016806
H    11.015283    9.475684   10.692658    0.000348   -0.002948    0.001949
H    10.611017    7.842240   10.115221    0.002611   -0.000387    0.002211
O    10.681409    8.387419    7.256033    0.002559    0.001144    0.001448
C    12.171837    6.649343    2.459163   -0.000402   -0.000257    0.000176
H    13.083574    6.978479    2.948089    0.000059   -0.000559   -0.002053
H    12.206118    5.584483    2.253484   -0.000110    0.000009    0.000119
H    11.983011    7.200328    1.540973   -0.001185   -0.000469    0.000484
S    10.786494    6.917660    3.617036    0.000114   -0.000043   -0.000181
C    11.006625    8.718869    3.827681   -0.000314   -0.000070   -0.000271
H    10.685643    9.221408    2.918718    0.000266    0.000552    0.000229
H    10.374997    9.004868    4.662519   -0.002511    0.000872   -0.002525
H    12.049809    8.928725    4.045727   -0.000047    0.000547   -0.002565
O    11.233021    6.273526    4.941061    0.001552    0.001617    0.002293
C    15.788146    9.718451    5.701789    0.000258   -0.000506   -0.000715
H    16.846926    9.872814    5.893099   -0.002050   -0.001800    0.003883
H    15.470860   10.215932    4.789404   -0.000889    0.003665    0.003476
H    15.210031   10.017693    6.568354    0.000437    0.020672   -0.014094
S    15.495627    7.935685    5.531589    0.002905   -0.001061   -0.004865
C    16.518504    7.676131    4.036812    0.001060   -0.001496    0.004926
H    16.392137    6.638659    3.744954    0.000317   -0.000541    0.004676
H    16.183689    8.336613    3.242081   -0.008912    0.002965    0.013124
H    17.559564    7.862465    4.286958    0.000141   -0.003236    0.004258
O    14.045689    7.787333    4.963953   -0.002509    0.002904    0.004779
53
* Frequency(6) -1131.4321
Ca   12.579043    7.125648    6.700864   -0.001001   -0.004527   -0.002118
C    14.832445    8.761268    9.009800    0.034090   -0.061569    0.014119
C    14.024621    8.436547    8.125874    0.020366    0.033844    0.035507
C    15.328268    3.675425    8.583069    0.002768    0.003890   -0.001337
H    15.572691    3.356990    7.574764    0.001381    0.000804   -0.000525
H    16.212653    3.645879    9.210973    0.001883    0.013145   -0.000982
H    14.524064    3.064895    8.982742   -0.007734    0.016044   -0.002134
S    14.764204    5.407083    8.464101    0.008739   -0.001143    0.004543
C    14.185958    5.583019   10.180368   -0.000312   -0.000707   -0.001429
H    13.296699    4.964888   10.275684   -0.002935   -0.000467   -0.001066
H    14.969625    5.276110   10.861665    0.009262    0.020968   -0.005537
H    13.967034    6.633590   10.315497    0.006755   -0.009840    0.030648
O    13.417795    5.251305    7.643973   -0.012830    0.004904   -0.004543
C    17.946315    7.293339    8.281079    0.006611   -0.004300   -0.005622
H    18.329087    6.582857    7.551086    0.031250    0.013190   -0.019049
H    17.066620    7.806767    7.907980    0.027741   -0.011195   -0.043848
H    18.726636    8.000810    8.554132   -0.002308    0.005292    0.004176
S    17.481920    6.369875    9.801764   -0.009863    0.021000    0.025090
C    16.881475    7.737872   10.687679    0.044384   -0.068771    0.006838
H    15.494305    8.625480    9.620166   -1.390009    0.945363   -1.069025
H    16.434629    7.386905   11.619768   -0.001424   -0.049078    0.000330
H    17.680269    8.457550   10.891306    0.035110   -0.042405    0.002051
O    18.798444    5.725910   10.293393    0.015031   -0.020482   -0.018520
C    11.640028   10.764925    8.101607   -0.001424    0.000986    0.000017
H    11.381139   11.242057    7.161310    0.001727    0.001767    0.000859
H    11.556263   11.480373    8.916125    0.000537    0.002153   -0.001862
H    12.630147   10.309578    8.070797   -0.006583    0.015260   -0.009090
S    10.424265    9.438248    8.371357   -0.000665   -0.000349   -0.000232
C    11.154691    8.754678    9.890752   -0.001386   -0.000051    0.000283
H    12.211431    8.566871    9.709000   -0.012275   -0.008563    0.016806
H    11.015318    9.475385   10.692856    0.000348   -0.002948    0.001949
H    10.611282    7.842201   10.115445    0.002611   -0.000387    0.002211
O    10.681668    8.387535    7.256180    0.002559    0.001144    0.001448
C    12.171797    6.649317    2.459180   -0.000402   -0.000257    0.000176
H    13.083580    6.978422    2.947881    0.000059   -0.000559   -0.002053
H    12.206107    5.584484    2.253496   -0.000110    0.000009    0.000119
H    11.982891    7.200280    1.541022   -0.001185   -0.000469    0.000484
S    10.786506    6.917656    3.617018    0.000114   -0.000043   -0.000181
C    11.006594    8.718862    3.827654   -0.000314   -0.000070   -0.000271
H    10.685670    9.221464    2.918741    0.000266    0.000552    0.000229
H    10.374742    9.004957    4.662263   -0.002511    0.000872   -0.002525
H    12.049804    8.928781    4.045467   -0.000047    0.000547   -0.002565
O    11.233178    6.273690    4.941293    0.001552    0.001617    0.002293
C    15.788173    9.718400    5.701717    0.000258   -0.000506   -0.000715
H    16.846719    9.872631    5.893493   -0.002050   -0.001800    0.003883
H    15.470770   10.216303    4.789756   -0.000889    0.003665    0.003476
H    15.210075   10.019787    6.566926    0.000437    0.020672   -0.014094
S    15.495921    7.935578    5.531096    0.002905   -0.001061   -0.004865
C    16.518611    7.675979    4.037311    0.001060   -0.001496    0.004926
H    16.392169    6.638604    3.745428    0.000317   -0.000541    0.004676
H    16.182786    8.336914    3.243411   -0.008912    0.002965    0.013124
H    17.559578    7.862137    4.287390    0.000141   -0.003236    0.004258
O    14.045434    7.787627    4.964438   -0.002509    0.002904    0.004779
53
* Frequency(6) -1131.4321
Ca   12.578965    7.125295    6.700698   -0.001001   -0.004527   -0.002118
C    14.835105    8.756463    9.010902    0.034090   -0.061569    0.014119
C    14.026210    8.439188    8.128645    0.020366    0.033844    0.035507
C    15.328484    3.675728    8.582965    0.002768    0.003890   -0.001337
H    15.572799    3.357053    7.574723    0.001381    0.000804   -0.000525
H    16.212800    3.646905    9.210896    0.001883    0.013145   -0.000982
H    14.523460    3.066147    8.982575   -0.007734    0.016044   -0.002134
S    14.764886    5.406994    8.464455    0.008739   -0.001143    0.004543
C    14.185933    5.582963   10.180256   -0.000312   -0.000707   -0.001429
H    13.296470    4.964851   10.275601   -0.002935   -0.000467   -0.001066
H    14.970348    5.277746   10.861233    0.009262    0.020968   -0.005537
H    13.967561    6.632823   10.317888    0.006755   -0.009840    0.030648
O    13.416794    5.251688    7.643619   -0.012830    0.004904   -0.004543
C    17.946831    7.293003    8.280640    0.006611   -0.004300   -0.005622
H    18.331526    6.583886    7.549600    0.031250    0.013190   -0.019049
H    17.068785    7.805893    7.904558    0.027741   -0.011195   -0.043848
H    18.726456    8.001223    8.554458   -0.002308    0.005292    0.004176
S    17.481151    6.371514    9.803722   -0.009863    0.021000    0.025090
C    16.884938    7.732506   10.688212    0.044384   -0.068771    0.006838
H    15.385837    8.699250    9.536746   -1.390009    0.945363   -1.069025
H    16.434518    7.383075   11.619794   -0.001424   -0.049078    0.000330
H    17.683009    8.454241   10.891466    0.035110   -0.042405    0.002051
O    18.799617    5.724312   10.291948    0.015031   -0.020482   -0.018520
C    11.639917   10.765002    8.101608   -0.001424    0.000986    0.000017
H    11.381274   11.242195    7.161377    0.001727    0.001767    0.000859
H    11.556305   11.480540    8.915980    0.000537    0.002153   -0.001862
H    12.629633   10.310769    8.070087   -0.006583    0.015260   -0.009090
S    10.424213    9.438221    8.371339   -0.000665   -0.000349   -0.000232
C    11.154583    8.754674    9.890774   -0.001386   -0.000051    0.000283
H    12.210473    8.566203    9.710311   -0.012275   -0.008563    0.016806
H    11.015345    9.475155   10.693008    0.000348   -0.002948    0.001949
H    10.611485    7.842170   10.115618    0.002611   -0.000387    0.002211
O    10.681868    8.387624    7.256293    0.002559    0.001144    0.001448
C    12.171765    6.649297    2.459194   -0.000402   -0.000257    0.000176
H    13.083585    6.978379    2.947721    0.000059   -0.000559   -0.002053
H    12.206098    5.584484    2.253505   -0.000110    0.000009    0.000119
H    11.982798    7.200243    1.541060   -0.001185   -0.000469    0.000484
S    10.786515    6.917652    3.617004    0.000114   -0.000043   -0.000181
C    11.006569    8.718856    3.827632   -0.000314   -0.000070   -0.000271
H    10.685691    9.221507    2.918759    0.000266    0.000552    0.000229
H    10.374546    9.005025    4.662066   -0.002511    0.000872   -0.002525
H    12.049800    8.928824    4.045267   -0.000047    0.000547   -0.002565
O    11.233299    6.273816    4.941472    0.001552    0.001617    0.002293
C    15.788193    9.718361    5.701661    0.000258   -0.000506   -0.000715
H    16.846559    9.872491    5.893796   -0.002050   -0.001800    0.003883
H    15.470701   10.216590    4.790028   -0.000889    0.003665    0.003476
H    15.210109   10.021401    6.565826    0.000437    0.020672   -0.014094
S    15.496148    7.935495    5.530717    0.002905   -0.001061   -0.004865
C    16.518694    7.675862    4.037695    0.001060   -0.001496    0.004926
H    16.392194    6.638561    3.745792    0.000317   -0.000541    0.004676
H    16.182090    8.337145    3.244435   -0.008912    0.002965    0.013124
H    17.559589    7.861885    4.287722    0.000141   -0.003236    0.004258
O    14.045239    7.787854    4.964811   -0.002509    0.002904    0.004779
53
* Frequency(6) -1131.4321
Ca   12.578919    7.125086    6.700600   -0.001001   -0.004527   -0.002118
C    14.836683    8.753614    9.011555    0.034090   -0.061569    0.014119
C    14.027153    8.440755    8.130289    0.020366    0.033844    0.035507
C    15.328612    3.675908    8.582903    0.002768    0.003890   -0.001337
H    15.572863    3.357090    7.574698    0.001381    0.000804   -0.000525
H    16.212887    3.647513    9.210851    0.001883    0.013145   -0.000982
H    14.523102    3.066890    8.982477   -0.007734    0.016044   -0.002134
S    14.765290    5.406941    8.464665    0.008739   -0.001143    0.004543
C    14.185919    5.582931   10.180190   -0.000312   -0.000707   -0.001429
H    13.296334    4.964830   10.275552   -0.002935   -0.000467   -0.001066
H    14.970777    5.278717   10.860977    0.009262    0.020968   -0.005537
H    13.967874    6.632367   10.319307    0.006755   -0.009840    0.030648
O    13.416200    5.251915    7.643409   -0.012830    0.004904   -0.004543
C    17.947137    7.292804    8.280380    0.006611   -0.004300   -0.005622
H    18.332972    6.584496    7.548718    0.031250    0.013190   -0.019049
H    17.070069    7.805375    7.902529    0.027741   -0.011195   -0.043848
H    18.726349    8.001468    8.554651   -0.002308    0.005292    0.004176
S    17.480694    6.372486    9.804883   -0.009863    0.021000    0.025090
C    16.886993    7.729323   10.688529    0.044384   -0.068771    0.006838
H    15.321505    8.743003    9.487269   -1.390009    0.945363   -1.069025
H    16.434452    7.380804   11.619809   -0.001424   -0.049078    0.000330
H    17.684634    8.452278   10.891561    0.035110   -0.042405    0.002051
O    18.800313    5.723364   10.291091    0.015031   -0.020482   -0.018520
C    11.639851   10.765048    8.101609   -0.001424    0.000986    0.000017
H    11.381354   11.242277    7.161417    0.001727    0.001767    0.000859
H    11.556330   11.480640    8.915894    0.000537    0.002153   -0.001862
H    12.629328   10.311475    8.069666   -0.006583    0.015260   -0.009090
S    10.424182    9.438204    8.371328   -0.000665   -0.000349   -0.000232
C    11.154519    8.754672    9.890787   -0.001386   -0.000051    0.000283
H    12.209905    8.565807    9.711089   -0.012275   -0.008563    0.016806
H    11.015361    9.475019   10.693098    0.000348   -0.002948    0.001949
H    10.611606    7.842153   10.115720    0.002611   -0.000387    0.002211
O    10.681986    8.387677    7.256360    0.002559    0.001144    0.001448
C    12.171747    6.649285    2.459202   -0.000402   -0.000257    0.000176
H    13.083588    6.978353    2.947626    0.000059   -0.000559   -0.002053
H    12.206093    5.584485    2.253510   -0.000110    0.000009    0.000119
H    11.982743    7.200222    1.541083   -0.001185   -0.000469    0.000484
S    10.786520    6.917650    3.616995    0.000114   -0.000043   -0.000181
C    11.006555    8.718853    3.827620   -0.000314   -0.000070   -0.000271
H    10.685703    9.221532    2.918770    0.000266    0.000552    0.000229
H    10.374430    9.005065    4.661949   -0.002511    0.000872   -0.002525
H    12.049798    8.928849    4.045148   -0.000047    0.000547   -0.002565
O    11.233371    6.273891    4.941578    0.001552    0.001617    0.002293
C    15.788205    9.718337    5.701628    0.000258   -0.000506   -0.000715
H    16.846464    9.872407    5.893975   -0.002050   -0.001800    0.003883
H    15.470660   10.216759    4.790188   -0.000889    0.003665    0.003476
H    15.210130   10.022357    6.565173    0.000437    0.020672   -0.014094
S    15.496282    7.935446    5.530492    0.002905   -0.001061   -0.004865
C    16.518743    7.675793    4.037923    0.001060   -0.001496    0.004926
H    16.392208    6.638536    3.746009    0.000317   -0.000541    0.004676
H    16.181678    8.337282    3.245043   -0.008912    0.002965    0.013124
H    17.559596    7.861735    4.287919    0.000141   -0.003236    0.004258
O    14.045123    7.787988    4.965032   -0.002509    0.002904    0.004779
53
* Frequency(6) -1131.4321
Ca   12.578909    7.125043    6.700580   -0.001001   -0.004527   -0.002118
C    14.837007    8.753028    9.011690    0.034090   -0.061569    0.014119
C    14.027347    8.441077    8.130626    0.020366    0.033844    0.035507
C    15.328638    3.675945    8.582890    0.002768    0.003890   -0.001337
H    15.572876    3.357098    7.574693    0.001381    0.000804   -0.000525
H    16.212905    3.647638    9.210841    0.001883    0.013145   -0.000982
H    14.523029    3.067042    8.982456   -0.007734    0.016044   -0.002134
S    14.765374    5.406930    8.464709    0.008739   -0.001143    0.004543
C    14.185916    5.582924   10.180176   -0.000312   -0.000707   -0.001429
H    13.296306    4.964825   10.275542   -0.002935   -0.000467   -0.001066
H    14.970865    5.278916   10.860924    0.009262    0.020968   -0.005537
H    13.967938    6.632274   10.319598    0.006755   -0.009840    0.030648
O    13.416078    5.251962    7.643365   -0.012830    0.004904   -0.004543
C    17.947200    7.292763    8.280326    0.006611   -0.004300   -0.005622
H    18.333269    6.584622    7.548537    0.031250    0.013190   -0.019049
H    17.070333    7.805269    7.902112    0.027741   -0.011195   -0.043848
H    18.726327    8.001519    8.554691   -0.002308    0.005292    0.004176
S    17.480600    6.372686    9.805122   -0.009863    0.021000    0.025090
C    16.887415    7.728669   10.688594    0.044384   -0.068771    0.006838
H    15.308280    8.751998    9.477098   -1.390009    0.945363   -1.069025
H    16.434439    7.380337   11.619812   -0.001424   -0.049078    0.000330
H    17.684968    8.451875   10.891580    0.035110   -0.042405    0.002051
O    18.800456    5.723169   10.290915    0.015031   -0.020482   -0.018520
C    11.639838   10.765057    8.101609   -0.001424    0.000986    0.000017
H    11.381371   11.242294    7.161425    0.001727    0.001767    0.000859
H    11.556335   11.480661    8.915876    0.000537    0.002153   -0.001862
H    12.629266   10.311621    8.069580   -0.006583    0.015260   -0.009090
S    10.424176    9.438201    8.371326   -0.000665   -0.000349   -0.000232
C    11.154506    8.754671    9.890790   -0.001386   -0.000051    0.000283
H    12.209788    8.565725    9.711249   -0.012275   -0.008563    0.016806
H    11.015364    9.474991   10.693116    0.000348   -0.002948    0.001949
H    10.611631    7.842149   10.115741    0.002611   -0.000387    0.002211
O    10.682010    8.387688    7.256374    0.002559    0.001144    0.001448
C    12.171743    6.649283    2.459204   -0.000402   -0.000257    0.000176
H    13.083588    6.978347    2.947606    0.000059   -0.000559   -0.002053
H    12.206092    5.584485    2.253512   -0.000110    0.000009    0.000119
H    11.982732    7.200217    1.541087   -0.001185   -0.000469    0.000484
S    10.786521    6.917650    3.616993    0.000114   -0.000043   -0.000181
C    11.006552    8.718852    3.827617   -0.000314   -0.000070   -0.000271
H    10.685706    9.221537    2.918772    0.000266    0.000552    0.000229
H    10.374406    9.005073    4.661925   -0.002511    0.000872   -0.002525
H    12.049798    8.928854    4.045124   -0.000047    0.000547   -0.002565
O    11.233386    6.273906    4.941600    0.001552    0.001617    0.002293
C    15.788207    9.718332    5.701621    0.000258   -0.000506   -0.000715
H    16.846444    9.872390    5.894012   -0.002050   -0.001800    0.003883
H    15.470651   10.216794    4.790222   -0.000889    0.003665    0.003476
H    15.210134   10.022554    6.565039    0.000437    0.020672   -0.014094
S    15.496310    7.935436    5.530445    0.002905   -0.001061   -0.004865
C    16.518753    7.675779    4.037970    0.001060   -0.001496    0.004926
H    16.392211    6.638531    3.746053    0.000317   -0.000541    0.004676
H    16.181593    8.337310    3.245168   -0.008912    0.002965    0.013124
H    17.559597    7.861704    4.287960    0.000141   -0.003236    0.004258
O    14.045099    7.788016    4.965077   -0.002509    0.002904    0.004779
53
* Frequency(6) -1131.4321
Ca   12.578937    7.125171    6.700640   -0.001001   -0.004527   -0.002118
C    14.836043    8.754769    9.011290    0.034090   -0.061569    0.014119
C    14.026771    8.440120    8.129622    0.020366    0.033844    0.035507
C    15.328560    3.675835    8.582928    0.002768    0.003890   -0.001337
H    15.572837    3.357075    7.574708    0.001381    0.000804   -0.000525
H    16.212851    3.647266    9.210869    0.001883    0.013145   -0.000982
H    14.523248    3.066588    8.982517   -0.007734    0.016044   -0.002134
S    14.765126    5.406962    8.464580    0.008739   -0.001143    0.004543
C    14.185925    5.582944   10.180217   -0.000312   -0.000707   -0.001429
H    13.296389    4.964839   10.275572   -0.002935   -0.000467   -0.001066
H    14.970603    5.278323   10.861081    0.009262    0.020968   -0.005537
H    13.967747    6.632552   10.318731    0.006755   -0.009840    0.030648
O    13.416441    5.251823    7.643494   -0.012830    0.004904   -0.004543
C    17.947013    7.292885    8.280485    0.006611   -0.004300   -0.005622
H    18.332385    6.584249    7.549076    0.031250    0.013190   -0.019049
H    17.069548    7.805585    7.903352    0.027741   -0.011195   -0.043848
H    18.726392    8.001369    8.554573   -0.002308    0.005292    0.004176
S    17.480879    6.372092    9.804412   -0.009863    0.021000    0.025090
C    16.886160    7.730614   10.688400    0.044384   -0.068771    0.006838
H    15.347595    8.725259    9.507334   -1.390009    0.945363   -1.069025
H    16.434479    7.381725   11.619803   -0.001424   -0.049078    0.000330
H    17.683975    8.453074   10.891522    0.035110   -0.042405    0.002051
O    18.800031    5.723749   10.291438    0.015031   -0.020482   -0.018520
C    11.639878   10.765029    8.101608   -0.001424    0.000986    0.000017
H    11.381322   11.242244    7.161401    0.001727    0.001767    0.000859
H    11.556320   11.480600    8.915929    0.000537    0.002153   -0.001862
H    12.629452   10.311189    8.069837   -0.006583    0.015260   -0.009090
S    10.424194    9.438211    8.371333   -0.000665   -0.000349   -0.000232
C    11.154545    8.754673    9.890782   -0.001386   -0.000051    0.000283
H    12.210135    8.565967    9.710773   -0.012275   -0.008563    0.016806
H    11.015355    9.475074   10.693061    0.000348   -0.002948    0.001949
H    10.611557    7.842160   10.115679    0.002611   -0.000387    0.002211
O    10.681938    8.387656    7.256333    0.002559    0.001144    0.001448
C    12.171754    6.649290    2.459199   -0.000402   -0.000257    0.000176
H    13.083586    6.978363    2.947664    0.000059   -0.000559   -0.002053
H    12.206095    5.584485    2.253508   -0.000110    0.000009    0.000119
H    11.982765    7.200230    1.541073   -0.001185   -0.000469    0.000484
S    10.786518    6.917651    3.616999    0.000114   -0.000043   -0.000181
C    11.006560    8.718854    3.827625   -0.000314   -0.000070   -0.000271
H    10.685698    9.221522    2.918766    0.000266    0.000552    0.000229
H    10.374477    9.005049    4.661996   -0.002511    0.000872   -0.002525
H    12.049799    8.928839    4.045196   -0.000047    0.000547   -0.002565
O    11.233342    6.273861    4.941535    0.001552    0.001617    0.002293
C    15.788200    9.718347    5.701641    0.000258   -0.000506   -0.000715
H    16.846502    9.872441    5.893903   -0.002050   -0.001800    0.003883
H    15.470677   10.216690    4.790123   -0.000889    0.003665    0.003476
H    15.210121   10.021969    6.565438    0.000437    0.020672   -0.014094
S    15.496228    7.935466    5.530583    0.002905   -0.001061   -0.004865
C    16.518723    7.675821    4.037831    0.001060   -0.001496    0.004926
H    16.392203    6.638547    3.745921    0.000317   -0.000541    0.004676
H    16.181845    8.337227    3.244796   -0.008912    0.002965    0.013124
H    17.559593    7.861796    4.287839    0.000141   -0.003236    0.004258
O    14.045170    7.787934    4.964942   -0.002509    0.002904    0.004779
53
* Frequency(6) -1131.4321
Ca   12.579000    7.125456    6.700774   -0.001001   -0.004527   -0.002118
C    14.833895    8.758649    9.010401    0.034090   -0.061569    0.014119
C    14.025487    8.437987    8.127385    0.020366    0.033844    0.035507
C    15.328386    3.675590    8.583012    0.002768    0.003890   -0.001337
H    15.572750    3.357025    7.574741    0.001381    0.000804   -0.000525
H    16.212733    3.646438    9.210931    0.001883    0.013145   -0.000982
H    14.523735    3.065577    8.982651   -0.007734    0.016044   -0.002134
S    14.764576    5.407035    8.464294    0.008739   -0.001143    0.004543
C    14.185944    5.582989   10.180307   -0.000312   -0.000707   -0.001429
H    13.296574    4.964868   10.275639   -0.002935   -0.000467   -0.001066
H    14.970019    5.277002   10.861430    0.009262    0.020968   -0.005537
H    13.967321    6.633172   10.316800    0.006755   -0.009840    0.030648
O    13.417250    5.251514    7.643780   -0.012830    0.004904   -0.004543
C    17.946596    7.293156    8.280839    0.006611   -0.004300   -0.005622
H    18.330416    6.583418    7.550276    0.031250    0.013190   -0.019049
H    17.067800    7.806291    7.906115    0.027741   -0.011195   -0.043848
H    18.726538    8.001035    8.554309   -0.002308    0.005292    0.004176
S    17.481501    6.370769    9.802831   -0.009863    0.021000    0.025090
C    16.883363    7.734947   10.687970    0.044384   -0.068771    0.006838
H    15.435189    8.665685    9.574701   -1.390009    0.945363   -1.069025
H    16.434569    7.384818   11.619782   -0.001424   -0.049078    0.000330
H    17.681762    8.455747   10.891393    0.035110   -0.042405    0.002051
O    18.799083    5.725039   10.292606    0.015031   -0.020482   -0.018520
C    11.639968   10.764967    8.101607   -0.001424    0.000986    0.000017
H    11.381213   11.242132    7.161346    0.001727    0.001767    0.000859
H    11.556286   11.480464    8.916046    0.000537    0.002153   -0.001862
H    12.629867   10.310227    8.070410   -0.006583    0.015260   -0.009090
S    10.424236    9.438233    8.371347   -0.000665   -0.000349   -0.000232
C    11.154633    8.754676    9.890764   -0.001386   -0.000051    0.000283
H    12.210909    8.566507    9.709714   -0.012275   -0.008563    0.016806
H    11.015333    9.475260   10.692938    0.000348   -0.002948    0.001949
H    10.611393    7.842184   10.115539    0.002611   -0.000387    0.002211
O    10.681777    8.387584    7.256242    0.002559    0.001144    0.001448
C    12.171780    6.649306    2.459188   -0.000402   -0.000257    0.000176
H    13.083583    6.978398    2.947794    0.000059   -0.000559   -0.002053
H    12.206102    5.584484    2.253501   -0.000110    0.000009    0.000119
H    11.982840    7.200260    1.541043   -0.001185   -0.000469    0.000484
S    10.786511    6.917654    3.617010    0.000114   -0.000043   -0.000181
C    11.006580    8.718859    3.827642   -0.000314   -0.000070   -0.000271
H    10.685682    9.221487    2.918751    0.000266    0.000552    0.000229
H    10.374635    9.004994    4.662155   -0.002511    0.000872   -0.002525
H    12.049802    8.928804    4.045358   -0.000047    0.000547   -0.002565
O    11.233244    6.273759    4.941391    0.001552    0.001617    0.002293
C    15.788184    9.718379    5.701686    0.000258   -0.000506   -0.000715
H    16.846631    9.872555    5.893658   -0.002050   -0.001800    0.003883
H    15.470733   10.216459    4.789904   -0.000889    0.003665    0.003476
H    15.210094   10.020667    6.566326    0.000437    0.020672   -0.014094
S    15.496045    7.935532    5.530890    0.002905   -0.001061   -0.004865
C    16.518657    7.675915    4.037521    0.001060   -0.001496    0.004926
H    16.392183    6.638581    3.745626    0.000317   -0.000541    0.004676
H    16.182407    8.337040    3.243969   -0.008912    0.002965    0.013124
H    17.559584    7.862000    4.287571    0.000141   -0.003236    0.004258
O    14.045328    7.787751    4.964641   -0.002509    0.002904    0.004779
53
* Frequency(6) -1131.4321
Ca   12.579091    7.125868    6.700966   -0.001001   -0.004527   -0.002118
C    14.830795    8.764247    9.009117    0.034090   -0.061569    0.014119
C    14.023635    8.434910    8.124156    0.020366    0.033844    0.035507
C    15.328134    3.675237    8.583134    0.002768    0.003890   -0.001337
H    15.572624    3.356951    7.574789    0.001381    0.000804   -0.000525
H    16.212561    3.645243    9.211020    0.001883    0.013145   -0.000982
H    14.524438    3.064119    8.982845   -0.007734    0.016044   -0.002134
S    14.763781    5.407138    8.463881    0.008739   -0.001143    0.004543
C    14.185973    5.583053   10.180437   -0.000312   -0.000707   -0.001429
H    13.296841    4.964910   10.275736   -0.002935   -0.000467   -0.001066
H    14.969177    5.275095   10.861933    0.009262    0.020968   -0.005537
H    13.966707    6.634067   10.314013    0.006755   -0.009840    0.030648
O    13.418416    5.251068    7.644193   -0.012830    0.004904   -0.004543
C    17.945995    7.293547    8.281351    0.006611   -0.004300   -0.005622
H    18.327575    6.582218    7.552008    0.031250    0.013190   -0.019049
H    17.065278    7.807309    7.910102    0.027741   -0.011195   -0.043848
H    18.726747    8.000554    8.553930   -0.002308    0.005292    0.004176
S    17.482398    6.368859    9.800550   -0.009863    0.021000    0.025090
C    16.879327    7.741200   10.687348    0.044384   -0.068771    0.006838
H    15.561571    8.579731    9.671899   -1.390009    0.945363   -1.069025
H    16.434698    7.389280   11.619752   -0.001424   -0.049078    0.000330
H    17.678570    8.459602   10.891207    0.035110   -0.042405    0.002051
O    18.797717    5.726902   10.294289    0.015031   -0.020482   -0.018520
C    11.640097   10.764877    8.101606   -0.001424    0.000986    0.000017
H    11.381056   11.241972    7.161268    0.001727    0.001767    0.000859
H    11.556237   11.480268    8.916216    0.000537    0.002153   -0.001862
H    12.630465   10.308840    8.071236   -0.006583    0.015260   -0.009090
S    10.424297    9.438265    8.371369   -0.000665   -0.000349   -0.000232
C    11.154759    8.754681    9.890739   -0.001386   -0.000051    0.000283
H    12.212025    8.567285    9.708186   -0.012275   -0.008563    0.016806
H    11.015301    9.475528   10.692761    0.000348   -0.002948    0.001949
H    10.611155    7.842219   10.115338    0.002611   -0.000387    0.002211
O    10.681544    8.387480    7.256110    0.002559    0.001144    0.001448
C    12.171816    6.649330    2.459172   -0.000402   -0.000257    0.000176
H    13.083577    6.978449    2.947980    0.000059   -0.000559   -0.002053
H    12.206112    5.584483    2.253490   -0.000110    0.000009    0.000119
H    11.982948    7.200303    1.540999   -0.001185   -0.000469    0.000484
S    10.786500    6.917658    3.617026    0.000114   -0.000043   -0.000181
C    11.006609    8.718865    3.827667   -0.000314   -0.000070   -0.000271
H    10.685657    9.221437    2.918730    0.000266    0.000552    0.000229
H    10.374864    9.004915    4.662385   -0.002511    0.000872   -0.002525
H    12.049806    8.928754    4.045591   -0.000047    0.000547   -0.002565
O    11.233103    6.273612    4.941182    0.001552    0.001617    0.002293
C    15.788160    9.718425    5.701751    0.000258   -0.000506   -0.000715
H    16.846818    9.872718    5.893305   -0.002050   -0.001800    0.003883
H    15.470813   10.216126    4.789588   -0.000889    0.003665    0.003476
H    15.210054   10.018787    6.567608    0.000437    0.020672   -0.014094
S    15.495781    7.935629    5.531332    0.002905   -0.001061   -0.004865
C    16.518560    7.676051    4.037073    0.001060   -0.001496    0.004926
H    16.392154    6.638630    3.745201    0.000317   -0.000541    0.004676
H    16.183217    8.336770    3.242776   -0.008912    0.002965    0.013124
H    17.559571    7.862294    4.287184    0.000141   -0.003236    0.004258
O    14.045556    7.787487    4.964206   -0.002509    0.002904    0.004779
53
* Frequency(6) -1131.4321
Ca   12.579200    7.126361    6.701197   -0.001001   -0.004527   -0.002118
C    14.827080    8.770957    9.007578    0.034090   -0.061569    0.014119
C    14.021416    8.431222    8.120287    0.020366    0.033844    0.035507
C    15.327832    3.674813    8.583280    0.002768    0.003890   -0.001337
H    15.572474    3.356864    7.574846    0.001381    0.000804   -0.000525
H    16.212356    3.643810    9.211127    0.001883    0.013145   -0.000982
H    14.525281    3.062370    8.983078   -0.007734    0.016044   -0.002134
S    14.762829    5.407263    8.463386    0.008739   -0.001143    0.004543
C    14.186007    5.583130   10.180592   -0.000312   -0.000707   -0.001429
H    13.297161    4.964961   10.275852   -0.002935   -0.000467   -0.001066
H    14.968167    5.272810   10.862537    0.009262    0.020968   -0.005537
H    13.965971    6.635139   10.310674    0.006755   -0.009840    0.030648
O    13.419814    5.250534    7.644688   -0.012830    0.004904   -0.004543
C    17.945275    7.294015    8.281963    0.006611   -0.004300   -0.005622
H    18.324169    6.580781    7.554084    0.031250    0.013190   -0.019049
H    17.062255    7.808529    7.914880    0.027741   -0.011195   -0.043848
H    18.726999    7.999978    8.553475   -0.002308    0.005292    0.004176
S    17.483472    6.366571    9.797816   -0.009863    0.021000    0.025090
C    16.874490    7.748694   10.686603    0.044384   -0.068771    0.006838
H    15.713045    8.476711    9.788394   -1.390009    0.945363   -1.069025
H    16.434854    7.394628   11.619716   -0.001424   -0.049078    0.000330
H    17.674744    8.464223   10.890983    0.035110   -0.042405    0.002051
O    18.796079    5.729134   10.296308    0.015031   -0.020482   -0.018520
C    11.640252   10.764770    8.101604   -0.001424    0.000986    0.000017
H    11.380868   11.241779    7.161175    0.001727    0.001767    0.000859
H    11.556178   11.480034    8.916418    0.000537    0.002153   -0.001862
H    12.631182   10.307177    8.072227   -0.006583    0.015260   -0.009090
S    10.424369    9.438303    8.371394   -0.000665   -0.000349   -0.000232
C    11.154910    8.754686    9.890708   -0.001386   -0.000051    0.000283
H    12.213363    8.568219    9.706355   -0.012275   -0.008563    0.016806
H    11.015263    9.475849   10.692549    0.000348   -0.002948    0.001949
H    10.610871    7.842261   10.115097    0.002611   -0.000387    0.002211
O    10.681265    8.387355    7.255952    0.002559    0.001144    0.001448
C    12.171860    6.649358    2.459153   -0.000402   -0.000257    0.000176
H    13.083571    6.978510    2.948204    0.000059   -0.000559   -0.002053
H    12.206124    5.584482    2.253477   -0.000110    0.000009    0.000119
H    11.983077    7.200354    1.540946   -0.001185   -0.000469    0.000484
S    10.786488    6.917662    3.617046    0.000114   -0.000043   -0.000181
C    11.006643    8.718873    3.827696   -0.000314   -0.000070   -0.000271
H    10.685628    9.221377    2.918705    0.000266    0.000552    0.000229
H    10.375137    9.004819    4.662660   -0.002511    0.000872   -0.002525
H    12.049811    8.928695    4.045870   -0.000047    0.000547   -0.002565
O    11.232934    6.273436    4.940933    0.001552    0.001617    0.002293
C    15.788132    9.718480    5.701829    0.000258   -0.000506   -0.000715
H    16.847041    9.872914    5.892882   -0.002050   -0.001800    0.003883
H    15.470910   10.215727    4.789209   -0.000889    0.003665    0.003476
H    15.210007   10.016534    6.569144    0.000437    0.020672   -0.014094
S    15.495464    7.935744    5.531862    0.002905   -0.001061   -0.004865
C    16.518445    7.676214    4.036536    0.001060   -0.001496    0.004926
H    16.392119    6.638689    3.744692    0.000317   -0.000541    0.004676
H    16.184188    8.336447    3.241346   -0.008912    0.002965    0.013124
H    17.559556    7.862647    4.286720    0.000141   -0.003236    0.004258
O    14.045829    7.787170    4.963686   -0.002509    0.002904    0.004779
53
* Frequency(6) -1131.4321
Ca   12.579316    7.126882    6.701441   -0.001001   -0.004527   -0.002118
C    14.823152    8.778050    9.005952    0.034090   -0.061569    0.014119
C    14.019070    8.427322    8.116196    0.020366    0.033844    0.035507
C    15.327513    3.674365    8.583434    0.002768    0.003890   -0.001337
H    15.572314    3.356771    7.574907    0.001381    0.000804   -0.000525
H    16.212139    3.642296    9.211241    0.001883    0.013145   -0.000982
H    14.526172    3.060522    8.983324   -0.007734    0.016044   -0.002134
S    14.761822    5.407395    8.462862    0.008739   -0.001143    0.004543
C    14.186043    5.583211   10.180757   -0.000312   -0.000707   -0.001429
H    13.297499    4.965015   10.275975   -0.002935   -0.000467   -0.001066
H    14.967100    5.270395   10.863175    0.009262    0.020968   -0.005537
H    13.965193    6.636272   10.307143    0.006755   -0.009840    0.030648
O    13.421293    5.249969    7.645212   -0.012830    0.004904   -0.004543
C    17.944513    7.294511    8.282611    0.006611   -0.004300   -0.005622
H    18.320569    6.579261    7.556279    0.031250    0.013190   -0.019049
H    17.059058    7.809819    7.919932    0.027741   -0.011195   -0.043848
H    18.727265    7.999368    8.552994   -0.002308    0.005292    0.004176
S    17.484609    6.364151    9.794925   -0.009863    0.021000    0.025090
C    16.869377    7.756618   10.685815    0.044384   -0.068771    0.006838
H    15.873197    8.367790    9.911563   -1.390009    0.945363   -1.069025
H    16.435018    7.400283   11.619678   -0.001424   -0.049078    0.000330
H    17.670699    8.469109   10.890747    0.035110   -0.042405    0.002051
O    18.794347    5.731494   10.298441    0.015031   -0.020482   -0.018520
C    11.640417   10.764656    8.101602   -0.001424    0.000986    0.000017
H    11.380668   11.241576    7.161076    0.001727    0.001767    0.000859
H    11.556116   11.479786    8.916633    0.000537    0.002153   -0.001862
H    12.631941   10.305419    8.073274   -0.006583    0.015260   -0.009090
S    10.424446    9.438343    8.371420   -0.000665   -0.000349   -0.000232
C    11.155069    8.754692    9.890675   -0.001386   -0.000051    0.000283
H    12.214777    8.569205    9.704418   -0.012275   -0.008563    0.016806
H    11.015223    9.476189   10.692324    0.000348   -0.002948    0.001949
H    10.610570    7.842306   10.114842    0.002611   -0.000387    0.002211
O    10.680970    8.387223    7.255785    0.002559    0.001144    0.001448
C    12.171906    6.649387    2.459133   -0.000402   -0.000257    0.000176
H    13.083564    6.978575    2.948441    0.000059   -0.000559   -0.002053
H    12.206137    5.584481    2.253463   -0.000110    0.000009    0.000119
H    11.983213    7.200408    1.540891   -0.001185   -0.000469    0.000484
S    10.786475    6.917667    3.617067    0.000114   -0.000043   -0.000181
C    11.006679    8.718881    3.827727   -0.000314   -0.000070   -0.000271
H    10.685598    9.221313    2.918679    0.000266    0.000552    0.000229
H    10.375427    9.004719    4.662951   -0.002511    0.000872   -0.002525
H    12.049817    8.928632    4.046166   -0.000047    0.000547   -0.002565
O    11.232755    6.273249    4.940668    0.001552    0.001617    0.002293
C    15.788102    9.718538    5.701912    0.000258   -0.000506   -0.000715
H    16.847277    9.873122    5.892434   -0.002050   -0.001800    0.003883
H    15.471013   10.215304    4.788809   -0.000889    0.003665    0.003476
H    15.209956   10.014153    6.570768    0.000437    0.020672   -0.014094
S    15.495129    7.935867    5.532423    0.002905   -0.001061   -0.004865
C    16.518323    7.676387    4.035968    0.001060   -0.001496    0.004926
H    16.392082    6.638751    3.744153    0.000317   -0.000541    0.004676
H    16.185215    8.336105    3.239834   -0.008912    0.002965    0.013124
H    17.559540    7.863019    4.286229    0.000141   -0.003236    0.004258
O    14.046118    7.786836    4.963135   -0.002509    0.002904    0.004779
53
* Frequency(6) -1131.4321
Ca   12.579425    7.127376    6.701672   -0.001001   -0.004527   -0.002118
C    14.819437    8.784760    9.004413    0.034090   -0.061569    0.014119
C    14.016850    8.423634    8.112326    0.020366    0.033844    0.035507
C    15.327212    3.673941    8.583579    0.002768    0.003890   -0.001337
H    15.572164    3.356683    7.574964    0.001381    0.000804   -0.000525
H    16.211934    3.640863    9.211348    0.001883    0.013145   -0.000982
H    14.527015    3.058773    8.983556   -0.007734    0.016044   -0.002134
S    14.760870    5.407519    8.462367    0.008739   -0.001143    0.004543
C    14.186077    5.583288   10.180913   -0.000312   -0.000707   -0.001429
H    13.297819    4.965066   10.276091   -0.002935   -0.000467   -0.001066
H    14.966091    5.268110   10.863778    0.009262    0.020968   -0.005537
H    13.964457    6.637345   10.303803    0.006755   -0.009840    0.030648
O    13.422691    5.249434    7.645707   -0.012830    0.004904   -0.004543
C    17.943793    7.294979    8.283224    0.006611   -0.004300   -0.005622
H    18.317164    6.577824    7.558354    0.031250    0.013190   -0.019049
H    17.056035    7.811039    7.924710    0.027741   -0.011195   -0.043848
H    18.727516    7.998791    8.552539   -0.002308    0.005292    0.004176
S    17.485684    6.361863    9.792191   -0.009863    0.021000    0.025090
C    16.864540    7.764112   10.685069    0.044384   -0.068771    0.006838
H    16.024671    8.264771   10.028059   -1.390009    0.945363   -1.069025
H    16.435173    7.405631   11.619642   -0.001424   -0.049078    0.000330
H    17.666873    8.473730   10.890523    0.035110   -0.042405    0.002051
O    18.792709    5.733726   10.300460    0.015031   -0.020482   -0.018520
C    11.640572   10.764549    8.101600   -0.001424    0.000986    0.000017
H    11.380480   11.241383    7.160982    0.001727    0.001767    0.000859
H    11.556058   11.479551    8.916836    0.000537    0.002153   -0.001862
H    12.632658   10.303756    8.074265   -0.006583    0.015260   -0.009090
S    10.424518    9.438381    8.371446   -0.000665   -0.000349   -0.000232
C    11.155220    8.754698    9.890644   -0.001386   -0.000051    0.000283
H    12.216115    8.570138    9.702587   -0.012275   -0.008563    0.016806
H    11.015185    9.476510   10.692112    0.000348   -0.002948    0.001949
H    10.610286    7.842348   10.114601    0.002611   -0.000387    0.002211
O    10.680691    8.387098    7.255627    0.002559    0.001144    0.001448
C    12.171950    6.649415    2.459113   -0.000402   -0.000257    0.000176
H    13.083558    6.978636    2.948664    0.000059   -0.000559   -0.002053
H    12.206149    5.584480    2.253450   -0.000110    0.000009    0.000119
H    11.983343    7.200459    1.540838   -0.001185   -0.000469    0.000484
S    10.786462    6.917672    3.617087    0.000114   -0.000043   -0.000181
C    11.006713    8.718888    3.827757   -0.000314   -0.000070   -0.000271
H    10.685569    9.221253    2.918654    0.000266    0.000552    0.000229
H    10.375701    9.004624    4.663226   -0.002511    0.000872   -0.002525
H    12.049822    8.928572    4.046445   -0.000047    0.000547   -0.002565
O    11.232586    6.273073    4.940419    0.001552    0.001617    0.002293
C    15.788074    9.718593    5.701990    0.000258   -0.000506   -0.000715
H    16.847501    9.873318    5.892011   -0.002050   -0.001800    0.003883
H    15.471109   10.214905    4.788430   -0.000889    0.003665    0.003476
H    15.209909   10.011900    6.572303    0.000437    0.020672   -0.014094
S    15.494813    7.935982    5.532953    0.002905   -0.001061   -0.004865
C    16.518207    7.676550    4.035431    0.001060   -0.001496    0.004926
H    16.392048    6.638810    3.743644    0.000317   -0.000541    0.004676
H    16.186186    8.335782    3.238403   -0.008912    0.002965    0.013124
H    17.559524    7.863372    4.285765    0.000141   -0.003236    0.004258
O    14.046392    7.786519    4.962614   -0.002509    0.002904    0.004779
53
* Frequency(6) -1131.4321
Ca   12.579516    7.127787    6.701864   -0.001001   -0.004527   -0.002118
C    14.816338    8.790358    9.003130    0.034090   -0.061569    0.014119
C    14.014998    8.420557    8.109098    0.020366    0.033844    0.035507
C    15.326960    3.673587    8.583701    0.002768    0.003890   -0.001337
H    15.572038    3.356610    7.575011    0.001381    0.000804   -0.000525
H    16.211763    3.639668    9.211437    0.001883    0.013145   -0.000982
H    14.527718    3.057314    8.983750   -0.007734    0.016044   -0.002134
S    14.760075    5.407623    8.461954    0.008739   -0.001143    0.004543
C    14.186105    5.583353   10.181043   -0.000312   -0.000707   -0.001429
H    13.298086    4.965108   10.276188   -0.002935   -0.000467   -0.001066
H    14.965249    5.266203   10.864281    0.009262    0.020968   -0.005537
H    13.963842    6.638239   10.301016    0.006755   -0.009840    0.030648
O    13.423857    5.248988    7.646120   -0.012830    0.004904   -0.004543
C    17.943192    7.295370    8.283735    0.006611   -0.004300   -0.005622
H    18.314322    6.576624    7.560086    0.031250    0.013190   -0.019049
H    17.053513    7.812056    7.928697    0.027741   -0.011195   -0.043848
H    18.727726    7.998310    8.552159   -0.002308    0.005292    0.004176
S    17.486580    6.359953    9.789910   -0.009863    0.021000    0.025090
C    16.860505    7.770365   10.684448    0.044384   -0.068771    0.006838
H    16.151053    8.178816   10.125256   -1.390009    0.945363   -1.069025
H    16.435302    7.410093   11.619612   -0.001424   -0.049078    0.000330
H    17.663681    8.477586   10.890337    0.035110   -0.042405    0.002051
O    18.791343    5.735588   10.302144    0.015031   -0.020482   -0.018520
C    11.640701   10.764459    8.101599   -0.001424    0.000986    0.000017
H    11.380323   11.241222    7.160904    0.001727    0.001767    0.000859
H    11.556009   11.479355    8.917005    0.000537    0.002153   -0.001862
H    12.633257   10.302369    8.075091   -0.006583    0.015260   -0.009090
S    10.424579    9.438413    8.371467   -0.000665   -0.000349   -0.000232
C    11.155346    8.754703    9.890619   -0.001386   -0.000051    0.000283
H    12.217231    8.570917    9.701059   -0.012275   -0.008563    0.016806
H    11.015153    9.476778   10.691935    0.000348   -0.002948    0.001949
H    10.610048    7.842383   10.114400    0.002611   -0.000387    0.002211
O    10.680459    8.386994    7.255496    0.002559    0.001144    0.001448
C    12.171987    6.649438    2.459097   -0.000402   -0.000257    0.000176
H    13.083552    6.978686    2.948851    0.000059   -0.000559   -0.002053
H    12.206159    5.584479    2.253440   -0.000110    0.000009    0.000119
H    11.983450    7.200502    1.540794   -0.001185   -0.000469    0.000484
S    10.786452    6.917676    3.617103    0.000114   -0.000043   -0.000181
C    11.006742    8.718895    3.827781   -0.000314   -0.000070   -0.000271
H    10.685544    9.221203    2.918633    0.000266    0.000552    0.000229
H    10.375929    9.004545    4.663456   -0.002511    0.000872   -0.002525
H    12.049826    8.928522    4.046679   -0.000047    0.000547   -0.002565
O    11.232445    6.272926    4.940210    0.001552    0.001617    0.002293
C    15.788051    9.718639    5.702055    0.000258   -0.000506   -0.000715
H    16.847687    9.873482    5.891658   -0.002050   -0.001800    0.003883
H    15.471190   10.214572    4.788114   -0.000889    0.003665    0.003476
H    15.209869   10.010021    6.573585    0.000437    0.020672   -0.014094
S    15.494549    7.936079    5.533395    0.002905   -0.001061   -0.004865
C    16.518111    7.676686    4.034984    0.001060   -0.001496    0.004926
H    16.392019    6.638860    3.743218    0.000317   -0.000541    0.004676
H    16.186996    8.335513    3.237210   -0.008912    0.002965    0.013124
H    17.559512    7.863666    4.285378    0.000141   -0.003236    0.004258
O    14.046620    7.786255    4.962180   -0.002509    0.002904    0.004779
53
* Frequency(6) -1131.4321
Ca   12.579579    7.128073    6.701998   -0.001001   -0.004527   -0.002118
C    14.814189    8.794238    9.002240    0.034090   -0.061569    0.014119
C    14.013715    8.418424    8.106860    0.020366    0.033844    0.035507
C    15.326786    3.673342    8.583785    0.002768    0.003890   -0.001337
H    15.571951    3.356560    7.575044    0.001381    0.000804   -0.000525
H    16.211644    3.638840    9.211499    0.001883    0.013145   -0.000982
H    14.528206    3.056303    8.983885   -0.007734    0.016044   -0.002134
S    14.759524    5.407695    8.461668    0.008739   -0.001143    0.004543
C    14.186125    5.583397   10.181133   -0.000312   -0.000707   -0.001429
H    13.298270    4.965138   10.276255   -0.002935   -0.000467   -0.001066
H    14.964665    5.264882   10.864630    0.009262    0.020968   -0.005537
H    13.963417    6.638859   10.299085    0.006755   -0.009840    0.030648
O    13.424666    5.248679    7.646406   -0.012830    0.004904   -0.004543
C    17.942775    7.295641    8.284089    0.006611   -0.004300   -0.005622
H    18.312353    6.575793    7.561287    0.031250    0.013190   -0.019049
H    17.051765    7.812762    7.931460    0.027741   -0.011195   -0.043848
H    18.727872    7.997976    8.551896   -0.002308    0.005292    0.004176
S    17.487202    6.358630    9.788329   -0.009863    0.021000    0.025090
C    16.857708    7.774698   10.684017    0.044384   -0.068771    0.006838
H    16.238648    8.119242   10.192623   -1.390009    0.945363   -1.069025
H    16.435392    7.413186   11.619592   -0.001424   -0.049078    0.000330
H    17.661468    8.480258   10.890208    0.035110   -0.042405    0.002051
O    18.790395    5.736879   10.303311    0.015031   -0.020482   -0.018520
C    11.640791   10.764397    8.101598   -0.001424    0.000986    0.000017
H    11.380214   11.241111    7.160850    0.001727    0.001767    0.000859
H    11.555975   11.479220    8.917123    0.000537    0.002153   -0.001862
H    12.633672   10.301407    8.075664   -0.006583    0.015260   -0.009090
S    10.424621    9.438435    8.371481   -0.000665   -0.000349   -0.000232
C    11.155434    8.754706    9.890601   -0.001386   -0.000051    0.000283
H    12.218004    8.571456    9.700000   -0.012275   -0.008563    0.016806
H    11.015131    9.476964   10.691812    0.000348   -0.002948    0.001949
H    10.609884    7.842408   10.114261    0.002611   -0.000387    0.002211
O    10.680297    8.386922    7.255404    0.002559    0.001144    0.001448
C    12.172012    6.649455    2.459086   -0.000402   -0.000257    0.000176
H    13.083549    6.978722    2.948980    0.000059   -0.000559   -0.002053
H    12.206166    5.584479    2.253432   -0.000110    0.000009    0.000119
H    11.983525    7.200531    1.540764   -0.001185   -0.000469    0.000484
S    10.786445    6.917679    3.617115    0.000114   -0.000043   -0.000181
C    11.006762    8.718899    3.827798   -0.000314   -0.000070   -0.000271
H    10.685528    9.221168    2.918618    0.000266    0.000552    0.000229
H    10.376087    9.004490    4.663615   -0.002511    0.000872   -0.002525
H    12.049829    8.928488    4.046840   -0.000047    0.000547   -0.002565
O    11.232347    6.272824    4.940066    0.001552    0.001617    0.002293
C    15.788035    9.718671    5.702100    0.000258   -0.000506   -0.000715
H    16.847817    9.873595    5.891413   -0.002050   -0.001800    0.003883
H    15.471246   10.214341    4.787895   -0.000889    0.003665    0.003476
H    15.209841   10.008718    6.574473    0.000437    0.020672   -0.014094
S    15.494366    7.936146    5.533702    0.002905   -0.001061   -0.004865
C    16.518044    7.676780    4.034673    0.001060   -0.001496    0.004926
H    16.391999    6.638894    3.742924    0.000317   -0.000541    0.004676
H    16.187558    8.335326    3.236383   -0.008912    0.002965    0.013124
H    17.559503    7.863870    4.285110    0.000141   -0.003236    0.004258
O    14.046778    7.786072    4.961878   -0.002509    0.002904    0.004779
53
* Frequency(6) -1131.4321
Ca   12.579607    7.128201    6.702058   -0.001001   -0.004527   -0.002118
C    14.813225    8.795979    9.001841    0.034090   -0.061569    0.014119
C    14.013139    8.417467    8.105856    0.020366    0.033844    0.035507
C    15.326707    3.673232    8.583823    0.002768    0.003890   -0.001337
H    15.571912    3.356537    7.575059    0.001381    0.000804   -0.000525
H    16.211591    3.638468    9.211527    0.001883    0.013145   -0.000982
H    14.528424    3.055850    8.983945   -0.007734    0.016044   -0.002134
S    14.759277    5.407728    8.461540    0.008739   -0.001143    0.004543
C    14.186133    5.583417   10.181173   -0.000312   -0.000707   -0.001429
H    13.298354    4.965151   10.276285   -0.002935   -0.000467   -0.001066
H    14.964403    5.264289   10.864787    0.009262    0.020968   -0.005537
H    13.963226    6.639138   10.298218    0.006755   -0.009840    0.030648
O    13.425029    5.248541    7.646535   -0.012830    0.004904   -0.004543
C    17.942588    7.295763    8.284248    0.006611   -0.004300   -0.005622
H    18.311469    6.575420    7.561825    0.031250    0.013190   -0.019049
H    17.050980    7.813079    7.932701    0.027741   -0.011195   -0.043848
H    18.727937    7.997827    8.551778   -0.002308    0.005292    0.004176
S    17.487481    6.358036    9.787619   -0.009863    0.021000    0.025090
C    16.856452    7.776643   10.683823    0.044384   -0.068771    0.006838
H    16.277962    8.092504   10.222859   -1.390009    0.945363   -1.069025
H    16.435432    7.414574   11.619582   -0.001424   -0.049078    0.000330
H    17.660475    8.481457   10.890150    0.035110   -0.042405    0.002051
O    18.789970    5.737458   10.303834    0.015031   -0.020482   -0.018520
C    11.640831   10.764369    8.101597   -0.001424    0.000986    0.000017
H    11.380165   11.241061    7.160826    0.001727    0.001767    0.000859
H    11.555960   11.479159    8.917175    0.000537    0.002153   -0.001862
H    12.633858   10.300975    8.075921   -0.006583    0.015260   -0.009090
S    10.424640    9.438445    8.371488   -0.000665   -0.000349   -0.000232
C    11.155473    8.754707    9.890593   -0.001386   -0.000051    0.000283
H    12.218351    8.571699    9.699525   -0.012275   -0.008563    0.016806
H    11.015121    9.477047   10.691757    0.000348   -0.002948    0.001949
H    10.609810    7.842419   10.114199    0.002611   -0.000387    0.002211
O    10.680225    8.386890    7.255363    0.002559    0.001144    0.001448
C    12.172023    6.649462    2.459081   -0.000402   -0.000257    0.000176
H    13.083547    6.978738    2.949038    0.000059   -0.000559   -0.002053
H    12.206169    5.584478    2.253429   -0.000110    0.000009    0.000119
H    11.983558    7.200545    1.540750   -0.001185   -0.000469    0.000484
S    10.786442    6.917680    3.617120    0.000114   -0.000043   -0.000181
C    11.006771    8.718901    3.827806   -0.000314   -0.000070   -0.000271
H    10.685520    9.221152    2.918612    0.000266    0.000552    0.000229
H    10.376158    9.004465    4.663686   -0.002511    0.000872   -0.002525
H    12.049831    8.928472    4.046913   -0.000047    0.000547   -0.002565
O    11.232303    6.272779    4.940001    0.001552    0.001617    0.002293
C    15.788027    9.718685    5.702120    0.000258   -0.000506   -0.000715
H    16.847875    9.873646    5.891303   -0.002050   -0.001800    0.003883
H    15.471271   10.214237    4.787797   -0.000889    0.003665    0.003476
H    15.209829   10.008133    6.574872    0.000437    0.020672   -0.014094
S    15.494283    7.936176    5.533839    0.002905   -0.001061   -0.004865
C    16.518014    7.676823    4.034534    0.001060   -0.001496    0.004926
H    16.391990    6.638909    3.742791    0.000317   -0.000541    0.004676
H    16.187810    8.335242    3.236012   -0.008912    0.002965    0.013124
H    17.559499    7.863962    4.284989    0.000141   -0.003236    0.004258
O    14.046849    7.785990    4.961743   -0.002509    0.002904    0.004779
53
* Frequency(6) -1131.4321
Ca   12.579598    7.128158    6.702037   -0.001001   -0.004527   -0.002118
C    14.813550    8.795393    9.001975    0.034090   -0.061569    0.014119
C    14.013333    8.417789    8.106194    0.020366    0.033844    0.035507
C    15.326734    3.673269    8.583810    0.002768    0.003890   -0.001337
H    15.571926    3.356545    7.575054    0.001381    0.000804   -0.000525
H    16.211609    3.638593    9.211517    0.001883    0.013145   -0.000982
H    14.528351    3.056002    8.983925   -0.007734    0.016044   -0.002134
S    14.759360    5.407717    8.461583    0.008739   -0.001143    0.004543
C    14.186130    5.583410   10.181159   -0.000312   -0.000707   -0.001429
H    13.298326    4.965146   10.276275   -0.002935   -0.000467   -0.001066
H    14.964491    5.264488   10.864734    0.009262    0.020968   -0.005537
H    13.963290    6.639044   10.298510    0.006755   -0.009840    0.030648
O    13.424907    5.248587    7.646491   -0.012830    0.004904   -0.004543
C    17.942651    7.295722    8.284195    0.006611   -0.004300   -0.005622
H    18.311766    6.575546    7.561644    0.031250    0.013190   -0.019049
H    17.051244    7.812972    7.932283    0.027741   -0.011195   -0.043848
H    18.727915    7.997877    8.551817   -0.002308    0.005292    0.004176
S    17.487387    6.358236    9.787858   -0.009863    0.021000    0.025090
C    16.856875    7.775989   10.683888    0.044384   -0.068771    0.006838
H    16.264737    8.101498   10.212688   -1.390009    0.945363   -1.069025
H    16.435419    7.414107   11.619585   -0.001424   -0.049078    0.000330
H    17.660809    8.481054   10.890169    0.035110   -0.042405    0.002051
O    18.790113    5.737263   10.303658    0.015031   -0.020482   -0.018520
C    11.640818   10.764379    8.101597   -0.001424    0.000986    0.000017
H    11.380182   11.241078    7.160834    0.001727    0.001767    0.000859
H    11.555965   11.479179    8.917158    0.000537    0.002153   -0.001862
H    12.633795   10.301121    8.075835   -0.006583    0.015260   -0.009090
S    10.424633    9.438441    8.371486   -0.000665   -0.000349   -0.000232
C    11.155460    8.754707    9.890596   -0.001386   -0.000051    0.000283
H    12.218235    8.571617    9.699684   -0.012275   -0.008563    0.016806
H    11.015125    9.477019   10.691775    0.000348   -0.002948    0.001949
H    10.609835    7.842415   10.114220    0.002611   -0.000387    0.002211
O    10.680249    8.386901    7.255377    0.002559    0.001144    0.001448
C    12.172019    6.649459    2.459083   -0.000402   -0.000257    0.000176
H    13.083548    6.978732    2.949019    0.000059   -0.000559   -0.002053
H    12.206168    5.584479    2.253430   -0.000110    0.000009    0.000119
H    11.983547    7.200540    1.540754   -0.001185   -0.000469    0.000484
S    10.786443    6.917680    3.617118    0.000114   -0.000043   -0.000181
C    11.006768    8.718900    3.827804   -0.000314   -0.000070   -0.000271
H    10.685523    9.221158    2.918614    0.000266    0.000552    0.000229
H    10.376134    9.004473    4.663662   -0.002511    0.000872   -0.002525
H    12.049830    8.928478    4.046888   -0.000047    0.000547   -0.002565
O    11.232318    6.272794    4.940023    0.001552    0.001617    0.002293
C    15.788030    9.718680    5.702113    0.000258   -0.000506   -0.000715
H    16.847855    9.873629    5.891340   -0.002050   -0.001800    0.003883
H    15.471263   10.214272    4.787830   -0.000889    0.003665    0.003476
H    15.209833   10.008330    6.574738    0.000437    0.020672   -0.014094
S    15.494311    7.936166    5.533793    0.002905   -0.001061   -0.004865
C    16.518024    7.676808    4.034581    0.001060   -0.001496    0.004926
H    16.391993    6.638904    3.742836    0.000317   -0.000541    0.004676
H    16.187725    8.335270    3.236137   -0.008912    0.002965    0.013124
H    17.559500    7.863931    4.285030    0.000141   -0.003236    0.004258
O    14.046825    7.786018    4.961789   -0.002509    0.002904    0.004779
53
* Frequency(6) -1131.4321
Ca   12.579551    7.127948    6.701939   -0.001001   -0.004527   -0.002118
C    14.815127    8.792544    9.002628    0.034090   -0.061569    0.014119
C    14.014275    8.419356    8.107837    0.020366    0.033844    0.035507
C    15.326862    3.673449    8.583748    0.002768    0.003890   -0.001337
H    15.571989    3.356582    7.575030    0.001381    0.000804   -0.000525
H    16.211696    3.639202    9.211472    0.001883    0.013145   -0.000982
H    14.527993    3.056745    8.983826   -0.007734    0.016044   -0.002134
S    14.759765    5.407664    8.461793    0.008739   -0.001143    0.004543
C    14.186116    5.583378   10.181093   -0.000312   -0.000707   -0.001429
H    13.298190    4.965125   10.276226   -0.002935   -0.000467   -0.001066
H    14.964920    5.265459   10.864478    0.009262    0.020968   -0.005537
H    13.963603    6.638589   10.299928    0.006755   -0.009840    0.030648
O    13.424313    5.248814    7.646281   -0.012830    0.004904   -0.004543
C    17.942957    7.295523    8.283934    0.006611   -0.004300   -0.005622
H    18.313213    6.576156    7.560763    0.031250    0.013190   -0.019049
H    17.052528    7.812454    7.930254    0.027741   -0.011195   -0.043848
H    18.727808    7.998122    8.552011   -0.002308    0.005292    0.004176
S    17.486931    6.359208    9.789019   -0.009863    0.021000    0.025090
C    16.858929    7.772806   10.684205    0.044384   -0.068771    0.006838
H    16.200405    8.145251   10.163212   -1.390009    0.945363   -1.069025
H    16.435353    7.411836   11.619601   -0.001424   -0.049078    0.000330
H    17.662434    8.479091   10.890264    0.035110   -0.042405    0.002051
O    18.790809    5.736315   10.302801    0.015031   -0.020482   -0.018520
C    11.640752   10.764424    8.101598   -0.001424    0.000986    0.000017
H    11.380262   11.241160    7.160874    0.001727    0.001767    0.000859
H    11.555990   11.479279    8.917071    0.000537    0.002153   -0.001862
H    12.633491   10.301827    8.075414   -0.006583    0.015260   -0.009090
S    10.424602    9.438425    8.371475   -0.000665   -0.000349   -0.000232
C    11.155396    8.754704    9.890609   -0.001386   -0.000051    0.000283
H    12.217667    8.571221    9.700462   -0.012275   -0.008563    0.016806
H    11.015141    9.476883   10.691866    0.000348   -0.002948    0.001949
H    10.609956    7.842397   10.114322    0.002611   -0.000387    0.002211
O    10.680368    8.386954    7.255444    0.002559    0.001144    0.001448
C    12.172001    6.649447    2.459091   -0.000402   -0.000257    0.000176
H    13.083550    6.978706    2.948924    0.000059   -0.000559   -0.002053
H    12.206163    5.584479    2.253435   -0.000110    0.000009    0.000119
H    11.983492    7.200518    1.540777   -0.001185   -0.000469    0.000484
S    10.786448    6.917678    3.617110    0.000114   -0.000043   -0.000181
C    11.006753    8.718897    3.827791   -0.000314   -0.000070   -0.000271
H    10.685535    9.221183    2.918625    0.000266    0.000552    0.000229
H    10.376018    9.004514    4.663545   -0.002511    0.000872   -0.002525
H    12.049828    8.928503    4.046770   -0.000047    0.000547   -0.002565
O    11.232390    6.272869    4.940129    0.001552    0.001617    0.002293
C    15.788042    9.718657    5.702080    0.000258   -0.000506   -0.000715
H    16.847760    9.873545    5.891520   -0.002050   -0.001800    0.003883
H    15.471222   10.214442    4.787991   -0.000889    0.003665    0.003476
H    15.209853   10.009287    6.574085    0.000437    0.020672   -0.014094
S    15.494446    7.936116    5.533568    0.002905   -0.001061   -0.004865
C    16.518073    7.676739    4.034809    0.001060   -0.001496    0.004926
H    16.392008    6.638879    3.743052    0.000317   -0.000541    0.004676
H    16.187313    8.335407    3.236744   -0.008912    0.002965    0.013124
H    17.559507    7.863781    4.285227    0.000141   -0.003236    0.004258
O    14.046709    7.786152    4.962010   -0.002509    0.002904    0.004779
53
* Frequency(6) -1131.4321
Ca   12.579473    7.127595    6.701774   -0.001001   -0.004527   -0.002118
C    14.817788    8.787739    9.003730    0.034090   -0.061569    0.014119
C    14.015865    8.421996    8.110608    0.020366    0.033844    0.035507
C    15.327078    3.673752    8.583644    0.002768    0.003890   -0.001337
H    15.572097    3.356645    7.574989    0.001381    0.000804   -0.000525
H    16.211843    3.640227    9.211395    0.001883    0.013145   -0.000982
H    14.527389    3.057997    8.983659   -0.007734    0.016044   -0.002134
S    14.760447    5.407575    8.462147    0.008739   -0.001143    0.004543
C    14.186092    5.583323   10.180982   -0.000312   -0.000707   -0.001429
H    13.297961    4.965088   10.276143   -0.002935   -0.000467   -0.001066
H    14.965643    5.267095   10.864046    0.009262    0.020968   -0.005537
H    13.964130    6.637821   10.302320    0.006755   -0.009840    0.030648
O    13.423312    5.249197    7.645927   -0.012830    0.004904   -0.004543
C    17.943473    7.295187    8.283496    0.006611   -0.004300   -0.005622
H    18.315651    6.577185    7.559276    0.031250    0.013190   -0.019049
H    17.054693    7.811580    7.926832    0.027741   -0.011195   -0.043848
H    18.727628    7.998535    8.552336   -0.002308    0.005292    0.004176
S    17.486161    6.360846    9.790977   -0.009863    0.021000    0.025090
C    16.862392    7.767440   10.684739    0.044384   -0.068771    0.006838
H    16.091937    8.219022   10.079792   -1.390009    0.945363   -1.069025
H    16.435242    7.408006   11.619626   -0.001424   -0.049078    0.000330
H    17.665174    8.475782   10.890424    0.035110   -0.042405    0.002051
O    18.791982    5.734717   10.301356    0.015031   -0.020482   -0.018520
C    11.640641   10.764501    8.101599   -0.001424    0.000986    0.000017
H    11.380397   11.241298    7.160941    0.001727    0.001767    0.000859
H    11.556032   11.479447    8.916926    0.000537    0.002153   -0.001862
H    12.632977   10.303018    8.074705   -0.006583    0.015260   -0.009090
S    10.424551    9.438398    8.371457   -0.000665   -0.000349   -0.000232
C    11.155287    8.754700    9.890631   -0.001386   -0.000051    0.000283
H    12.216709    8.570553    9.701774   -0.012275   -0.008563    0.016806
H    11.015168    9.476653   10.692018    0.000348   -0.002948    0.001949
H    10.610159    7.842367   10.114494    0.002611   -0.000387    0.002211
O    10.680568    8.387043    7.255557    0.002559    0.001144    0.001448
C    12.171969    6.649427    2.459105   -0.000402   -0.000257    0.000176
H    13.083555    6.978663    2.948764    0.000059   -0.000559   -0.002053
H    12.206154    5.584480    2.253445   -0.000110    0.000009    0.000119
H    11.983400    7.200482    1.540815   -0.001185   -0.000469    0.000484
S    10.786457    6.917674    3.617095    0.000114   -0.000043   -0.000181
C    11.006729    8.718892    3.827770   -0.000314   -0.000070   -0.000271
H    10.685556    9.221226    2.918643    0.000266    0.000552    0.000229
H    10.375822    9.004582    4.663348   -0.002511    0.000872   -0.002525
H    12.049824    8.928546    4.046569   -0.000047    0.000547   -0.002565
O    11.232511    6.272995    4.940308    0.001552    0.001617    0.002293
C    15.788062    9.718617    5.702024    0.000258   -0.000506   -0.000715
H    16.847600    9.873405    5.891823   -0.002050   -0.001800    0.003883
H    15.471152   10.214728    4.788262   -0.000889    0.003665    0.003476
H    15.209887   10.010900    6.572986    0.000437    0.020672   -0.014094
S    15.494672    7.936034    5.533188    0.002905   -0.001061   -0.004865
C    16.518156    7.676622    4.035193    0.001060   -0.001496    0.004926
H    16.392033    6.638837    3.743417    0.000317   -0.000541    0.004676
H    16.186617    8.335639    3.237768   -0.008912    0.002965    0.013124
H    17.559518    7.863529    4.285559    0.000141   -0.003236    0.004258
O    14.046513    7.786379    4.962383   -0.002509    0.002904    0.004779
53
* Frequency(6) -1131.4321
Ca   12.579372    7.127136    6.701560   -0.001001   -0.004527   -0.002118
C    14.821242    8.781501    9.005161    0.034090   -0.061569    0.014119
C    14.017928    8.425426    8.114206    0.020366    0.033844    0.035507
C    15.327358    3.674147    8.583509    0.002768    0.003890   -0.001337
H    15.572237    3.356726    7.574936    0.001381    0.000804   -0.000525
H    16.212034    3.641559    9.211296    0.001883    0.013145   -0.000982
H    14.526606    3.059623    8.983443   -0.007734    0.016044   -0.002134
S    14.761332    5.407459    8.462608    0.008739   -0.001143    0.004543
C    14.186060    5.583251   10.180837   -0.000312   -0.000707   -0.001429
H    13.297663    4.965041   10.276035   -0.002935   -0.000467   -0.001066
H    14.966581    5.269220   10.863485    0.009262    0.020968   -0.005537
H    13.964814    6.636824   10.305425    0.006755   -0.009840    0.030648
O    13.422012    5.249694    7.645466   -0.012830    0.004904   -0.004543
C    17.944143    7.294752    8.282926    0.006611   -0.004300   -0.005622
H    18.318818    6.578522    7.557346    0.031250    0.013190   -0.019049
H    17.057504    7.810446    7.922389    0.027741   -0.011195   -0.043848
H    18.727394    7.999071    8.552760   -0.002308    0.005292    0.004176
S    17.485161    6.362974    9.793519   -0.009863    0.021000    0.025090
C    16.866890    7.760471   10.685431    0.044384   -0.068771    0.006838
H    15.951088    8.314815    9.971468   -1.390009    0.945363   -1.069025
H    16.435097    7.403033   11.619660   -0.001424   -0.049078    0.000330
H    17.668731    8.471485   10.890632    0.035110   -0.042405    0.002051
O    18.793505    5.732641   10.299479    0.015031   -0.020482   -0.018520
C    11.640496   10.764601    8.101601   -0.001424    0.000986    0.000017
H    11.380572   11.241477    7.161028    0.001727    0.001767    0.000859
H    11.556086   11.479665    8.916737    0.000537    0.002153   -0.001862
H    12.632310   10.304564    8.073784   -0.006583    0.015260   -0.009090
S    10.424483    9.438363    8.371433   -0.000665   -0.000349   -0.000232
C    11.155147    8.754695    9.890659   -0.001386   -0.000051    0.000283
H    12.215465    8.569685    9.703477   -0.012275   -0.008563    0.016806
H    11.015203    9.476354   10.692215    0.000348   -0.002948    0.001949
H    10.610424    7.842328   10.114719    0.002611   -0.000387    0.002211
O    10.680827    8.387159    7.255704    0.002559    0.001144    0.001448
C    12.171929    6.649401    2.459123   -0.000402   -0.000257    0.000176
H    13.083561    6.978606    2.948556    0.000059   -0.000559   -0.002053
H    12.206143    5.584481    2.253457   -0.000110    0.000009    0.000119
H    11.983280    7.200434    1.540864   -0.001185   -0.000469    0.000484
S    10.786468    6.917670    3.617077    0.000114   -0.000043   -0.000181
C    11.006697    8.718885    3.827742   -0.000314   -0.000070   -0.000271
H    10.685583    9.221282    2.918666    0.000266    0.000552    0.000229
H    10.375568    9.004670    4.663093   -0.002511    0.000872   -0.002525
H    12.049820    8.928601    4.046310   -0.000047    0.000547   -0.002565
O    11.232668    6.273159    4.940540    0.001552    0.001617    0.002293
C    15.788088    9.718566    5.701952    0.000258   -0.000506   -0.000715
H    16.847392    9.873223    5.892217   -0.002050   -0.001800    0.003883
H    15.471062   10.215099    4.788614   -0.000889    0.003665    0.003476
H    15.209932   10.012994    6.571557    0.000437    0.020672   -0.014094
S    15.494967    7.935926    5.532695    0.002905   -0.001061   -0.004865
C    16.518263    7.676471    4.035692    0.001060   -0.001496    0.004926
H    16.392065    6.638782    3.743891    0.000317   -0.000541    0.004676
H    16.185714    8.335939    3.239098   -0.008912    0.002965    0.013124
H    17.559532    7.863201    4.285990    0.000141   -0.003236    0.004258
O    14.046259    7.786673    4.962867   -0.002509    0.002904    0.004779
53
* Frequency(6) -1131.4321
Ca   12.579258    7.126622    6.701319   -0.001001   -0.004527   -0.002118
C    14.825116    8.774504    9.006765    0.034090   -0.061569    0.014119
C    14.020243    8.429272    8.118241    0.020366    0.033844    0.035507
C    15.327673    3.674589    8.583357    0.002768    0.003890   -0.001337
H    15.572394    3.356817    7.574876    0.001381    0.000804   -0.000525
H    16.212248    3.643053    9.211184    0.001883    0.013145   -0.000982
H    14.525727    3.061446    8.983201   -0.007734    0.016044   -0.002134
S    14.762325    5.407329    8.463124    0.008739   -0.001143    0.004543
C    14.186025    5.583171   10.180675   -0.000312   -0.000707   -0.001429
H    13.297330    4.964988   10.275913   -0.002935   -0.000467   -0.001066
H    14.967634    5.271603   10.862856    0.009262    0.020968   -0.005537
H    13.965582    6.635706   10.308908    0.006755   -0.009840    0.030648
O    13.420553    5.250251    7.644950   -0.012830    0.004904   -0.004543
C    17.944894    7.294263    8.282287    0.006611   -0.004300   -0.005622
H    18.322369    6.580021    7.555181    0.031250    0.013190   -0.019049
H    17.060657    7.809174    7.917406    0.027741   -0.011195   -0.043848
H    18.727132    7.999673    8.553234   -0.002308    0.005292    0.004176
S    17.484041    6.365361    9.796370   -0.009863    0.021000    0.025090
C    16.871934    7.752656   10.686209    0.044384   -0.068771    0.006838
H    15.793121    8.422251    9.849979   -1.390009    0.945363   -1.069025
H    16.434936    7.397456   11.619697   -0.001424   -0.049078    0.000330
H    17.672721    8.466666   10.890865    0.035110   -0.042405    0.002051
O    18.795213    5.730314   10.297375    0.015031   -0.020482   -0.018520
C    11.640335   10.764713    8.101603   -0.001424    0.000986    0.000017
H    11.380768   11.241677    7.161125    0.001727    0.001767    0.000859
H    11.556147   11.479910    8.916526    0.000537    0.002153   -0.001862
H    12.631562   10.306298    8.072751   -0.006583    0.015260   -0.009090
S    10.424408    9.438323    8.371407   -0.000665   -0.000349   -0.000232
C    11.154989    8.754689    9.890691   -0.001386   -0.000051    0.000283
H    12.214070    8.568712    9.705387   -0.012275   -0.008563    0.016806
H    11.015243    9.476019   10.692437    0.000348   -0.002948    0.001949
H    10.610720    7.842284   10.114970    0.002611   -0.000387    0.002211
O    10.681118    8.387289    7.255869    0.002559    0.001144    0.001448
C    12.171883    6.649372    2.459143   -0.000402   -0.000257    0.000176
H    13.083568    6.978542    2.948322    0.000059   -0.000559   -0.002053
H    12.206131    5.584482    2.253470   -0.000110    0.000009    0.000119
H    11.983145    7.200381    1.540919   -0.001185   -0.000469    0.000484
S    10.786481    6.917665    3.617057    0.000114   -0.000043   -0.000181
C    11.006661    8.718877    3.827712   -0.000314   -0.000070   -0.000271
H    10.685613    9.221345    2.918692    0.000266    0.000552    0.000229
H    10.375282    9.004769    4.662806   -0.002511    0.000872   -0.002525
H    12.049814    8.928663    4.046018   -0.000047    0.000547   -0.002565
O    11.232844    6.273343    4.940800    0.001552    0.001617    0.002293
C    15.788117    9.718509    5.701871    0.000258   -0.000506   -0.000715
H    16.847159    9.873018    5.892658   -0.002050   -0.001800    0.003883
H    15.470961   10.215516    4.789009   -0.000889    0.003665    0.003476
H    15.209981   10.015344    6.569956    0.000437    0.020672   -0.014094
S    15.495297    7.935806    5.532142    0.002905   -0.001061   -0.004865
C    16.518384    7.676301    4.036252    0.001060   -0.001496    0.004926
H    16.392101    6.638720    3.744422    0.000317   -0.000541    0.004676
H    16.184702    8.336276    3.240590   -0.008912    0.002965    0.013124
H    17.559548    7.862833    4.286474    0.000141   -0.003236    0.004258
O    14.045974    7.787003    4.963410   -0.002509    0.002904    0.004779
