# Supplementary material for: Understanding the solubilization of Ca acetylide with a new computational model for ionic pairs
Source: Chem Sci. 2020 Oct 8;11(48):13102–12. doi: 10.1039/d0sc04752j (PMC8163204; doi:10.1039/d0sc04752j)
Supplement: SC-011-D0SC04752J-s056 [file SC-011-D0SC04752J-s056.xyz]

53
Coordinates from ORCA-job opt
  Ca  12.57925801984145      7.12662167768062      6.70131891160645
  C   14.82511610672242      8.77450353755037      9.00676514872605
  C   14.02024277346907      8.42927198260747      8.11824125499725
  C   15.32767293757390      3.67458860004955      8.58335668885945
  H   15.57239402983697      3.35681743606923      7.57487629062410
  H   16.21224781825208      3.64305312480669      9.21118401568621
  H   14.52572664900982      3.06144585800318      8.98320060615798
  S   14.76232539192083      5.40732896571233      8.46312403936402
  C   14.18602457086325      5.58317059831951     10.18067467563670
  H   13.29732979694652      4.96498818023089     10.27591347712442
  H   14.96763389605238      5.27160253146799     10.86285563101563
  H   13.96558190950145      6.63570563159159     10.30890814006701
  O   13.42055343312959      5.25025115773369      7.64494992526080
  C   17.94489414463074      7.29426296207654      8.28228711995130
  H   18.32236921706597      6.58002099164795      7.55518123334980
  H   17.06065652646183      7.80917360225163      7.91740624183652
  H   18.72713187772053      7.99967263395035      8.55323415055876
  S   17.48404062817603      6.36536094180682      9.79637049067827
  C   16.87193363806046      7.75265599188891     10.68620860699845
  H   15.79312109873139      8.42225064177653      9.84997876397588
  H   16.43493558660275      7.39745562755761     11.61969736405677
  H   17.67272141707983      8.46666615689337     10.89086501459633
  O   18.79521296797279      5.73031359577416     10.29737456903835
  C   11.64033450836266     10.76471314062300      8.10160299003671
  H   11.38076799226986     11.24167744197568      7.16112533492022
  H   11.55614732438611     11.47990974704648      8.91652573345741
  H   12.63156168904627     10.30629796885884      8.07275068646892
  S   10.42440755348024      9.43832288369999      8.37140714037546
  C   11.15498946681529      8.75468931977841      9.89069148897422
  H   12.21406969543449      8.56871185489821      9.70538666670668
  H   11.01524296316270      9.47601903274990     10.69243659480913
  H   10.61072047288527      7.84228371977788     10.11496980867707
  O   10.68111770936313      8.38728895128161      7.25586863854047
  C   12.17188301852591      6.64937229358381      2.45914266464646
  H   13.08356755873954      6.97854242708619      2.94832231791393
  H   12.20613059289158      5.58448174766083      2.25347017813390
  H   11.98314521017216      7.20038087040707      1.54091851260720
  S   10.78648126826642      6.91766494648078      3.61705656490660
  C   11.00666109191806      8.71887657815900      3.82771173838637
  H   10.68561307646222      9.22134493689780      2.91869201763245
  H   10.37528214047239      9.00476923844842      4.66280556360803
  H   12.04981419363350      8.92866327791551      4.04601814348674
  O   11.23284446379062      6.27334251593991      4.94080049880599
  C   15.78811718261454      9.71850874628220      5.70187050514351
  H   16.84715934922224      9.87301810307376      5.89265789765679
  H   15.47096144056538     10.21551556418592      4.78900919860680
  H   15.20998137023957     10.01534358221020      6.56995560604160
  S   15.49529664618221      7.93580558185355      5.53214236994961
  C   16.51838358254584      7.67630069184043      4.03625203230791
  H   16.39210077681193      6.63872010365488      3.74442241877366
  H   16.18470150983152      8.33627615079289      3.24058971840818
  H   17.55954797549338      7.86283307513887      4.28647438860857
  O   14.04597374079284      7.78700308025125      4.96341022124285
