# Supplementary material for: Understanding the solubilization of Ca acetylide with a new computational model for ionic pairs
Source: Chem Sci. 2020 Oct 8;11(48):13102–12. doi: 10.1039/d0sc04752j (PMC8163204; doi:10.1039/d0sc04752j)
Supplement: SC-011-D0SC04752J-s057 [file SC-011-D0SC04752J-s057.xyz]

43
* (null), Energy   -1000.0000000
Ca   13.290875    7.335813    6.920443    0.011786    0.001314    0.019236
C    14.989355    7.731672    8.604696   -0.061201   -0.017170    0.052721
C    15.727689    7.959737    7.617497   -0.007540   -0.011736    0.084556
C    16.028157    3.380825    5.922906   -0.004582   -0.006925    0.001647
H    15.892264    3.477024    4.850276   -0.002813   -0.010174   -0.000494
H    17.048408    3.074395    6.141025   -0.002193   -0.002221    0.002655
H    15.312765    2.671497    6.328786    0.004471   -0.022396   -0.008442
S    15.721816    5.037586    6.644192    0.002113    0.007922    0.003313
C    15.895416    4.558623    8.389288    0.001222    0.003349    0.000247
H    15.193156    3.756814    8.600618   -0.002058    0.000918   -0.013350
H    16.922788    4.246976    8.564249    0.002283   -0.000724   -0.006676
H    15.666052    5.463053    8.948327    0.000017    0.023236   -0.020072
O    14.198123    5.215848    6.400067   -0.003780   -0.003607   -0.012434
C    14.128775   11.025408    7.485225    0.001702   -0.003104    0.001857
H    14.030791   11.265055    6.430753   -0.009695    0.015246    0.003728
H    14.471958   11.897778    8.036805    0.001978   -0.004683    0.006152
H    14.788178   10.168149    7.636491   -0.000557   -0.032597   -0.005835
S    12.461357   10.591645    8.074971    0.000802    0.000322    0.001554
C    12.931187   10.058598    9.749797    0.001313   -0.001474   -0.001372
H    13.649210    9.235165    9.655254    0.007282   -0.016138   -0.023549
H    13.359046   10.909615   10.275103    0.003503    0.001824   -0.006855
H    12.018640    9.736603   10.242661   -0.001679    0.002327   -0.001928
O    12.052773    9.304482    7.312728   -0.002894   -0.000617   -0.007570
C    11.473075    5.480669    4.063155   -0.001553   -0.001631   -0.001565
H    12.394067    6.054962    4.027889    0.001791   -0.016619   -0.001820
H    11.667211    4.470363    4.406881    0.002867    0.000629    0.000953
H    10.971544    5.464154    3.098271    0.001176   -0.003458   -0.003103
S    10.362243    6.245792    5.293739   -0.000202   -0.000460    0.002332
C    10.367160    7.934383    4.596727   -0.002191    0.000334   -0.000749
H     9.789530    7.928441    3.675081   -0.002412    0.003919   -0.000716
H     9.893848    8.571307    5.336232    0.004695    0.001441    0.002132
H    11.390743    8.252528    4.423558   -0.011374    0.013219    0.001206
O    11.169660    6.314909    6.601513   -0.005926   -0.002266   -0.004866
C    16.346571    8.334364    4.869264    0.052459    0.043812    0.048837
H    17.256838    7.796392    4.618583    0.039365    0.101145   -0.134306
H    16.452137    9.407410    4.725317    0.024704    0.024470   -0.052251
H    16.118853    8.144079    6.144673    0.296983    0.170023   -1.950239
S    15.024945    7.667742    3.930355   -0.047399   -0.016254   -0.014836
C    14.826870    8.842860    2.541631    0.038797    0.003741    0.011495
H    13.960043    8.547169    1.956538    0.039932   -0.073368    0.060719
H    14.675556    9.832323    2.964483   -0.005142   -0.001487   -0.000525
H    15.724983    8.817903    1.930685    0.013768    0.028708   -0.029950
O    13.691733    7.958458    4.725145    0.033151    0.000463   -0.018904
43
* Frequency(6) -987.4594
Ca   13.292214    7.335963    6.922629    0.011786    0.001314    0.019236
C    14.982400    7.729720    8.610687   -0.061201   -0.017170    0.052721
C    15.726832    7.958403    7.627107   -0.007540   -0.011736    0.084556
C    16.027637    3.380038    5.923093   -0.004582   -0.006925    0.001647
H    15.891944    3.475868    4.850220   -0.002813   -0.010174   -0.000494
H    17.048159    3.074143    6.141327   -0.002193   -0.002221    0.002655
H    15.313273    2.668952    6.327826    0.004471   -0.022396   -0.008442
S    15.722056    5.038486    6.644568    0.002113    0.007922    0.003313
C    15.895555    4.559003    8.389316    0.001222    0.003349    0.000247
H    15.192922    3.756918    8.599101   -0.002058    0.000918   -0.013350
H    16.923048    4.246894    8.563491    0.002283   -0.000724   -0.006676
H    15.666054    5.465694    8.946046    0.000017    0.023236   -0.020072
O    14.197693    5.215439    6.398654   -0.003780   -0.003607   -0.012434
C    14.128969   11.025055    7.485436    0.001702   -0.003104    0.001857
H    14.029689   11.266788    6.431177   -0.009695    0.015246    0.003728
H    14.472183   11.897246    8.037504    0.001978   -0.004683    0.006152
H    14.788115   10.164444    7.635827   -0.000557   -0.032597   -0.005835
S    12.461448   10.591682    8.075147    0.000802    0.000322    0.001554
C    12.931336   10.058430    9.749641    0.001313   -0.001474   -0.001372
H    13.650037    9.233331    9.652578    0.007282   -0.016138   -0.023549
H    13.359444   10.909822   10.274324    0.003503    0.001824   -0.006855
H    12.018449    9.736867   10.242442   -0.001679    0.002327   -0.001928
O    12.052444    9.304412    7.311867   -0.002894   -0.000617   -0.007570
C    11.472898    5.480483    4.062978   -0.001553   -0.001631   -0.001565
H    12.394271    6.053073    4.027682    0.001791   -0.016619   -0.001820
H    11.667536    4.470434    4.406989    0.002867    0.000629    0.000953
H    10.971678    5.463761    3.097918    0.001176   -0.003458   -0.003103
S    10.362220    6.245740    5.294004   -0.000202   -0.000460    0.002332
C    10.366911    7.934421    4.596642   -0.002191    0.000334   -0.000749
H     9.789256    7.928887    3.675000   -0.002412    0.003919   -0.000716
H     9.894382    8.571470    5.336474    0.004695    0.001441    0.002132
H    11.389451    8.254030    4.423695   -0.011374    0.013219    0.001206
O    11.168987    6.314651    6.600960   -0.005926   -0.002266   -0.004866
C    16.352532    8.339343    4.874815    0.052459    0.043812    0.048837
H    17.261311    7.807887    4.603320    0.039365    0.101145   -0.134306
H    16.454944    9.410191    4.719379    0.024704    0.024470   -0.052251
H    16.152604    8.163401    5.923039    0.296983    0.170023   -1.950239
S    15.019558    7.665894    3.928669   -0.047399   -0.016254   -0.014836
C    14.831279    8.843285    2.542938    0.038797    0.003741    0.011495
H    13.964581    8.538831    1.963438    0.039932   -0.073368    0.060719
H    14.674972    9.832154    2.964423   -0.005142   -0.001487   -0.000525
H    15.726547    8.821166    1.927282    0.013768    0.028708   -0.029950
O    13.695500    7.958511    4.722997    0.033151    0.000463   -0.018904
43
* Frequency(6) -987.4594
Ca   13.293409    7.336096    6.924578    0.011786    0.001314    0.019236
C    14.976198    7.727980    8.616029   -0.061201   -0.017170    0.052721
C    15.726068    7.957214    7.635675   -0.007540   -0.011736    0.084556
C    16.027173    3.379337    5.923260   -0.004582   -0.006925    0.001647
H    15.891659    3.474837    4.850170   -0.002813   -0.010174   -0.000494
H    17.047937    3.073918    6.141596   -0.002193   -0.002221    0.002655
H    15.313726    2.666682    6.326971    0.004471   -0.022396   -0.008442
S    15.722270    5.039289    6.644904    0.002113    0.007922    0.003313
C    15.895679    4.559343    8.389341    0.001222    0.003349    0.000247
H    15.192713    3.757011    8.597749   -0.002058    0.000918   -0.013350
H    16.923279    4.246820    8.562814    0.002283   -0.000724   -0.006676
H    15.666056    5.468048    8.944012    0.000017    0.023236   -0.020072
O    14.197310    5.215073    6.397394   -0.003780   -0.003607   -0.012434
C    14.129141   11.024741    7.485624    0.001702   -0.003104    0.001857
H    14.028706   11.268332    6.431555   -0.009695    0.015246    0.003728
H    14.472383   11.896771    8.038127    0.001978   -0.004683    0.006152
H    14.788058   10.161141    7.635236   -0.000557   -0.032597   -0.005835
S    12.461529   10.591715    8.075305    0.000802    0.000322    0.001554
C    12.931470   10.058281    9.749502    0.001313   -0.001474   -0.001372
H    13.650775    9.231696    9.650192    0.007282   -0.016138   -0.023549
H    13.359799   10.910007   10.273629    0.003503    0.001824   -0.006855
H    12.018279    9.737103   10.242246   -0.001679    0.002327   -0.001928
O    12.052151    9.304350    7.311100   -0.002894   -0.000617   -0.007570
C    11.472741    5.480318    4.062819   -0.001553   -0.001631   -0.001565
H    12.394452    6.051389    4.027498    0.001791   -0.016619   -0.001820
H    11.667827    4.470498    4.407086    0.002867    0.000629    0.000953
H    10.971797    5.463411    3.097604    0.001176   -0.003458   -0.003103
S    10.362199    6.245693    5.294241   -0.000202   -0.000460    0.002332
C    10.366689    7.934455    4.596566   -0.002191    0.000334   -0.000749
H     9.789012    7.929284    3.674928   -0.002412    0.003919   -0.000716
H     9.894858    8.571616    5.336690    0.004695    0.001441    0.002132
H    11.388298    8.255369    4.423817   -0.011374    0.013219    0.001206
O    11.168386    6.314421    6.600467   -0.005926   -0.002266   -0.004866
C    16.357848    8.343782    4.879763    0.052459    0.043812    0.048837
H    17.265300    7.818136    4.589711    0.039365    0.101145   -0.134306
H    16.457447    9.412671    4.714084    0.024704    0.024470   -0.052251
H    16.182697    8.180630    5.725422    0.296983    0.170023   -1.950239
S    15.014755    7.664247    3.927166   -0.047399   -0.016254   -0.014836
C    14.835211    8.843664    2.544103    0.038797    0.003741    0.011495
H    13.968627    8.531397    1.969591    0.039932   -0.073368    0.060719
H    14.674451    9.832004    2.964370   -0.005142   -0.001487   -0.000525
H    15.727943    8.824075    1.924247    0.013768    0.028708   -0.029950
O    13.698859    7.958558    4.721081    0.033151    0.000463   -0.018904
43
* Frequency(6) -987.4594
Ca   13.294328    7.336199    6.926079    0.011786    0.001314    0.019236
C    14.971423    7.726641    8.620144   -0.061201   -0.017170    0.052721
C    15.725480    7.956298    7.642273   -0.007540   -0.011736    0.084556
C    16.026815    3.378796    5.923388   -0.004582   -0.006925    0.001647
H    15.891439    3.474043    4.850132   -0.002813   -0.010174   -0.000494
H    17.047766    3.073745    6.141803   -0.002193   -0.002221    0.002655
H    15.314075    2.664935    6.326312    0.004471   -0.022396   -0.008442
S    15.722435    5.039907    6.645163    0.002113    0.007922    0.003313
C    15.895774    4.559604    8.389360    0.001222    0.003349    0.000247
H    15.192553    3.757083    8.596707   -0.002058    0.000918   -0.013350
H    16.923457    4.246764    8.562293    0.002283   -0.000724   -0.006676
H    15.666057    5.469861    8.942446    0.000017    0.023236   -0.020072
O    14.197016    5.214792    6.396424   -0.003780   -0.003607   -0.012434
C    14.129274   11.024498    7.485769    0.001702   -0.003104    0.001857
H    14.027950   11.269522    6.431846   -0.009695    0.015246    0.003728
H    14.472537   11.896406    8.038607    0.001978   -0.004683    0.006152
H    14.788015   10.158597    7.634781   -0.000557   -0.032597   -0.005835
S    12.461592   10.591740    8.075426    0.000802    0.000322    0.001554
C    12.931572   10.058166    9.749395    0.001313   -0.001474   -0.001372
H    13.651343    9.230437    9.648354    0.007282   -0.016138   -0.023549
H    13.360073   10.910149   10.273094    0.003503    0.001824   -0.006855
H    12.018148    9.737284   10.242096   -0.001679    0.002327   -0.001928
O    12.051925    9.304301    7.310510   -0.002894   -0.000617   -0.007570
C    11.472620    5.480191    4.062697   -0.001553   -0.001631   -0.001565
H    12.394592    6.050093    4.027356    0.001791   -0.016619   -0.001820
H    11.668050    4.470547    4.407160    0.002867    0.000629    0.000953
H    10.971889    5.463141    3.097362    0.001176   -0.003458   -0.003103
S    10.362184    6.245658    5.294423   -0.000202   -0.000460    0.002332
C    10.366518    7.934481    4.596507   -0.002191    0.000334   -0.000749
H     9.788823    7.929590    3.674872   -0.002412    0.003919   -0.000716
H     9.895224    8.571729    5.336857    0.004695    0.001441    0.002132
H    11.387411    8.256401    4.423911   -0.011374    0.013219    0.001206
O    11.167924    6.314244    6.600087   -0.005926   -0.002266   -0.004866
C    16.361941    8.347201    4.883574    0.052459    0.043812    0.048837
H    17.268372    7.826029    4.579231    0.039365    0.101145   -0.134306
H    16.459375    9.414580    4.710007    0.024704    0.024470   -0.052251
H    16.205872    8.193897    5.573237    0.296983    0.170023   -1.950239
S    15.011057    7.662979    3.926008   -0.047399   -0.016254   -0.014836
C    14.838238    8.843956    2.545000    0.038797    0.003741    0.011495
H    13.971743    8.525671    1.974329    0.039932   -0.073368    0.060719
H    14.674050    9.831888    2.964329   -0.005142   -0.001487   -0.000525
H    15.729017    8.826315    1.921910    0.013768    0.028708   -0.029950
O    13.701446    7.958594    4.719606    0.033151    0.000463   -0.018904
43
* Frequency(6) -987.4594
Ca   13.294874    7.336259    6.926970    0.011786    0.001314    0.019236
C    14.968590    7.725846    8.622584   -0.061201   -0.017170    0.052721
C    15.725131    7.955755    7.646186   -0.007540   -0.011736    0.084556
C    16.026603    3.378476    5.923465   -0.004582   -0.006925    0.001647
H    15.891309    3.473573    4.850109   -0.002813   -0.010174   -0.000494
H    17.047664    3.073642    6.141926   -0.002193   -0.002221    0.002655
H    15.314281    2.663898    6.325922    0.004471   -0.022396   -0.008442
S    15.722533    5.040273    6.645316    0.002113    0.007922    0.003313
C    15.895831    4.559759    8.389371    0.001222    0.003349    0.000247
H    15.192458    3.757125    8.596089   -0.002058    0.000918   -0.013350
H    16.923563    4.246730    8.561984    0.002283   -0.000724   -0.006676
H    15.666058    5.470937    8.941517    0.000017    0.023236   -0.020072
O    14.196841    5.214625    6.395848   -0.003780   -0.003607   -0.012434
C    14.129353   11.024355    7.485855    0.001702   -0.003104    0.001857
H    14.027501   11.270228    6.432018   -0.009695    0.015246    0.003728
H    14.472629   11.896189    8.038892    0.001978   -0.004683    0.006152
H    14.787989   10.157089    7.634511   -0.000557   -0.032597   -0.005835
S    12.461629   10.591755    8.075498    0.000802    0.000322    0.001554
C    12.931633   10.058098    9.749332    0.001313   -0.001474   -0.001372
H    13.651680    9.229690    9.647264    0.007282   -0.016138   -0.023549
H    13.360235   10.910234   10.272777    0.003503    0.001824   -0.006855
H    12.018070    9.737392   10.242007   -0.001679    0.002327   -0.001928
O    12.051791    9.304273    7.310159   -0.002894   -0.000617   -0.007570
C    11.472548    5.480115    4.062624   -0.001553   -0.001631   -0.001565
H    12.394675    6.049323    4.027272    0.001791   -0.016619   -0.001820
H    11.668183    4.470576    4.407204    0.002867    0.000629    0.000953
H    10.971943    5.462981    3.097218    0.001176   -0.003458   -0.003103
S    10.362174    6.245636    5.294531   -0.000202   -0.000460    0.002332
C    10.366417    7.934497    4.596473   -0.002191    0.000334   -0.000749
H     9.788712    7.929771    3.674839   -0.002412    0.003919   -0.000716
H     9.895441    8.571796    5.336955    0.004695    0.001441    0.002132
H    11.386884    8.257013    4.423967   -0.011374    0.013219    0.001206
O    11.167649    6.314140    6.599862   -0.005926   -0.002266   -0.004866
C    16.364369    8.349229    4.885834    0.052459    0.043812    0.048837
H    17.270194    7.830710    4.573015    0.039365    0.101145   -0.134306
H    16.460518    9.415713    4.707589    0.024704    0.024470   -0.052251
H    16.219617    8.201766    5.482976    0.296983    0.170023   -1.950239
S    15.008863    7.662227    3.925321   -0.047399   -0.016254   -0.014836
C    14.840034    8.844129    2.545532    0.038797    0.003741    0.011495
H    13.973591    8.522276    1.977139    0.039932   -0.073368    0.060719
H    14.673812    9.831819    2.964304   -0.005142   -0.001487   -0.000525
H    15.729654    8.827644    1.920524    0.013768    0.028708   -0.029950
O    13.702981    7.958615    4.718731    0.033151    0.000463   -0.018904
43
* Frequency(6) -987.4594
Ca   13.294986    7.336272    6.927153    0.011786    0.001314    0.019236
C    14.968008    7.725682    8.623085   -0.061201   -0.017170    0.052721
C    15.725059    7.955643    7.646991   -0.007540   -0.011736    0.084556
C    16.026559    3.378410    5.923480   -0.004582   -0.006925    0.001647
H    15.891283    3.473476    4.850104   -0.002813   -0.010174   -0.000494
H    17.047643    3.073621    6.141951   -0.002193   -0.002221    0.002655
H    15.314324    2.663685    6.325841    0.004471   -0.022396   -0.008442
S    15.722553    5.040349    6.645348    0.002113    0.007922    0.003313
C    15.895842    4.559791    8.389374    0.001222    0.003349    0.000247
H    15.192438    3.757134    8.595962   -0.002058    0.000918   -0.013350
H    16.923585    4.246723    8.561921    0.002283   -0.000724   -0.006676
H    15.666058    5.471158    8.941326    0.000017    0.023236   -0.020072
O    14.196805    5.214590    6.395730   -0.003780   -0.003607   -0.012434
C    14.129369   11.024325    7.485873    0.001702   -0.003104    0.001857
H    14.027409   11.270373    6.432054   -0.009695    0.015246    0.003728
H    14.472648   11.896144    8.038951    0.001978   -0.004683    0.006152
H    14.787984   10.156779    7.634455   -0.000557   -0.032597   -0.005835
S    12.461637   10.591758    8.075512    0.000802    0.000322    0.001554
C    12.931645   10.058083    9.749319    0.001313   -0.001474   -0.001372
H    13.651750    9.229536    9.647040    0.007282   -0.016138   -0.023549
H    13.360268   10.910251   10.272712    0.003503    0.001824   -0.006855
H    12.018054    9.737414   10.241988   -0.001679    0.002327   -0.001928
O    12.051764    9.304267    7.310087   -0.002894   -0.000617   -0.007570
C    11.472533    5.480100    4.062609   -0.001553   -0.001631   -0.001565
H    12.394692    6.049165    4.027254    0.001791   -0.016619   -0.001820
H    11.668210    4.470582    4.407213    0.002867    0.000629    0.000953
H    10.971954    5.462948    3.097188    0.001176   -0.003458   -0.003103
S    10.362172    6.245632    5.294553   -0.000202   -0.000460    0.002332
C    10.366396    7.934500    4.596466   -0.002191    0.000334   -0.000749
H     9.788689    7.929808    3.674832   -0.002412    0.003919   -0.000716
H     9.895486    8.571809    5.336976    0.004695    0.001441    0.002132
H    11.386776    8.257139    4.423979   -0.011374    0.013219    0.001206
O    11.167593    6.314118    6.599815   -0.005926   -0.002266   -0.004866
C    16.364868    8.349646    4.886299    0.052459    0.043812    0.048837
H    17.270568    7.831672    4.571737    0.039365    0.101145   -0.134306
H    16.460753    9.415946    4.707092    0.024704    0.024470   -0.052251
H    16.222442    8.203384    5.464421    0.296983    0.170023   -1.950239
S    15.008412    7.662072    3.925180   -0.047399   -0.016254   -0.014836
C    14.840403    8.844165    2.545641    0.038797    0.003741    0.011495
H    13.973971    8.521578    1.977717    0.039932   -0.073368    0.060719
H    14.673763    9.831805    2.964299   -0.005142   -0.001487   -0.000525
H    15.729785    8.827917    1.920239    0.013768    0.028708   -0.029950
O    13.703296    7.958620    4.718551    0.033151    0.000463   -0.018904
43
* Frequency(6) -987.4594
Ca   13.294653    7.336235    6.926609    0.011786    0.001314    0.019236
C    14.969739    7.726168    8.621594   -0.061201   -0.017170    0.052721
C    15.725273    7.955975    7.644599   -0.007540   -0.011736    0.084556
C    16.026689    3.378606    5.923434   -0.004582   -0.006925    0.001647
H    15.891362    3.473764    4.850118   -0.002813   -0.010174   -0.000494
H    17.047705    3.073684    6.141876   -0.002193   -0.002221    0.002655
H    15.314198    2.664319    6.326080    0.004471   -0.022396   -0.008442
S    15.722493    5.040125    6.645254    0.002113    0.007922    0.003313
C    15.895808    4.559696    8.389367    0.001222    0.003349    0.000247
H    15.192496    3.757108    8.596340   -0.002058    0.000918   -0.013350
H    16.923520    4.246744    8.562109    0.002283   -0.000724   -0.006676
H    15.666058    5.470501    8.941893    0.000017    0.023236   -0.020072
O    14.196912    5.214692    6.396082   -0.003780   -0.003607   -0.012434
C    14.129321   11.024413    7.485820    0.001702   -0.003104    0.001857
H    14.027683   11.269941    6.431948   -0.009695    0.015246    0.003728
H    14.472592   11.896277    8.038777    0.001978   -0.004683    0.006152
H    14.788000   10.157701    7.634620   -0.000557   -0.032597   -0.005835
S    12.461614   10.591749    8.075469    0.000802    0.000322    0.001554
C    12.931608   10.058125    9.749357    0.001313   -0.001474   -0.001372
H    13.651544    9.229993    9.647706    0.007282   -0.016138   -0.023549
H    13.360169   10.910200   10.272906    0.003503    0.001824   -0.006855
H    12.018102    9.737348   10.242043   -0.001679    0.002327   -0.001928
O    12.051845    9.304284    7.310301   -0.002894   -0.000617   -0.007570
C    11.472577    5.480146    4.062654   -0.001553   -0.001631   -0.001565
H    12.394641    6.049635    4.027306    0.001791   -0.016619   -0.001820
H    11.668129    4.470564    4.407186    0.002867    0.000629    0.000953
H    10.971921    5.463046    3.097276    0.001176   -0.003458   -0.003103
S    10.362178    6.245645    5.294487   -0.000202   -0.000460    0.002332
C    10.366458    7.934490    4.596487   -0.002191    0.000334   -0.000749
H     9.788757    7.929697    3.674852   -0.002412    0.003919   -0.000716
H     9.895353    8.571769    5.336915    0.004695    0.001441    0.002132
H    11.387098    8.256765    4.423945   -0.011374    0.013219    0.001206
O    11.167761    6.314182    6.599953   -0.005926   -0.002266   -0.004866
C    16.363385    8.348407    4.884918    0.052459    0.043812    0.048837
H    17.269455    7.828811    4.575535    0.039365    0.101145   -0.134306
H    16.460055    9.415253    4.708569    0.024704    0.024470   -0.052251
H    16.214042    8.198575    5.519581    0.296983    0.170023   -1.950239
S    15.009752    7.662532    3.925600   -0.047399   -0.016254   -0.014836
C    14.839306    8.844059    2.545316    0.038797    0.003741    0.011495
H    13.972842    8.523653    1.976000    0.039932   -0.073368    0.060719
H    14.673908    9.831847    2.964314   -0.005142   -0.001487   -0.000525
H    15.729396    8.827105    1.921086    0.013768    0.028708   -0.029950
O    13.702358    7.958607    4.719086    0.033151    0.000463   -0.018904
43
* Frequency(6) -987.4594
Ca   13.293910    7.336152    6.925396    0.011786    0.001314    0.019236
C    14.973596    7.727250    8.618272   -0.061201   -0.017170    0.052721
C    15.725748    7.956715    7.639271   -0.007540   -0.011736    0.084556
C    16.026978    3.379042    5.923330   -0.004582   -0.006925    0.001647
H    15.891539    3.474405    4.850149   -0.002813   -0.010174   -0.000494
H    17.047844    3.073824    6.141709   -0.002193   -0.002221    0.002655
H    15.313916    2.665730    6.326612    0.004471   -0.022396   -0.008442
S    15.722360    5.039625    6.645045    0.002113    0.007922    0.003313
C    15.895731    4.559485    8.389351    0.001222    0.003349    0.000247
H    15.192626    3.757050    8.597181   -0.002058    0.000918   -0.013350
H    16.923376    4.246789    8.562530    0.002283   -0.000724   -0.006676
H    15.666057    5.469036    8.943158    0.000017    0.023236   -0.020072
O    14.197150    5.214920    6.396865   -0.003780   -0.003607   -0.012434
C    14.129213   11.024609    7.485703    0.001702   -0.003104    0.001857
H    14.028294   11.268981    6.431713   -0.009695    0.015246    0.003728
H    14.472467   11.896572    8.038389    0.001978   -0.004683    0.006152
H    14.788035   10.159755    7.634988   -0.000557   -0.032597   -0.005835
S    12.461563   10.591728    8.075371    0.000802    0.000322    0.001554
C    12.931525   10.058218    9.749444    0.001313   -0.001474   -0.001372
H    13.651085    9.231010    9.649190    0.007282   -0.016138   -0.023549
H    13.359948   10.910085   10.273338    0.003503    0.001824   -0.006855
H    12.018208    9.737202   10.242164   -0.001679    0.002327   -0.001928
O    12.052028    9.304323    7.310778   -0.002894   -0.000617   -0.007570
C    11.472675    5.480249    4.062752   -0.001553   -0.001631   -0.001565
H    12.394529    6.050683    4.027421    0.001791   -0.016619   -0.001820
H    11.667949    4.470525    4.407126    0.002867    0.000629    0.000953
H    10.971847    5.463264    3.097472    0.001176   -0.003458   -0.003103
S    10.362191    6.245674    5.294340   -0.000202   -0.000460    0.002332
C    10.366596    7.934469    4.596534   -0.002191    0.000334   -0.000749
H     9.788909    7.929450    3.674897   -0.002412    0.003919   -0.000716
H     9.895057    8.571678    5.336781    0.004695    0.001441    0.002132
H    11.387815    8.255932    4.423869   -0.011374    0.013219    0.001206
O    11.168134    6.314325    6.600260   -0.005926   -0.002266   -0.004866
C    16.360079    8.345646    4.881840    0.052459    0.043812    0.048837
H    17.266974    7.822438    4.583999    0.039365    0.101145   -0.134306
H    16.458498    9.413711    4.711862    0.024704    0.024470   -0.052251
H    16.195327    8.187861    5.642480    0.296983    0.170023   -1.950239
S    15.012739    7.663556    3.926535   -0.047399   -0.016254   -0.014836
C    14.836861    8.843823    2.544591    0.038797    0.003741    0.011495
H    13.970325    8.528276    1.972173    0.039932   -0.073368    0.060719
H    14.674232    9.831940    2.964347   -0.005142   -0.001487   -0.000525
H    15.728528    8.825296    1.922973    0.013768    0.028708   -0.029950
O    13.700269    7.958578    4.720277    0.033151    0.000463   -0.018904
43
* Frequency(6) -987.4594
Ca   13.292838    7.336032    6.923647    0.011786    0.001314    0.019236
C    14.979160    7.728811    8.613478   -0.061201   -0.017170    0.052721
C    15.726433    7.957782    7.631583   -0.007540   -0.011736    0.084556
C    16.027394    3.379672    5.923180   -0.004582   -0.006925    0.001647
H    15.891795    3.475330    4.850194   -0.002813   -0.010174   -0.000494
H    17.048043    3.074026    6.141467   -0.002193   -0.002221    0.002655
H    15.313509    2.667766    6.327380    0.004471   -0.022396   -0.008442
S    15.722168    5.038905    6.644744    0.002113    0.007922    0.003313
C    15.895620    4.559181    8.389329    0.001222    0.003349    0.000247
H    15.192813    3.756967    8.598395   -0.002058    0.000918   -0.013350
H    16.923169    4.246855    8.563137    0.002283   -0.000724   -0.006676
H    15.666055    5.466924    8.944983    0.000017    0.023236   -0.020072
O    14.197493    5.215248    6.397996   -0.003780   -0.003607   -0.012434
C    14.129059   11.024891    7.485535    0.001702   -0.003104    0.001857
H    14.029176   11.267595    6.431374   -0.009695    0.015246    0.003728
H    14.472287   11.896998    8.037830    0.001978   -0.004683    0.006152
H    14.788085   10.162718    7.635519   -0.000557   -0.032597   -0.005835
S    12.461490   10.591699    8.075229    0.000802    0.000322    0.001554
C    12.931406   10.058352    9.749569    0.001313   -0.001474   -0.001372
H    13.650423    9.232477    9.651331    0.007282   -0.016138   -0.023549
H    13.359630   10.909919   10.273961    0.003503    0.001824   -0.006855
H    12.018360    9.736990   10.242340   -0.001679    0.002327   -0.001928
O    12.052291    9.304380    7.311467   -0.002894   -0.000617   -0.007570
C    11.472816    5.480397    4.062895   -0.001553   -0.001631   -0.001565
H    12.394366    6.052194    4.027586    0.001791   -0.016619   -0.001820
H    11.667688    4.470467    4.407040    0.002867    0.000629    0.000953
H    10.971740    5.463578    3.097754    0.001176   -0.003458   -0.003103
S    10.362209    6.245716    5.294128   -0.000202   -0.000460    0.002332
C    10.366795    7.934439    4.596602   -0.002191    0.000334   -0.000749
H     9.789128    7.929094    3.674962   -0.002412    0.003919   -0.000716
H     9.894631    8.571547    5.336587    0.004695    0.001441    0.002132
H    11.388849    8.254730    4.423759   -0.011374    0.013219    0.001206
O    11.168673    6.314531    6.600702   -0.005926   -0.002266   -0.004866
C    16.355309    8.341662    4.877400    0.052459    0.043812    0.048837
H    17.263395    7.813241    4.596210    0.039365    0.101145   -0.134306
H    16.456252    9.411487    4.716613    0.024704    0.024470   -0.052251
H    16.168325    8.172402    5.819799    0.296983    0.170023   -1.950239
S    15.017049    7.665034    3.927884   -0.047399   -0.016254   -0.014836
C    14.833333    8.843483    2.543546    0.038797    0.003741    0.011495
H    13.966695    8.534947    1.966653    0.039932   -0.073368    0.060719
H    14.674700    9.832075    2.964395   -0.005142   -0.001487   -0.000525
H    15.727276    8.822686    1.925696    0.013768    0.028708   -0.029950
O    13.697255    7.958536    4.721996    0.033151    0.000463   -0.018904
43
* Frequency(6) -987.4594
Ca   13.291554    7.335889    6.921551    0.011786    0.001314    0.019236
C    14.985829    7.730682    8.607733   -0.061201   -0.017170    0.052721
C    15.727255    7.959061    7.622368   -0.007540   -0.011736    0.084556
C    16.027894    3.380426    5.923001   -0.004582   -0.006925    0.001647
H    15.892102    3.476438    4.850248   -0.002813   -0.010174   -0.000494
H    17.048282    3.074268    6.141178   -0.002193   -0.002221    0.002655
H    15.313022    2.670207    6.328299    0.004471   -0.022396   -0.008442
S    15.721938    5.038042    6.644383    0.002113    0.007922    0.003313
C    15.895487    4.558816    8.389302    0.001222    0.003349    0.000247
H    15.193037    3.756867    8.599849   -0.002058    0.000918   -0.013350
H    16.922920    4.246934    8.563865    0.002283   -0.000724   -0.006676
H    15.666053    5.464392    8.947171    0.000017    0.023236   -0.020072
O    14.197905    5.215641    6.399351   -0.003780   -0.003607   -0.012434
C    14.128873   11.025229    7.485332    0.001702   -0.003104    0.001857
H    14.030232   11.265933    6.430968   -0.009695    0.015246    0.003728
H    14.472072   11.897508    8.037159    0.001978   -0.004683    0.006152
H    14.788146   10.166271    7.636154   -0.000557   -0.032597   -0.005835
S    12.461403   10.591664    8.075060    0.000802    0.000322    0.001554
C    12.931263   10.058513    9.749718    0.001313   -0.001474   -0.001372
H    13.649629    9.234236    9.653898    0.007282   -0.016138   -0.023549
H    13.359248   10.909720   10.274708    0.003503    0.001824   -0.006855
H    12.018543    9.736737   10.242550   -0.001679    0.002327   -0.001928
O    12.052606    9.304447    7.312292   -0.002894   -0.000617   -0.007570
C    11.472985    5.480575    4.063065   -0.001553   -0.001631   -0.001565
H    12.394171    6.054005    4.027784    0.001791   -0.016619   -0.001820
H    11.667376    4.470399    4.406936    0.002867    0.000629    0.000953
H    10.971612    5.463955    3.098092    0.001176   -0.003458   -0.003103
S    10.362231    6.245766    5.293874   -0.000202   -0.000460    0.002332
C    10.367034    7.934403    4.596684   -0.002191    0.000334   -0.000749
H     9.789391    7.928667    3.675040   -0.002412    0.003919   -0.000716
H     9.894119    8.571390    5.336355    0.004695    0.001441    0.002132
H    11.390088    8.253289    4.423627   -0.011374    0.013219    0.001206
O    11.169319    6.314778    6.601232   -0.005926   -0.002266   -0.004866
C    16.349593    8.336888    4.872078    0.052459    0.043812    0.048837
H    17.259105    7.802219    4.610846    0.039365    0.101145   -0.134306
H    16.453560    9.408820    4.722307    0.024704    0.024470   -0.052251
H    16.135962    8.153874    6.032323    0.296983    0.170023   -1.950239
S    15.022214    7.666805    3.929500   -0.047399   -0.016254   -0.014836
C    14.829105    8.843075    2.542294    0.038797    0.003741    0.011495
H    13.962343    8.542942    1.960036    0.039932   -0.073368    0.060719
H    14.675260    9.832238    2.964453   -0.005142   -0.001487   -0.000525
H    15.725776    8.819557    1.928960    0.013768    0.028708   -0.029950
O    13.693643    7.958485    4.724056    0.033151    0.000463   -0.018904
43
* Frequency(6) -987.4594
Ca   13.290196    7.335738    6.919335    0.011786    0.001314    0.019236
C    14.992881    7.732661    8.601659   -0.061201   -0.017170    0.052721
C    15.728124    7.960413    7.612626   -0.007540   -0.011736    0.084556
C    16.028421    3.381224    5.922811   -0.004582   -0.006925    0.001647
H    15.892426    3.477610    4.850305   -0.002813   -0.010174   -0.000494
H    17.048535    3.074523    6.140872   -0.002193   -0.002221    0.002655
H    15.312507    2.672787    6.329272    0.004471   -0.022396   -0.008442
S    15.721694    5.037129    6.644001    0.002113    0.007922    0.003313
C    15.895346    4.558430    8.389273    0.001222    0.003349    0.000247
H    15.193274    3.756761    8.601387   -0.002058    0.000918   -0.013350
H    16.922657    4.247017    8.564634    0.002283   -0.000724   -0.006676
H    15.666051    5.461714    8.949483    0.000017    0.023236   -0.020072
O    14.198341    5.216056    6.400783   -0.003780   -0.003607   -0.012434
C    14.128677   11.025587    7.485118    0.001702   -0.003104    0.001857
H    14.031349   11.264177    6.430539   -0.009695    0.015246    0.003728
H    14.471844   11.898048    8.036450    0.001978   -0.004683    0.006152
H    14.788210   10.170026    7.636827   -0.000557   -0.032597   -0.005835
S    12.461311   10.591627    8.074881    0.000802    0.000322    0.001554
C    12.931112   10.058683    9.749876    0.001313   -0.001474   -0.001372
H    13.648790    9.236095    9.656611    0.007282   -0.016138   -0.023549
H    13.358844   10.909510   10.275498    0.003503    0.001824   -0.006855
H    12.018737    9.736469   10.242772   -0.001679    0.002327   -0.001928
O    12.052940    9.304518    7.313164   -0.002894   -0.000617   -0.007570
C    11.473164    5.480763    4.063246   -0.001553   -0.001631   -0.001565
H    12.393964    6.055919    4.027994    0.001791   -0.016619   -0.001820
H    11.667045    4.470327    4.406826    0.002867    0.000629    0.000953
H    10.971477    5.464354    3.098449    0.001176   -0.003458   -0.003103
S    10.362254    6.245819    5.293605   -0.000202   -0.000460    0.002332
C    10.367287    7.934364    4.596770   -0.002191    0.000334   -0.000749
H     9.789669    7.928216    3.675123   -0.002412    0.003919   -0.000716
H     9.893578    8.571224    5.336109    0.004695    0.001441    0.002132
H    11.391399    8.251766    4.423488   -0.011374    0.013219    0.001206
O    11.170002    6.315039    6.601793   -0.005926   -0.002266   -0.004866
C    16.343549    8.331840    4.866451    0.052459    0.043812    0.048837
H    17.254570    7.790566    4.626320    0.039365    0.101145   -0.134306
H    16.450713    9.406000    4.728327    0.024704    0.024470   -0.052251
H    16.101745    8.134284    6.257023    0.296983    0.170023   -1.950239
S    15.027675    7.668678    3.931210   -0.047399   -0.016254   -0.014836
C    14.824635    8.842644    2.540969    0.038797    0.003741    0.011495
H    13.957742    8.551396    1.953040    0.039932   -0.073368    0.060719
H    14.675853    9.832409    2.964513   -0.005142   -0.001487   -0.000525
H    15.724190    8.816249    1.932411    0.013768    0.028708   -0.029950
O    13.689823    7.958432    4.726234    0.033151    0.000463   -0.018904
43
* Frequency(6) -987.4594
Ca   13.288912    7.335594    6.917239    0.011786    0.001314    0.019236
C    14.999550    7.734532    8.595913   -0.061201   -0.017170    0.052721
C    15.728945    7.961692    7.603412   -0.007540   -0.011736    0.084556
C    16.028921    3.381979    5.922632   -0.004582   -0.006925    0.001647
H    15.892732    3.478719    4.850359   -0.002813   -0.010174   -0.000494
H    17.048774    3.074765    6.140583   -0.002193   -0.002221    0.002655
H    15.312020    2.675227    6.330192    0.004471   -0.022396   -0.008442
S    15.721464    5.036266    6.643640    0.002113    0.007922    0.003313
C    15.895213    4.558065    8.389246    0.001222    0.003349    0.000247
H    15.193499    3.756661    8.602842   -0.002058    0.000918   -0.013350
H    16.922408    4.247096    8.565361    0.002283   -0.000724   -0.006676
H    15.666049    5.459182    8.951671    0.000017    0.023236   -0.020072
O    14.198753    5.216449    6.402138   -0.003780   -0.003607   -0.012434
C    14.128492   11.025925    7.484916    0.001702   -0.003104    0.001857
H    14.032406   11.262515    6.430132   -0.009695    0.015246    0.003728
H    14.471628   11.898558    8.035780    0.001978   -0.004683    0.006152
H    14.788271   10.173579    7.637463   -0.000557   -0.032597   -0.005835
S    12.461223   10.591592    8.074712    0.000802    0.000322    0.001554
C    12.930969   10.058843    9.750026    0.001313   -0.001474   -0.001372
H    13.647997    9.237854    9.659177    0.007282   -0.016138   -0.023549
H    13.358463   10.909311   10.276245    0.003503    0.001824   -0.006855
H    12.018920    9.736215   10.242982   -0.001679    0.002327   -0.001928
O    12.053255    9.304585    7.313989   -0.002894   -0.000617   -0.007570
C    11.473333    5.480941    4.063416   -0.001553   -0.001631   -0.001565
H    12.393769    6.057731    4.028193    0.001791   -0.016619   -0.001820
H    11.666733    4.470258    4.406722    0.002867    0.000629    0.000953
H    10.971348    5.464730    3.098788    0.001176   -0.003458   -0.003103
S    10.362276    6.245869    5.293351   -0.000202   -0.000460    0.002332
C    10.367525    7.934328    4.596852   -0.002191    0.000334   -0.000749
H     9.789932    7.927789    3.675201   -0.002412    0.003919   -0.000716
H     9.893066    8.571066    5.335877    0.004695    0.001441    0.002132
H    11.392638    8.250326    4.423357   -0.011374    0.013219    0.001206
O    11.170647    6.315286    6.602323   -0.005926   -0.002266   -0.004866
C    16.337832    8.327066    4.861129    0.052459    0.043812    0.048837
H    17.250280    7.779543    4.640956    0.039365    0.101145   -0.134306
H    16.448021    9.403334    4.734021    0.024704    0.024470   -0.052251
H    16.069381    8.115756    6.469547    0.296983    0.170023   -1.950239
S    15.032841    7.670449    3.932826   -0.047399   -0.016254   -0.014836
C    14.820408    8.842236    2.539717    0.038797    0.003741    0.011495
H    13.953391    8.559391    1.946423    0.039932   -0.073368    0.060719
H    14.676413    9.832571    2.964570   -0.005142   -0.001487   -0.000525
H    15.722689    8.813121    1.935675    0.013768    0.028708   -0.029950
O    13.686210    7.958381    4.728294    0.033151    0.000463   -0.018904
43
* Frequency(6) -987.4594
Ca   13.287840    7.335475    6.915490    0.011786    0.001314    0.019236
C    15.005115    7.736093    8.591120   -0.061201   -0.017170    0.052721
C    15.729631    7.962759    7.595724   -0.007540   -0.011736    0.084556
C    16.029337    3.382608    5.922482   -0.004582   -0.006925    0.001647
H    15.892988    3.479644    4.850404   -0.002813   -0.010174   -0.000494
H    17.048973    3.074967    6.140342   -0.002193   -0.002221    0.002655
H    15.311614    2.677264    6.330960    0.004471   -0.022396   -0.008442
S    15.721272    5.035546    6.643339    0.002113    0.007922    0.003313
C    15.895101    4.557760    8.389224    0.001222    0.003349    0.000247
H    15.193686    3.756578    8.604056   -0.002058    0.000918   -0.013350
H    16.922200    4.247162    8.565968    0.002283   -0.000724   -0.006676
H    15.666048    5.457070    8.953496    0.000017    0.023236   -0.020072
O    14.199096    5.216777    6.403269   -0.003780   -0.003607   -0.012434
C    14.128337   11.026207    7.484747    0.001702   -0.003104    0.001857
H    14.033287   11.261129    6.429793   -0.009695    0.015246    0.003728
H    14.471449   11.898984    8.035221    0.001978   -0.004683    0.006152
H    14.788322   10.176542    7.637993   -0.000557   -0.032597   -0.005835
S    12.461150   10.591562    8.074571    0.000802    0.000322    0.001554
C    12.930849   10.058977    9.750151    0.001313   -0.001474   -0.001372
H    13.647334    9.239321    9.661318    0.007282   -0.016138   -0.023549
H    13.358144   10.909145   10.276868    0.003503    0.001824   -0.006855
H    12.019072    9.736004   10.243157   -0.001679    0.002327   -0.001928
O    12.053518    9.304641    7.314677   -0.002894   -0.000617   -0.007570
C    11.473475    5.481089    4.063558   -0.001553   -0.001631   -0.001565
H    12.393606    6.059242    4.028358    0.001791   -0.016619   -0.001820
H    11.666472    4.470201    4.406636    0.002867    0.000629    0.000953
H    10.971241    5.465045    3.099070    0.001176   -0.003458   -0.003103
S    10.362295    6.245911    5.293139   -0.000202   -0.000460    0.002332
C    10.367725    7.934297    4.596920   -0.002191    0.000334   -0.000749
H     9.790151    7.927432    3.675266   -0.002412    0.003919   -0.000716
H     9.892639    8.570935    5.335683    0.004695    0.001441    0.002132
H    11.393672    8.249124    4.423247   -0.011374    0.013219    0.001206
O    11.171186    6.315492    6.602766   -0.005926   -0.002266   -0.004866
C    16.333062    8.323082    4.856689    0.052459    0.043812    0.048837
H    17.246701    7.770347    4.653167    0.039365    0.101145   -0.134306
H    16.445775    9.401109    4.738772    0.024704    0.024470   -0.052251
H    16.042379    8.100298    6.646866    0.296983    0.170023   -1.950239
S    15.037150    7.671927    3.934175   -0.047399   -0.016254   -0.014836
C    14.816880    8.841896    2.538671    0.038797    0.003741    0.011495
H    13.949760    8.566062    1.940903    0.039932   -0.073368    0.060719
H    14.676880    9.832706    2.964618   -0.005142   -0.001487   -0.000525
H    15.721437    8.810511    1.938398    0.013768    0.028708   -0.029950
O    13.683196    7.958339    4.730013    0.033151    0.000463   -0.018904
43
* Frequency(6) -987.4594
Ca   13.287098    7.335392    6.914277    0.011786    0.001314    0.019236
C    15.008971    7.737175    8.587797   -0.061201   -0.017170    0.052721
C    15.730106    7.963499    7.590395   -0.007540   -0.011736    0.084556
C    16.029626    3.383045    5.922378   -0.004582   -0.006925    0.001647
H    15.893165    3.480285    4.850435   -0.002813   -0.010174   -0.000494
H    17.049111    3.075107    6.140174   -0.002193   -0.002221    0.002655
H    15.311332    2.678675    6.331492    0.004471   -0.022396   -0.008442
S    15.721139    5.035046    6.643130    0.002113    0.007922    0.003313
C    15.895024    4.557549    8.389208    0.001222    0.003349    0.000247
H    15.193815    3.756520    8.604897   -0.002058    0.000918   -0.013350
H    16.922057    4.247208    8.566389    0.002283   -0.000724   -0.006676
H    15.666047    5.455605    8.954760    0.000017    0.023236   -0.020072
O    14.199334    5.217004    6.404053   -0.003780   -0.003607   -0.012434
C    14.128230   11.026403    7.484630    0.001702   -0.003104    0.001857
H    14.033898   11.260168    6.429558   -0.009695    0.015246    0.003728
H    14.471324   11.899279    8.034833    0.001978   -0.004683    0.006152
H    14.788357   10.178597    7.638361   -0.000557   -0.032597   -0.005835
S    12.461100   10.591542    8.074473    0.000802    0.000322    0.001554
C    12.930767   10.059070    9.750237    0.001313   -0.001474   -0.001372
H    13.646876    9.240338    9.662802    0.007282   -0.016138   -0.023549
H    13.357923   10.909030   10.277300    0.003503    0.001824   -0.006855
H    12.019178    9.735857   10.243279   -0.001679    0.002327   -0.001928
O    12.053701    9.304680    7.315154   -0.002894   -0.000617   -0.007570
C    11.473572    5.481192    4.063657   -0.001553   -0.001631   -0.001565
H    12.393493    6.060289    4.028473    0.001791   -0.016619   -0.001820
H    11.666292    4.470161    4.406576    0.002867    0.000629    0.000953
H    10.971167    5.465263    3.099265    0.001176   -0.003458   -0.003103
S    10.362307    6.245940    5.292992   -0.000202   -0.000460    0.002332
C    10.367863    7.934276    4.596967   -0.002191    0.000334   -0.000749
H     9.790303    7.927185    3.675311   -0.002412    0.003919   -0.000716
H     9.892343    8.570845    5.335549    0.004695    0.001441    0.002132
H    11.394389    8.248291    4.423171   -0.011374    0.013219    0.001206
O    11.171560    6.315635    6.603072   -0.005926   -0.002266   -0.004866
C    16.329757    8.320322    4.853611    0.052459    0.043812    0.048837
H    17.244220    7.763973    4.661631    0.039365    0.101145   -0.134306
H    16.444219    9.399567    4.742065    0.024704    0.024470   -0.052251
H    16.023664    8.089583    6.769765    0.296983    0.170023   -1.950239
S    15.040137    7.672951    3.935110   -0.047399   -0.016254   -0.014836
C    14.814435    8.841660    2.537947    0.038797    0.003741    0.011495
H    13.947244    8.570685    1.937076    0.039932   -0.073368    0.060719
H    14.677204    9.832800    2.964651   -0.005142   -0.001487   -0.000525
H    15.720570    8.808702    1.940285    0.013768    0.028708   -0.029950
O    13.681107    7.958310    4.731204    0.033151    0.000463   -0.018904
43
* Frequency(6) -987.4594
Ca   13.286764    7.335355    6.913733    0.011786    0.001314    0.019236
C    15.010702    7.737661    8.586306   -0.061201   -0.017170    0.052721
C    15.730319    7.963831    7.588003   -0.007540   -0.011736    0.084556
C    16.029756    3.383241    5.922331   -0.004582   -0.006925    0.001647
H    15.893245    3.480573    4.850449   -0.002813   -0.010174   -0.000494
H    17.049173    3.075170    6.140099   -0.002193   -0.002221    0.002655
H    15.311205    2.679308    6.331730    0.004471   -0.022396   -0.008442
S    15.721079    5.034822    6.643036    0.002113    0.007922    0.003313
C    15.894990    4.557455    8.389201    0.001222    0.003349    0.000247
H    15.193874    3.756494    8.605275   -0.002058    0.000918   -0.013350
H    16.921992    4.247228    8.566578    0.002283   -0.000724   -0.006676
H    15.666046    5.454948    8.955328    0.000017    0.023236   -0.020072
O    14.199441    5.217106    6.404404   -0.003780   -0.003607   -0.012434
C    14.128182   11.026491    7.484578    0.001702   -0.003104    0.001857
H    14.034172   11.259737    6.429453   -0.009695    0.015246    0.003728
H    14.471268   11.899411    8.034659    0.001978   -0.004683    0.006152
H    14.788372   10.179518    7.638526   -0.000557   -0.032597   -0.005835
S    12.461077   10.591533    8.074429    0.000802    0.000322    0.001554
C    12.930729   10.059112    9.750276    0.001313   -0.001474   -0.001372
H    13.646670    9.240794    9.663468    0.007282   -0.016138   -0.023549
H    13.357824   10.908979   10.277494    0.003503    0.001824   -0.006855
H    12.019226    9.735791   10.243333   -0.001679    0.002327   -0.001928
O    12.053783    9.304698    7.315368   -0.002894   -0.000617   -0.007570
C    11.473616    5.481238    4.063701   -0.001553   -0.001631   -0.001565
H    12.393443    6.060759    4.028524    0.001791   -0.016619   -0.001820
H    11.666211    4.470143    4.406549    0.002867    0.000629    0.000953
H    10.971134    5.465360    3.099353    0.001176   -0.003458   -0.003103
S    10.362313    6.245953    5.292926   -0.000202   -0.000460    0.002332
C    10.367925    7.934267    4.596988   -0.002191    0.000334   -0.000749
H     9.790371    7.927074    3.675331   -0.002412    0.003919   -0.000716
H     9.892211    8.570804    5.335489    0.004695    0.001441    0.002132
H    11.394711    8.247917    4.423137   -0.011374    0.013219    0.001206
O    11.171727    6.315699    6.603210   -0.005926   -0.002266   -0.004866
C    16.328273    8.319082    4.852230    0.052459    0.043812    0.048837
H    17.243107    7.761112    4.665430    0.039365    0.101145   -0.134306
H    16.443520    9.398875    4.743542    0.024704    0.024470   -0.052251
H    16.015264    8.084774    6.824925    0.296983    0.170023   -1.950239
S    15.041478    7.673411    3.935530   -0.047399   -0.016254   -0.014836
C    14.813338    8.841555    2.537622    0.038797    0.003741    0.011495
H    13.946114    8.572760    1.935359    0.039932   -0.073368    0.060719
H    14.677350    9.832842    2.964666   -0.005142   -0.001487   -0.000525
H    15.720180    8.807890    1.941132    0.013768    0.028708   -0.029950
O    13.680170    7.958297    4.731739    0.033151    0.000463   -0.018904
43
* Frequency(6) -987.4594
Ca   13.286876    7.335367    6.913916    0.011786    0.001314    0.019236
C    15.010120    7.737497    8.586808   -0.061201   -0.017170    0.052721
C    15.730247    7.963719    7.588808   -0.007540   -0.011736    0.084556
C    16.029712    3.383175    5.922347   -0.004582   -0.006925    0.001647
H    15.893218    3.480476    4.850444   -0.002813   -0.010174   -0.000494
H    17.049152    3.075149    6.140124   -0.002193   -0.002221    0.002655
H    15.311248    2.679095    6.331650    0.004471   -0.022396   -0.008442
S    15.721099    5.034898    6.643068    0.002113    0.007922    0.003313
C    15.895002    4.557486    8.389204    0.001222    0.003349    0.000247
H    15.193854    3.756503    8.605148   -0.002058    0.000918   -0.013350
H    16.922014    4.247221    8.566514    0.002283   -0.000724   -0.006676
H    15.666046    5.455169    8.955137    0.000017    0.023236   -0.020072
O    14.199405    5.217072    6.404286   -0.003780   -0.003607   -0.012434
C    14.128198   11.026461    7.484595    0.001702   -0.003104    0.001857
H    14.034080   11.259882    6.429488   -0.009695    0.015246    0.003728
H    14.471287   11.899367    8.034717    0.001978   -0.004683    0.006152
H    14.788367   10.179208    7.638471   -0.000557   -0.032597   -0.005835
S    12.461085   10.591536    8.074443    0.000802    0.000322    0.001554
C    12.930742   10.059098    9.750263    0.001313   -0.001474   -0.001372
H    13.646739    9.240641    9.663244    0.007282   -0.016138   -0.023549
H    13.357858   10.908996   10.277429    0.003503    0.001824   -0.006855
H    12.019210    9.735813   10.243315   -0.001679    0.002327   -0.001928
O    12.053755    9.304692    7.315296   -0.002894   -0.000617   -0.007570
C    11.473602    5.481222    4.063686   -0.001553   -0.001631   -0.001565
H    12.393460    6.060601    4.028507    0.001791   -0.016619   -0.001820
H    11.666238    4.470149    4.406558    0.002867    0.000629    0.000953
H    10.971145    5.465328    3.099323    0.001176   -0.003458   -0.003103
S    10.362311    6.245949    5.292948   -0.000202   -0.000460    0.002332
C    10.367904    7.934270    4.596981   -0.002191    0.000334   -0.000749
H     9.790349    7.927112    3.675324   -0.002412    0.003919   -0.000716
H     9.892255    8.570818    5.335509    0.004695    0.001441    0.002132
H    11.394602    8.248043    4.423149   -0.011374    0.013219    0.001206
O    11.171671    6.315678    6.603164   -0.005926   -0.002266   -0.004866
C    16.328772    8.319499    4.852695    0.052459    0.043812    0.048837
H    17.243482    7.762075    4.664152    0.039365    0.101145   -0.134306
H    16.443755    9.399108    4.743045    0.024704    0.024470   -0.052251
H    16.018090    8.086392    6.806370    0.296983    0.170023   -1.950239
S    15.041027    7.673256    3.935389   -0.047399   -0.016254   -0.014836
C    14.813707    8.841590    2.537731    0.038797    0.003741    0.011495
H    13.946494    8.572062    1.935937    0.039932   -0.073368    0.060719
H    14.677301    9.832828    2.964661   -0.005142   -0.001487   -0.000525
H    15.720311    8.808163    1.940847    0.013768    0.028708   -0.029950
O    13.680485    7.958301    4.731559    0.033151    0.000463   -0.018904
43
* Frequency(6) -987.4594
Ca   13.287422    7.335428    6.914807    0.011786    0.001314    0.019236
C    15.007288    7.736703    8.589248   -0.061201   -0.017170    0.052721
C    15.729899    7.963176    7.592721   -0.007540   -0.011736    0.084556
C    16.029500    3.382854    5.922423   -0.004582   -0.006925    0.001647
H    15.893088    3.480005    4.850421   -0.002813   -0.010174   -0.000494
H    17.049051    3.075046    6.140247   -0.002193   -0.002221    0.002655
H    15.311455    2.678059    6.331259    0.004471   -0.022396   -0.008442
S    15.721197    5.035264    6.643221    0.002113    0.007922    0.003313
C    15.895058    4.557641    8.389215    0.001222    0.003349    0.000247
H    15.193759    3.756545    8.604530   -0.002058    0.000918   -0.013350
H    16.922119    4.247188    8.566205    0.002283   -0.000724   -0.006676
H    15.666047    5.456245    8.954208    0.000017    0.023236   -0.020072
O    14.199230    5.216905    6.403710   -0.003780   -0.003607   -0.012434
C    14.128277   11.026318    7.484681    0.001702   -0.003104    0.001857
H    14.033631   11.260588    6.429661   -0.009695    0.015246    0.003728
H    14.471378   11.899150    8.035002    0.001978   -0.004683    0.006152
H    14.788341   10.177700    7.638200   -0.000557   -0.032597   -0.005835
S    12.461122   10.591551    8.074515    0.000802    0.000322    0.001554
C    12.930803   10.059030    9.750199    0.001313   -0.001474   -0.001372
H    13.647076    9.239894    9.662154    0.007282   -0.016138   -0.023549
H    13.358020   10.909081   10.277111    0.003503    0.001824   -0.006855
H    12.019132    9.735921   10.243226   -0.001679    0.002327   -0.001928
O    12.053621    9.304663    7.314946   -0.002894   -0.000617   -0.007570
C    11.473530    5.481147    4.063614   -0.001553   -0.001631   -0.001565
H    12.393543    6.059832    4.028423    0.001791   -0.016619   -0.001820
H    11.666371    4.470179    4.406602    0.002867    0.000629    0.000953
H    10.971200    5.465168    3.099180    0.001176   -0.003458   -0.003103
S    10.362302    6.245927    5.293056   -0.000202   -0.000460    0.002332
C    10.367802    7.934286    4.596946   -0.002191    0.000334   -0.000749
H     9.790237    7.927293    3.675291   -0.002412    0.003919   -0.000716
H     9.892473    8.570884    5.335608    0.004695    0.001441    0.002132
H    11.394076    8.248654    4.423205   -0.011374    0.013219    0.001206
O    11.171397    6.315573    6.602939   -0.005926   -0.002266   -0.004866
C    16.331200    8.321527    4.854955    0.052459    0.043812    0.048837
H    17.245303    7.766756    4.657936    0.039365    0.101145   -0.134306
H    16.444898    9.400240    4.740627    0.024704    0.024470   -0.052251
H    16.031835    8.094261    6.716109    0.296983    0.170023   -1.950239
S    15.038833    7.672504    3.934702   -0.047399   -0.016254   -0.014836
C    14.815503    8.841763    2.538263    0.038797    0.003741    0.011495
H    13.948342    8.568666    1.938747    0.039932   -0.073368    0.060719
H    14.677063    9.832759    2.964637   -0.005142   -0.001487   -0.000525
H    15.720949    8.809492    1.939461    0.013768    0.028708   -0.029950
O    13.682019    7.958323    4.730684    0.033151    0.000463   -0.018904
43
* Frequency(6) -987.4594
Ca   13.288341    7.335531    6.916308    0.011786    0.001314    0.019236
C    15.002512    7.735363    8.593362   -0.061201   -0.017170    0.052721
C    15.729310    7.962260    7.599320   -0.007540   -0.011736    0.084556
C    16.029142    3.382314    5.922552   -0.004582   -0.006925    0.001647
H    15.892868    3.479211    4.850383   -0.002813   -0.010174   -0.000494
H    17.048880    3.074873    6.140454   -0.002193   -0.002221    0.002655
H    15.311804    2.676311    6.330601    0.004471   -0.022396   -0.008442
S    15.721362    5.035882    6.643480    0.002113    0.007922    0.003313
C    15.895153    4.557903    8.389234    0.001222    0.003349    0.000247
H    15.193598    3.756617    8.603488   -0.002058    0.000918   -0.013350
H    16.922298    4.247131    8.565684    0.002283   -0.000724   -0.006676
H    15.666049    5.458058    8.952642    0.000017    0.023236   -0.020072
O    14.198936    5.216624    6.402740   -0.003780   -0.003607   -0.012434
C    14.128409   11.026075    7.484826    0.001702   -0.003104    0.001857
H    14.032875   11.261777    6.429952   -0.009695    0.015246    0.003728
H    14.471533   11.898785    8.035482    0.001978   -0.004683    0.006152
H    14.788298   10.175156    7.637745   -0.000557   -0.032597   -0.005835
S    12.461184   10.591576    8.074637    0.000802    0.000322    0.001554
C    12.930905   10.058915    9.750092    0.001313   -0.001474   -0.001372
H    13.647644    9.238635    9.660317    0.007282   -0.016138   -0.023549
H    13.358293   10.909223   10.276577    0.003503    0.001824   -0.006855
H    12.019001    9.736103   10.243075   -0.001679    0.002327   -0.001928
O    12.053395    9.304615    7.314355   -0.002894   -0.000617   -0.007570
C    11.473409    5.481019    4.063492   -0.001553   -0.001631   -0.001565
H    12.393682    6.058535    4.028281    0.001791   -0.016619   -0.001820
H    11.666594    4.470228    4.406676    0.002867    0.000629    0.000953
H    10.971291    5.464898    3.098938    0.001176   -0.003458   -0.003103
S    10.362286    6.245891    5.293238   -0.000202   -0.000460    0.002332
C    10.367631    7.934312    4.596888   -0.002191    0.000334   -0.000749
H     9.790049    7.927599    3.675235   -0.002412    0.003919   -0.000716
H     9.892839    8.570997    5.335774    0.004695    0.001441    0.002132
H    11.393189    8.249686    4.423299   -0.011374    0.013219    0.001206
O    11.170934    6.315396    6.602559   -0.005926   -0.002266   -0.004866
C    16.335293    8.324946    4.858766    0.052459    0.043812    0.048837
H    17.248375    7.774649    4.647456    0.039365    0.101145   -0.134306
H    16.446826    9.402150    4.736550    0.024704    0.024470   -0.052251
H    16.055010    8.107529    6.563925    0.296983    0.170023   -1.950239
S    15.035134    7.671236    3.933544   -0.047399   -0.016254   -0.014836
C    14.818530    8.842055    2.539160    0.038797    0.003741    0.011495
H    13.951458    8.562941    1.943485    0.039932   -0.073368    0.060719
H    14.676662    9.832643    2.964596   -0.005142   -0.001487   -0.000525
H    15.722023    8.811732    1.937124    0.013768    0.028708   -0.029950
O    13.684606    7.958359    4.729209    0.033151    0.000463   -0.018904
43
* Frequency(6) -987.4594
Ca   13.289536    7.335664    6.918257    0.011786    0.001314    0.019236
C    14.996310    7.733623    8.598704   -0.061201   -0.017170    0.052721
C    15.728546    7.961071    7.607888   -0.007540   -0.011736    0.084556
C    16.028678    3.381612    5.922719   -0.004582   -0.006925    0.001647
H    15.892583    3.478181    4.850333   -0.002813   -0.010174   -0.000494
H    17.048658    3.074648    6.140723   -0.002193   -0.002221    0.002655
H    15.312257    2.674042    6.329745    0.004471   -0.022396   -0.008442
S    15.721576    5.036685    6.643815    0.002113    0.007922    0.003313
C    15.895277    4.558242    8.389259    0.001222    0.003349    0.000247
H    15.193390    3.756710    8.602136   -0.002058    0.000918   -0.013350
H    16.922529    4.247058    8.565008    0.002283   -0.000724   -0.006676
H    15.666050    5.460412    8.950608    0.000017    0.023236   -0.020072
O    14.198553    5.216258    6.401480   -0.003780   -0.003607   -0.012434
C    14.128582   11.025761    7.485014    0.001702   -0.003104    0.001857
H    14.031892   11.263322    6.430330   -0.009695    0.015246    0.003728
H    14.471733   11.898310    8.036106    0.001978   -0.004683    0.006152
H    14.788241   10.171853    7.637154   -0.000557   -0.032597   -0.005835
S    12.461266   10.591609    8.074794    0.000802    0.000322    0.001554
C    12.931038   10.058765    9.749953    0.001313   -0.001474   -0.001372
H    13.648382    9.236999    9.657930    0.007282   -0.016138   -0.023549
H    13.358648   10.909408   10.275882    0.003503    0.001824   -0.006855
H    12.018831    9.736338   10.242880   -0.001679    0.002327   -0.001928
O    12.053102    9.304553    7.313588   -0.002894   -0.000617   -0.007570
C    11.473251    5.480854    4.063333   -0.001553   -0.001631   -0.001565
H    12.393864    6.056851    4.028096    0.001791   -0.016619   -0.001820
H    11.666885    4.470291    4.406773    0.002867    0.000629    0.000953
H    10.971411    5.464547    3.098623    0.001176   -0.003458   -0.003103
S    10.362266    6.245845    5.293474   -0.000202   -0.000460    0.002332
C    10.367409    7.934345    4.596812   -0.002191    0.000334   -0.000749
H     9.789804    7.927996    3.675163   -0.002412    0.003919   -0.000716
H     9.893315    8.571143    5.335990    0.004695    0.001441    0.002132
H    11.392036    8.251025    4.423421   -0.011374    0.013219    0.001206
O    11.170334    6.315166    6.602066   -0.005926   -0.002266   -0.004866
C    16.340609    8.329385    4.863714    0.052459    0.043812    0.048837
H    17.252364    7.784898    4.633846    0.039365    0.101145   -0.134306
H    16.449329    9.404629    4.731255    0.024704    0.024470   -0.052251
H    16.085103    8.124757    6.366308    0.296983    0.170023   -1.950239
S    15.030331    7.669589    3.932041   -0.047399   -0.016254   -0.014836
C    14.822461    8.842434    2.540325    0.038797    0.003741    0.011495
H    13.955505    8.555507    1.949638    0.039932   -0.073368    0.060719
H    14.676141    9.832492    2.964543   -0.005142   -0.001487   -0.000525
H    15.723418    8.814641    1.934089    0.013768    0.028708   -0.029950
O    13.687965    7.958406    4.727293    0.033151    0.000463   -0.018904
43
* Frequency(6) -987.4594
Ca   13.290875    7.335813    6.920443    0.011786    0.001314    0.019236
C    14.989355    7.731672    8.604696   -0.061201   -0.017170    0.052721
C    15.727689    7.959737    7.617497   -0.007540   -0.011736    0.084556
C    16.028157    3.380825    5.922906   -0.004582   -0.006925    0.001647
H    15.892264    3.477024    4.850276   -0.002813   -0.010174   -0.000494
H    17.048408    3.074395    6.141025   -0.002193   -0.002221    0.002655
H    15.312765    2.671497    6.328786    0.004471   -0.022396   -0.008442
S    15.721816    5.037586    6.644192    0.002113    0.007922    0.003313
C    15.895416    4.558623    8.389288    0.001222    0.003349    0.000247
H    15.193156    3.756814    8.600618   -0.002058    0.000918   -0.013350
H    16.922788    4.246976    8.564249    0.002283   -0.000724   -0.006676
H    15.666052    5.463053    8.948327    0.000017    0.023236   -0.020072
O    14.198123    5.215848    6.400067   -0.003780   -0.003607   -0.012434
C    14.128775   11.025408    7.485225    0.001702   -0.003104    0.001857
H    14.030791   11.265055    6.430753   -0.009695    0.015246    0.003728
H    14.471958   11.897778    8.036805    0.001978   -0.004683    0.006152
H    14.788178   10.168149    7.636491   -0.000557   -0.032597   -0.005835
S    12.461357   10.591645    8.074971    0.000802    0.000322    0.001554
C    12.931187   10.058598    9.749797    0.001313   -0.001474   -0.001372
H    13.649210    9.235165    9.655254    0.007282   -0.016138   -0.023549
H    13.359046   10.909615   10.275103    0.003503    0.001824   -0.006855
H    12.018640    9.736603   10.242661   -0.001679    0.002327   -0.001928
O    12.052773    9.304482    7.312728   -0.002894   -0.000617   -0.007570
C    11.473075    5.480669    4.063155   -0.001553   -0.001631   -0.001565
H    12.394067    6.054962    4.027889    0.001791   -0.016619   -0.001820
H    11.667211    4.470363    4.406881    0.002867    0.000629    0.000953
H    10.971544    5.464154    3.098271    0.001176   -0.003458   -0.003103
S    10.362243    6.245792    5.293739   -0.000202   -0.000460    0.002332
C    10.367160    7.934383    4.596727   -0.002191    0.000334   -0.000749
H     9.789530    7.928441    3.675081   -0.002412    0.003919   -0.000716
H     9.893848    8.571307    5.336232    0.004695    0.001441    0.002132
H    11.390743    8.252528    4.423558   -0.011374    0.013219    0.001206
O    11.169660    6.314909    6.601513   -0.005926   -0.002266   -0.004866
C    16.346571    8.334364    4.869264    0.052459    0.043812    0.048837
H    17.256838    7.796392    4.618583    0.039365    0.101145   -0.134306
H    16.452137    9.407410    4.725317    0.024704    0.024470   -0.052251
H    16.118853    8.144079    6.144673    0.296983    0.170023   -1.950239
S    15.024945    7.667742    3.930355   -0.047399   -0.016254   -0.014836
C    14.826870    8.842860    2.541631    0.038797    0.003741    0.011495
H    13.960043    8.547169    1.956538    0.039932   -0.073368    0.060719
H    14.675556    9.832323    2.964483   -0.005142   -0.001487   -0.000525
H    15.724983    8.817903    1.930685    0.013768    0.028708   -0.029950
O    13.691733    7.958458    4.725145    0.033151    0.000463   -0.018904
