# Supplementary material for: Understanding the solubilization of Ca acetylide with a new computational model for ionic pairs
Source: Chem Sci. 2020 Oct 8;11(48):13102–12. doi: 10.1039/d0sc04752j (PMC8163204; doi:10.1039/d0sc04752j)
Supplement: SC-011-D0SC04752J-s058 [file SC-011-D0SC04752J-s058.xyz]

43
Coordinates from ORCA-job opt
  Ca  13.29087508558213      7.33581339132485      6.92044292493371
  C   14.98935513412509      7.73167151363278      8.60469574865888
  C   15.72768932525033      7.95973682084706      7.61749710857141
  C   16.02815748197666      3.38082530830181      5.92290588029991
  H   15.89226358496185      3.47702438510667      4.85027641309835
  H   17.04840830439241      3.07439546146201      6.14102518052472
  H   15.31276468633085      2.67149677972785      6.32878578094029
  S   15.72181579467284      5.03758552280657      6.64419196758262
  C   15.89541615973740      4.55862283271953      8.38928750816371
  H   15.19315581517088      3.75681403918113      8.60061840897615
  H   16.92278844808874      4.24697575099205      8.56424924914561
  H   15.66605221731810      5.46305300101981      8.94832689876346
  O   14.19812297246309      5.21584844100089      6.40006709646012
  C   14.12877528305252     11.02540807267789      7.48522528619039
  H   14.03079056155591     11.26505490535765      6.43075334821879
  H   14.47195787423604     11.89777781878345      8.03680473614009
  H   14.78817815747700     10.16814853253307      7.63649060711729
  S   12.46135671992412     10.59164529533095      8.07497058547991
  C   12.93118731057087     10.05859776255903      9.74979729596023
  H   13.64920968705313      9.23516537282365      9.65525421402098
  H   13.35904608956411     10.90961497655149     10.27510296284159
  H   12.01863993512301      9.73660268919718     10.24266081812380
  O   12.05277316595547      9.30448237684799      7.31272772846199
  C   11.47307466244162      5.48066883878109      4.06315541557552
  H   12.39406738515516      6.05496209027885      4.02788932859047
  H   11.66721055627665      4.47036273219417      4.40688098395530
  H   10.97154423632422      5.46415438745852      3.09827068528505
  S   10.36224268264138      6.24579245623449      5.29373935666951
  C   10.36716033178014      7.93438339737902      4.59672683507597
  H   9.78953018172599      7.92844134327171      3.67508146154344
  H   9.89384837885770      8.57130660103755      5.33623216732998
  H   11.39074342320671      8.25252772068803      4.42355794396042
  O   11.16966019814298      6.31490855889037      6.60151268503566
  C   16.34657064012319      8.33436408334062      4.86926448263922
  H   17.25683774360231      7.79639236680346      4.61858327559729
  H   16.45213656003184      9.40741019444008      4.72531704172731
  H   16.11885329674431      8.14407909719647      6.14467303840946
  S   15.02494481199595      7.66774152876547      3.93035499765186
  C   14.82687041752118      8.84285963634634      2.54163140428680
  H   13.96004280496682      8.54716897561141      1.95653801983648
  H   14.67555633785113      9.83232317355428      2.96448278206451
  H   15.72498278419842      8.81790329537234      1.93068544966876
  O   13.69173277182955      7.95845847157023      4.72514489642284
