# Supplementary material for: Understanding the solubilization of Ca acetylide with a new computational model for ionic pairs
Source: Chem Sci. 2020 Oct 8;11(48):13102–12. doi: 10.1039/d0sc04752j (PMC8163204; doi:10.1039/d0sc04752j)
Supplement: SC-011-D0SC04752J-s059 [file SC-011-D0SC04752J-s059.xyz]

53
* (null), Energy   -1000.0000000
Ca   12.442651    7.441453    7.063014    0.001187    0.003676    0.006501
C    13.444747    8.150531    9.141430   -0.026728   -0.017886    0.022561
C    14.568418    8.300088    8.616294   -0.030179    0.029895   -0.041905
C    15.610083    3.755480    7.474166   -0.002878   -0.004631   -0.000611
H    15.900995    3.842098    6.431945   -0.002843   -0.003711   -0.001236
H    16.490001    3.595561    8.089707   -0.001834   -0.012083   -0.001277
H    14.881697    2.959330    7.596376    0.009538   -0.015683   -0.003636
S    14.864328    5.352958    7.947619   -0.006042    0.002461   -0.000699
C    14.316863    4.866814    9.612599    0.000075    0.000971    0.000408
H    13.612359    4.046327    9.508473    0.005496   -0.002800   -0.002181
H    15.183522    4.583125   10.199889   -0.002826   -0.011087    0.003534
H    13.842776    5.750698   10.026866    0.000717    0.015960   -0.020781
O    13.542847    5.385612    7.101916    0.011295   -0.002976   -0.000815
C    17.381410    7.807293    8.377744   -0.070937    0.046032    0.010884
H    17.772088    7.515827    7.400493   -0.189627    0.072769   -0.030511
H    15.865285    8.135441    8.456747    1.924194   -0.445274   -0.163103
H    17.961862    8.649914    8.762730   -0.054810    0.032046   -0.018145
S    17.600973    6.397174    9.426710   -0.001292   -0.022744    0.023530
C    16.938896    7.177131   10.950012   -0.002073    0.003455   -0.004695
H    15.915324    7.503601   10.782187    0.000841    0.011751   -0.051754
H    16.993386    6.438724   11.744739   -0.013874   -0.012626   -0.023025
H    17.577994    8.023254   11.191448    0.002621   -0.005364    0.007714
O    19.064010    6.042593    9.741440   -0.004933    0.019375   -0.020115
C    12.442736   11.239656    7.971210    0.000911   -0.001592    0.000793
H    12.735499   11.555432    6.974591   -0.002725    0.000814   -0.000716
H    12.386941   12.100477    8.633339   -0.002560   -0.001587    0.002044
H    13.115192   10.475134    8.360518    0.000079   -0.019298   -0.001369
S    10.778119   10.517397    7.819330    0.000468   -0.000052    0.000380
C    10.618807    9.928777    9.533721    0.001301   -0.000769   -0.000053
H    11.460433    9.260392    9.735063    0.013050   -0.007240   -0.010052
H    10.617246   10.790925   10.196768    0.002551    0.001708   -0.001901
H     9.667577    9.409160    9.598443   -0.000382    0.000361   -0.001283
O    10.936398    9.247274    6.944493   -0.001917    0.000262   -0.002797
C    12.377495    5.751303    3.554371    0.000484    0.000170   -0.000387
H    13.163603    6.364039    3.984631    0.000525   -0.000243    0.000322
H    12.451722    4.729864    3.911958   -0.000208    0.000166    0.000058
H    12.399128    5.775946    2.467485    0.001720   -0.000049   -0.000562
S    10.767094    6.388453    4.131900   -0.000362   -0.000021    0.000547
C    10.993023    8.121341    3.600313    0.000225    0.000310   -0.000109
H    10.927652    8.162013    2.515524    0.000024    0.000523   -0.000318
H    10.182646    8.685634    4.049165    0.001671    0.000162    0.002654
H    11.951017    8.490706    3.952555   -0.001656    0.001880    0.000944
O    10.849909    6.395240    5.667589   -0.002016   -0.002347   -0.002889
C    15.896612    9.835876    6.132587    0.001286    0.001122   -0.001270
H    16.981012    9.866989    6.112157    0.005274    0.006758   -0.020770
H    15.461646   10.459137    5.356167    0.010850   -0.002655   -0.006185
H    15.531743   10.100614    7.117333   -0.023649   -0.046782    0.006743
S    15.343390    8.127904    5.848054   -0.005001    0.001659    0.001419
C    16.220330    7.879561    4.260110   -0.003854    0.005814   -0.011342
H    15.928048    6.902533    3.888580   -0.000901    0.000978   -0.003755
H    15.933809    8.653253    3.553617    0.018636   -0.007061   -0.034508
H    17.291159    7.894307    4.445133   -0.001940    0.002188   -0.008020
O    13.852031    8.255000    5.372419    0.011497   -0.005204    0.003199
53
* Frequency(6) -1082.7768
Ca   12.442785    7.441871    7.063753    0.001187    0.003676    0.006501
C    13.441710    8.148499    9.143994   -0.026728   -0.017886    0.022561
C    14.564989    8.303485    8.611532   -0.030179    0.029895   -0.041905
C    15.609756    3.754953    7.474097   -0.002878   -0.004631   -0.000611
H    15.900672    3.841676    6.431804   -0.002843   -0.003711   -0.001236
H    16.489792    3.594188    8.089562   -0.001834   -0.012083   -0.001277
H    14.882781    2.957548    7.595962    0.009538   -0.015683   -0.003636
S    14.863641    5.353237    7.947540   -0.006042    0.002461   -0.000699
C    14.316871    4.866925    9.612646    0.000075    0.000971    0.000408
H    13.612984    4.046008    9.508226    0.005496   -0.002800   -0.002181
H    15.183200    4.581865   10.200290   -0.002826   -0.011087    0.003534
H    13.842857    5.752511   10.024504    0.000717    0.015960   -0.020781
O    13.544131    5.385274    7.101823    0.011295   -0.002976   -0.000815
C    17.373348    7.812524    8.378981   -0.070937    0.046032    0.010884
H    17.750537    7.524096    7.397025   -0.189627    0.072769   -0.030511
H    16.083959    8.084838    8.438211    1.924194   -0.445274   -0.163103
H    17.955633    8.653556    8.760668   -0.054810    0.032046   -0.018145
S    17.600826    6.394589    9.429384   -0.001292   -0.022744    0.023530
C    16.938660    7.177524   10.949478   -0.002073    0.003455   -0.004695
H    15.915419    7.504936   10.776306    0.000841    0.011751   -0.051754
H    16.991809    6.437289   11.742123   -0.013874   -0.012626   -0.023025
H    17.578292    8.022644   11.192325    0.002621   -0.005364    0.007714
O    19.063449    6.044795    9.739154   -0.004933    0.019375   -0.020115
C    12.442839   11.239475    7.971300    0.000911   -0.001592    0.000793
H    12.735190   11.555525    6.974510   -0.002725    0.000814   -0.000716
H    12.386650   12.100297    8.633571   -0.002560   -0.001587    0.002044
H    13.115201   10.472941    8.360363    0.000079   -0.019298   -0.001369
S    10.778172   10.517391    7.819373    0.000468   -0.000052    0.000380
C    10.618955    9.928689    9.533715    0.001301   -0.000769   -0.000053
H    11.461916    9.259569    9.733921    0.013050   -0.007240   -0.010052
H    10.617536   10.791119   10.196552    0.002551    0.001708   -0.001901
H     9.667533    9.409201    9.598298   -0.000382    0.000361   -0.001283
O    10.936180    9.247303    6.944175   -0.001917    0.000262   -0.002797
C    12.377550    5.751323    3.554327    0.000484    0.000170   -0.000387
H    13.163663    6.364012    3.984668    0.000525   -0.000243    0.000322
H    12.451699    4.729882    3.911965   -0.000208    0.000166    0.000058
H    12.399323    5.775941    2.467421    0.001720   -0.000049   -0.000562
S    10.767053    6.388451    4.131962   -0.000362   -0.000021    0.000547
C    10.993049    8.121377    3.600301    0.000225    0.000310   -0.000109
H    10.927654    8.162072    2.515488    0.000024    0.000523   -0.000318
H    10.182836    8.685652    4.049467    0.001671    0.000162    0.002654
H    11.950829    8.490919    3.952662   -0.001656    0.001880    0.000944
O    10.849680    6.394973    5.667261   -0.002016   -0.002347   -0.002889
C    15.896759    9.836003    6.132443    0.001286    0.001122   -0.001270
H    16.981611    9.867757    6.109797    0.005274    0.006758   -0.020770
H    15.462879   10.458835    5.355464    0.010850   -0.002655   -0.006185
H    15.529056   10.095297    7.118099   -0.023649   -0.046782    0.006743
S    15.342822    8.128092    5.848216   -0.005001    0.001659    0.001419
C    16.219891    7.880222    4.258821   -0.003854    0.005814   -0.011342
H    15.927946    6.902644    3.888153   -0.000901    0.000978   -0.003755
H    15.935927    8.652451    3.549695    0.018636   -0.007061   -0.034508
H    17.290938    7.894556    4.444222   -0.001940    0.002188   -0.008020
O    13.853337    8.254409    5.372782    0.011497   -0.005204    0.003199
53
* Frequency(6) -1082.7768
Ca   12.442906    7.442243    7.064411    0.001187    0.003676    0.006501
C    13.439001    8.146686    9.146280   -0.026728   -0.017886    0.022561
C    14.561931    8.306514    8.607286   -0.030179    0.029895   -0.041905
C    15.609464    3.754484    7.474035   -0.002878   -0.004631   -0.000611
H    15.900384    3.841300    6.431679   -0.002843   -0.003711   -0.001236
H    16.489607    3.592964    8.089433   -0.001834   -0.012083   -0.001277
H    14.883748    2.955959    7.595594    0.009538   -0.015683   -0.003636
S    14.863029    5.353487    7.947469   -0.006042    0.002461   -0.000699
C    14.316879    4.867023    9.612687    0.000075    0.000971    0.000408
H    13.613541    4.045725    9.508005    0.005496   -0.002800   -0.002181
H    15.182914    4.580741   10.200648   -0.002826   -0.011087    0.003534
H    13.842930    5.754129   10.022398    0.000717    0.015960   -0.020781
O    13.545275    5.384972    7.101741    0.011295   -0.002976   -0.000815
C    17.366160    7.817189    8.380084   -0.070937    0.046032    0.010884
H    17.731323    7.531470    7.393934   -0.189627    0.072769   -0.030511
H    16.278937    8.039718    8.421684    1.924194   -0.445274   -0.163103
H    17.950079    8.656803    8.758829   -0.054810    0.032046   -0.018145
S    17.600695    6.392284    9.431769   -0.001292   -0.022744    0.023530
C    16.938450    7.177874   10.949003   -0.002073    0.003455   -0.004695
H    15.915504    7.506127   10.771062    0.000841    0.011751   -0.051754
H    16.990403    6.436010   11.739790   -0.013874   -0.012626   -0.023025
H    17.578557    8.022101   11.193107    0.002621   -0.005364    0.007714
O    19.062950    6.046758    9.737116   -0.004933    0.019375   -0.020115
C    12.442932   11.239314    7.971380    0.000911   -0.001592    0.000793
H    12.734913   11.555607    6.974437   -0.002725    0.000814   -0.000716
H    12.386391   12.100136    8.633778   -0.002560   -0.001587    0.002044
H    13.115209   10.470986    8.360224    0.000079   -0.019298   -0.001369
S    10.778220   10.517386    7.819411    0.000468   -0.000052    0.000380
C    10.619087    9.928611    9.533710    0.001301   -0.000769   -0.000053
H    11.463239    9.258836    9.732902    0.013050   -0.007240   -0.010052
H    10.617795   10.791292   10.196359    0.002551    0.001708   -0.001901
H     9.667495    9.409238    9.598168   -0.000382    0.000361   -0.001283
O    10.935986    9.247330    6.943892   -0.001917    0.000262   -0.002797
C    12.377599    5.751340    3.554288    0.000484    0.000170   -0.000387
H    13.163716    6.363987    3.984700    0.000525   -0.000243    0.000322
H    12.451678    4.729899    3.911971   -0.000208    0.000166    0.000058
H    12.399498    5.775936    2.467364    0.001720   -0.000049   -0.000562
S    10.767016    6.388448    4.132017   -0.000362   -0.000021    0.000547
C    10.993072    8.121408    3.600290    0.000225    0.000310   -0.000109
H    10.927657    8.162125    2.515456    0.000024    0.000523   -0.000318
H    10.183005    8.685668    4.049736    0.001671    0.000162    0.002654
H    11.950661    8.491110    3.952758   -0.001656    0.001880    0.000944
O    10.849476    6.394735    5.666968   -0.002016   -0.002347   -0.002889
C    15.896889    9.836117    6.132314    0.001286    0.001122   -0.001270
H    16.982146    9.868442    6.107692    0.005274    0.006758   -0.020770
H    15.463978   10.458566    5.354837    0.010850   -0.002655   -0.006185
H    15.526659   10.090557    7.118782   -0.023649   -0.046782    0.006743
S    15.342315    8.128261    5.848359   -0.005001    0.001659    0.001419
C    16.219501    7.880811    4.257672   -0.003854    0.005814   -0.011342
H    15.927855    6.902743    3.887773   -0.000901    0.000978   -0.003755
H    15.937816    8.651735    3.546199    0.018636   -0.007061   -0.034508
H    17.290742    7.894777    4.443409   -0.001940    0.002188   -0.008020
O    13.854502    8.253881    5.373106    0.011497   -0.005204    0.003199
53
* Frequency(6) -1082.7768
Ca   12.442998    7.442530    7.064919    0.001187    0.003676    0.006501
C    13.436916    8.145290    9.148041   -0.026728   -0.017886    0.022561
C    14.559576    8.308847    8.604016   -0.030179    0.029895   -0.041905
C    15.609240    3.754123    7.473987   -0.002878   -0.004631   -0.000611
H    15.900162    3.841011    6.431583   -0.002843   -0.003711   -0.001236
H    16.489463    3.592021    8.089333   -0.001834   -0.012083   -0.001277
H    14.884492    2.954735    7.595310    0.009538   -0.015683   -0.003636
S    14.862558    5.353679    7.947414   -0.006042    0.002461   -0.000699
C    14.316885    4.867099    9.612719    0.000075    0.000971    0.000408
H    13.613970    4.045506    9.507834    0.005496   -0.002800   -0.002181
H    15.182694    4.579876   10.200924   -0.002826   -0.011087    0.003534
H    13.842986    5.755374   10.020777    0.000717    0.015960   -0.020781
O    13.546157    5.384740    7.101677    0.011295   -0.002976   -0.000815
C    17.360625    7.820781    8.380933   -0.070937    0.046032    0.010884
H    17.716525    7.537149    7.391553   -0.189627    0.072769   -0.030511
H    16.429089    8.004972    8.408956    1.924194   -0.445274   -0.163103
H    17.945802    8.659303    8.757413   -0.054810    0.032046   -0.018145
S    17.600594    6.390509    9.433605   -0.001292   -0.022744    0.023530
C    16.938288    7.178144   10.948636   -0.002073    0.003455   -0.004695
H    15.915570    7.507044   10.767023    0.000841    0.011751   -0.051754
H    16.989321    6.435024   11.737993   -0.013874   -0.012626   -0.023025
H    17.578762    8.021682   11.193709    0.002621   -0.005364    0.007714
O    19.062565    6.048270    9.735546   -0.004933    0.019375   -0.020115
C    12.443003   11.239190    7.971442    0.000911   -0.001592    0.000793
H    12.734701   11.555671    6.974381   -0.002725    0.000814   -0.000716
H    12.386191   12.100012    8.633938   -0.002560   -0.001587    0.002044
H    13.115215   10.469480    8.360117    0.000079   -0.019298   -0.001369
S    10.778256   10.517382    7.819441    0.000468   -0.000052    0.000380
C    10.619188    9.928551    9.533706    0.001301   -0.000769   -0.000053
H    11.464257    9.258271    9.732118    0.013050   -0.007240   -0.010052
H    10.617994   10.791425   10.196211    0.002551    0.001708   -0.001901
H     9.667465    9.409266    9.598067   -0.000382    0.000361   -0.001283
O    10.935836    9.247350    6.943674   -0.001917    0.000262   -0.002797
C    12.377636    5.751353    3.554258    0.000484    0.000170   -0.000387
H    13.163757    6.363968    3.984725    0.000525   -0.000243    0.000322
H    12.451661    4.729912    3.911975   -0.000208    0.000166    0.000058
H    12.399632    5.775932    2.467320    0.001720   -0.000049   -0.000562
S    10.766988    6.388447    4.132060   -0.000362   -0.000021    0.000547
C    10.993089    8.121432    3.600281    0.000225    0.000310   -0.000109
H    10.927659    8.162166    2.515431    0.000024    0.000523   -0.000318
H    10.183136    8.685681    4.049943    0.001671    0.000162    0.002654
H    11.950532    8.491256    3.952832   -0.001656    0.001880    0.000944
O    10.849318    6.394552    5.666743   -0.002016   -0.002347   -0.002889
C    15.896989    9.836205    6.132215    0.001286    0.001122   -0.001270
H    16.982557    9.868969    6.106071    0.005274    0.006758   -0.020770
H    15.464825   10.458359    5.354354    0.010850   -0.002655   -0.006185
H    15.524814   10.086906    7.119309   -0.023649   -0.046782    0.006743
S    15.341925    8.128390    5.848470   -0.005001    0.001659    0.001419
C    16.219200    7.881265    4.256787   -0.003854    0.005814   -0.011342
H    15.927784    6.902820    3.887480   -0.000901    0.000978   -0.003755
H    15.939270    8.651184    3.543506    0.018636   -0.007061   -0.034508
H    17.290590    7.894948    4.442783   -0.001940    0.002188   -0.008020
O    13.855399    8.253475    5.373356    0.011497   -0.005204    0.003199
53
* Frequency(6) -1082.7768
Ca   12.443053    7.442700    7.065220    0.001187    0.003676    0.006501
C    13.435679    8.144463    9.149085   -0.026728   -0.017886    0.022561
C    14.558179    8.310231    8.602076   -0.030179    0.029895   -0.041905
C    15.609106    3.753908    7.473959   -0.002878   -0.004631   -0.000611
H    15.900031    3.840839    6.431525   -0.002843   -0.003711   -0.001236
H    16.489379    3.591462    8.089274   -0.001834   -0.012083   -0.001277
H    14.884933    2.954009    7.595142    0.009538   -0.015683   -0.003636
S    14.862278    5.353793    7.947382   -0.006042    0.002461   -0.000699
C    14.316888    4.867144    9.612738    0.000075    0.000971    0.000408
H    13.614224    4.045377    9.507733    0.005496   -0.002800   -0.002181
H    15.182563    4.579363   10.201088   -0.002826   -0.011087    0.003534
H    13.843019    5.756113   10.019815    0.000717    0.015960   -0.020781
O    13.546679    5.384602    7.101639    0.011295   -0.002976   -0.000815
C    17.357342    7.822911    8.381437   -0.070937    0.046032    0.010884
H    17.707749    7.540516    7.390141   -0.189627    0.072769   -0.030511
H    16.518144    7.984364    8.401408    1.924194   -0.445274   -0.163103
H    17.943265    8.660787    8.756573   -0.054810    0.032046   -0.018145
S    17.600535    6.389457    9.434694   -0.001292   -0.022744    0.023530
C    16.938192    7.178303   10.948419   -0.002073    0.003455   -0.004695
H    15.915609    7.507588   10.764628    0.000841    0.011751   -0.051754
H    16.988679    6.434440   11.736927   -0.013874   -0.012626   -0.023025
H    17.578883    8.021434   11.194066    0.002621   -0.005364    0.007714
O    19.062336    6.049166    9.734615   -0.004933    0.019375   -0.020115
C    12.443045   11.239116    7.971479    0.000911   -0.001592    0.000793
H    12.734575   11.555708    6.974348   -0.002725    0.000814   -0.000716
H    12.386072   12.099939    8.634032   -0.002560   -0.001587    0.002044
H    13.115219   10.468587    8.360054    0.000079   -0.019298   -0.001369
S    10.778278   10.517379    7.819458    0.000468   -0.000052    0.000380
C    10.619249    9.928516    9.533703    0.001301   -0.000769   -0.000053
H    11.464861    9.257936    9.731653    0.013050   -0.007240   -0.010052
H    10.618112   10.791504   10.196123    0.002551    0.001708   -0.001901
H     9.667447    9.409283    9.598008   -0.000382    0.000361   -0.001283
O    10.935748    9.247362    6.943544   -0.001917    0.000262   -0.002797
C    12.377659    5.751361    3.554240    0.000484    0.000170   -0.000387
H    13.163781    6.363957    3.984740    0.000525   -0.000243    0.000322
H    12.451652    4.729920    3.911978   -0.000208    0.000166    0.000058
H    12.399712    5.775930    2.467294    0.001720   -0.000049   -0.000562
S    10.766971    6.388446    4.132085   -0.000362   -0.000021    0.000547
C    10.993100    8.121447    3.600276    0.000225    0.000310   -0.000109
H    10.927660    8.162191    2.515416    0.000024    0.000523   -0.000318
H    10.183213    8.685689    4.050066    0.001671    0.000162    0.002654
H    11.950455    8.491343    3.952875   -0.001656    0.001880    0.000944
O    10.849225    6.394443    5.666609   -0.002016   -0.002347   -0.002889
C    15.897049    9.836257    6.132156    0.001286    0.001122   -0.001270
H    16.982801    9.869282    6.105110    0.005274    0.006758   -0.020770
H    15.465327   10.458236    5.354068    0.010850   -0.002655   -0.006185
H    15.523719   10.084741    7.119621   -0.023649   -0.046782    0.006743
S    15.341693    8.128467    5.848536   -0.005001    0.001659    0.001419
C    16.219022    7.881534    4.256262   -0.003854    0.005814   -0.011342
H    15.927743    6.902865    3.887306   -0.000901    0.000978   -0.003755
H    15.940132    8.650857    3.541909    0.018636   -0.007061   -0.034508
H    17.290500    7.895049    4.442412   -0.001940    0.002188   -0.008020
O    13.855932    8.253234    5.373504    0.011497   -0.005204    0.003199
53
* Frequency(6) -1082.7768
Ca   12.443065    7.442735    7.065281    0.001187    0.003676    0.006501
C    13.435424    8.144292    9.149300   -0.026728   -0.017886    0.022561
C    14.557892    8.310515    8.601678   -0.030179    0.029895   -0.041905
C    15.609079    3.753864    7.473953   -0.002878   -0.004631   -0.000611
H    15.900004    3.840804    6.431514   -0.002843   -0.003711   -0.001236
H    16.489361    3.591347    8.089262   -0.001834   -0.012083   -0.001277
H    14.885024    2.953860    7.595107    0.009538   -0.015683   -0.003636
S    14.862220    5.353816    7.947375   -0.006042    0.002461   -0.000699
C    14.316889    4.867153    9.612742    0.000075    0.000971    0.000408
H    13.614277    4.045350    9.507713    0.005496   -0.002800   -0.002181
H    15.182536    4.579257   10.201121   -0.002826   -0.011087    0.003534
H    13.843026    5.756265   10.019617    0.000717    0.015960   -0.020781
O    13.546787    5.384574    7.101631    0.011295   -0.002976   -0.000815
C    17.356667    7.823349    8.381540   -0.070937    0.046032    0.010884
H    17.705945    7.541209    7.389850   -0.189627    0.072769   -0.030511
H    16.536452    7.980127    8.399856    1.924194   -0.445274   -0.163103
H    17.942744    8.661091    8.756401   -0.054810    0.032046   -0.018145
S    17.600522    6.389240    9.434918   -0.001292   -0.022744    0.023530
C    16.938173    7.178336   10.948375   -0.002073    0.003455   -0.004695
H    15.915617    7.507700   10.764135    0.000841    0.011751   -0.051754
H    16.988547    6.434320   11.736708   -0.013874   -0.012626   -0.023025
H    17.578908    8.021383   11.194139    0.002621   -0.005364    0.007714
O    19.062289    6.049351    9.734424   -0.004933    0.019375   -0.020115
C    12.443053   11.239101    7.971486    0.000911   -0.001592    0.000793
H    12.734549   11.555716    6.974341   -0.002725    0.000814   -0.000716
H    12.386048   12.099924    8.634052   -0.002560   -0.001587    0.002044
H    13.115220   10.468403    8.360041    0.000079   -0.019298   -0.001369
S    10.778283   10.517379    7.819462    0.000468   -0.000052    0.000380
C    10.619261    9.928509    9.533703    0.001301   -0.000769   -0.000053
H    11.464985    9.257867    9.731557    0.013050   -0.007240   -0.010052
H    10.618136   10.791520   10.196105    0.002551    0.001708   -0.001901
H     9.667443    9.409286    9.597996   -0.000382    0.000361   -0.001283
O    10.935729    9.247365    6.943518   -0.001917    0.000262   -0.002797
C    12.377663    5.751363    3.554236    0.000484    0.000170   -0.000387
H    13.163786    6.363954    3.984743    0.000525   -0.000243    0.000322
H    12.451650    4.729921    3.911978   -0.000208    0.000166    0.000058
H    12.399728    5.775929    2.467289    0.001720   -0.000049   -0.000562
S    10.766968    6.388446    4.132091   -0.000362   -0.000021    0.000547
C    10.993102    8.121450    3.600275    0.000225    0.000310   -0.000109
H    10.927660    8.162196    2.515413    0.000024    0.000523   -0.000318
H    10.183229    8.685690    4.050091    0.001671    0.000162    0.002654
H    11.950439    8.491361    3.952884   -0.001656    0.001880    0.000944
O    10.849206    6.394421    5.666581   -0.002016   -0.002347   -0.002889
C    15.897061    9.836267    6.132144    0.001286    0.001122   -0.001270
H    16.982851    9.869347    6.104913    0.005274    0.006758   -0.020770
H    15.465430   10.458211    5.354009    0.010850   -0.002655   -0.006185
H    15.523494   10.084296    7.119685   -0.023649   -0.046782    0.006743
S    15.341646    8.128483    5.848549   -0.005001    0.001659    0.001419
C    16.218985    7.881589    4.256154   -0.003854    0.005814   -0.011342
H    15.927734    6.902874    3.887270   -0.000901    0.000978   -0.003755
H    15.940310    8.650790    3.541580    0.018636   -0.007061   -0.034508
H    17.290482    7.895070    4.442336   -0.001940    0.002188   -0.008020
O    13.856041    8.253185    5.373535    0.011497   -0.005204    0.003199
53
* Frequency(6) -1082.7768
Ca   12.443031    7.442631    7.065098    0.001187    0.003676    0.006501
C    13.436180    8.144798    9.148661   -0.026728   -0.017886    0.022561
C    14.558745    8.309669    8.602863   -0.030179    0.029895   -0.041905
C    15.609160    3.753995    7.473970   -0.002878   -0.004631   -0.000611
H    15.900084    3.840908    6.431549   -0.002843   -0.003711   -0.001236
H    16.489413    3.591689    8.089298   -0.001834   -0.012083   -0.001277
H    14.884754    2.954303    7.595210    0.009538   -0.015683   -0.003636
S    14.862391    5.353747    7.947395   -0.006042    0.002461   -0.000699
C    14.316887    4.867126    9.612730    0.000075    0.000971    0.000408
H    13.614121    4.045429    9.507774    0.005496   -0.002800   -0.002181
H    15.182616    4.579571   10.201021   -0.002826   -0.011087    0.003534
H    13.843006    5.755813   10.020205    0.000717    0.015960   -0.020781
O    13.546467    5.384658    7.101654    0.011295   -0.002976   -0.000815
C    17.358673    7.822047    8.381232   -0.070937    0.046032    0.010884
H    17.711308    7.539151    7.390713   -0.189627    0.072769   -0.030511
H    16.482028    7.992721    8.404469    1.924194   -0.445274   -0.163103
H    17.944294    8.660185    8.756914   -0.054810    0.032046   -0.018145
S    17.600559    6.389884    9.434252   -0.001292   -0.022744    0.023530
C    16.938231    7.178239   10.948507   -0.002073    0.003455   -0.004695
H    15.915593    7.507367   10.765599    0.000841    0.011751   -0.051754
H    16.988939    6.434677   11.737359   -0.013874   -0.012626   -0.023025
H    17.578834    8.021535   11.193921    0.002621   -0.005364    0.007714
O    19.062429    6.048803    9.734993   -0.004933    0.019375   -0.020115
C    12.443028   11.239146    7.971464    0.000911   -0.001592    0.000793
H    12.734626   11.555693    6.974361   -0.002725    0.000814   -0.000716
H    12.386120   12.099969    8.633994   -0.002560   -0.001587    0.002044
H    13.115217   10.468949    8.360080    0.000079   -0.019298   -0.001369
S    10.778269   10.517380    7.819451    0.000468   -0.000052    0.000380
C    10.619224    9.928530    9.533704    0.001301   -0.000769   -0.000053
H    11.464616    9.258071    9.731841    0.013050   -0.007240   -0.010052
H    10.618064   10.791472   10.196159    0.002551    0.001708   -0.001901
H     9.667454    9.409276    9.598032   -0.000382    0.000361   -0.001283
O    10.935784    9.247357    6.943597   -0.001917    0.000262   -0.002797
C    12.377650    5.751358    3.554247    0.000484    0.000170   -0.000387
H    13.163771    6.363961    3.984734    0.000525   -0.000243    0.000322
H    12.451656    4.729917    3.911977   -0.000208    0.000166    0.000058
H    12.399679    5.775931    2.467304    0.001720   -0.000049   -0.000562
S    10.766978    6.388446    4.132075   -0.000362   -0.000021    0.000547
C    10.993095    8.121441    3.600278    0.000225    0.000310   -0.000109
H    10.927659    8.162181    2.515422    0.000024    0.000523   -0.000318
H    10.183182    8.685686    4.050016    0.001671    0.000162    0.002654
H    11.950486    8.491308    3.952858   -0.001656    0.001880    0.000944
O    10.849263    6.394487    5.666663   -0.002016   -0.002347   -0.002889
C    15.897025    9.836236    6.132180    0.001286    0.001122   -0.001270
H    16.982702    9.869155    6.105500    0.005274    0.006758   -0.020770
H    15.465123   10.458286    5.354184    0.010850   -0.002655   -0.006185
H    15.524163   10.085619    7.119494   -0.023649   -0.046782    0.006743
S    15.341787    8.128436    5.848509   -0.005001    0.001659    0.001419
C    16.219094    7.881424    4.256475   -0.003854    0.005814   -0.011342
H    15.927760    6.902847    3.887376   -0.000901    0.000978   -0.003755
H    15.939783    8.650990    3.542556    0.018636   -0.007061   -0.034508
H    17.290537    7.895008    4.442563   -0.001940    0.002188   -0.008020
O    13.855716    8.253332    5.373444    0.011497   -0.005204    0.003199
53
* Frequency(6) -1082.7768
Ca   12.442956    7.442399    7.064688    0.001187    0.003676    0.006501
C    13.437865    8.145925    9.147240   -0.026728   -0.017886    0.022561
C    14.560647    8.307786    8.605504   -0.030179    0.029895   -0.041905
C    15.609342    3.754287    7.474009   -0.002878   -0.004631   -0.000611
H    15.900263    3.841142    6.431626   -0.002843   -0.003711   -0.001236
H    16.489529    3.592450    8.089378   -0.001834   -0.012083   -0.001277
H    14.884153    2.955292    7.595439    0.009538   -0.015683   -0.003636
S    14.862772    5.353592    7.947439   -0.006042    0.002461   -0.000699
C    14.316882    4.867065    9.612704    0.000075    0.000971    0.000408
H    13.613775    4.045606    9.507912    0.005496   -0.002800   -0.002181
H    15.182794    4.580270   10.200799   -0.002826   -0.011087    0.003534
H    13.842960    5.754807   10.021514    0.000717    0.015960   -0.020781
O    13.545756    5.384846    7.101706    0.011295   -0.002976   -0.000815
C    17.363143    7.819146    8.380547   -0.070937    0.046032    0.010884
H    17.723258    7.534565    7.392636   -0.189627    0.072769   -0.030511
H    16.360771    8.020781    8.414747    1.924194   -0.445274   -0.163103
H    17.947748    8.658166    8.758057   -0.054810    0.032046   -0.018145
S    17.600640    6.391317    9.432769   -0.001292   -0.022744    0.023530
C    16.938362    7.178021   10.948803   -0.002073    0.003455   -0.004695
H    15.915540    7.506627   10.768861    0.000841    0.011751   -0.051754
H    16.989813    6.435473   11.738810   -0.013874   -0.012626   -0.023025
H    17.578669    8.021873   11.193435    0.002621   -0.005364    0.007714
O    19.062740    6.047582    9.736261   -0.004933    0.019375   -0.020115
C    12.442970   11.239246    7.971414    0.000911   -0.001592    0.000793
H    12.734797   11.555642    6.974407   -0.002725    0.000814   -0.000716
H    12.386282   12.100069    8.633865   -0.002560   -0.001587    0.002044
H    13.115213   10.470165    8.360166    0.000079   -0.019298   -0.001369
S    10.778240   10.517384    7.819427    0.000468   -0.000052    0.000380
C    10.619142    9.928579    9.533707    0.001301   -0.000769   -0.000053
H    11.463794    9.258528    9.732475    0.013050   -0.007240   -0.010052
H    10.617903   10.791364   10.196278    0.002551    0.001708   -0.001901
H     9.667478    9.409253    9.598113   -0.000382    0.000361   -0.001283
O    10.935904    9.247341    6.943773   -0.001917    0.000262   -0.002797
C    12.377619    5.751347    3.554271    0.000484    0.000170   -0.000387
H    13.163738    6.363977    3.984714    0.000525   -0.000243    0.000322
H    12.451669    4.729906    3.911973   -0.000208    0.000166    0.000058
H    12.399571    5.775934    2.467340    0.001720   -0.000049   -0.000562
S    10.767001    6.388448    4.132041   -0.000362   -0.000021    0.000547
C    10.993081    8.121421    3.600285    0.000225    0.000310   -0.000109
H    10.927658    8.162148    2.515442    0.000024    0.000523   -0.000318
H    10.183076    8.685675    4.049849    0.001671    0.000162    0.002654
H    11.950590    8.491190    3.952798   -0.001656    0.001880    0.000944
O    10.849390    6.394635    5.666845   -0.002016   -0.002347   -0.002889
C    15.896944    9.836165    6.132260    0.001286    0.001122   -0.001270
H    16.982370    9.868730    6.106809    0.005274    0.006758   -0.020770
H    15.464440   10.458453    5.354574    0.010850   -0.002655   -0.006185
H    15.525653   10.088567    7.119069   -0.023649   -0.046782    0.006743
S    15.342102    8.128331    5.848420   -0.005001    0.001659    0.001419
C    16.219337    7.881058    4.257190   -0.003854    0.005814   -0.011342
H    15.927816    6.902785    3.887613   -0.000901    0.000978   -0.003755
H    15.938608    8.651435    3.544731    0.018636   -0.007061   -0.034508
H    17.290659    7.894870    4.443068   -0.001940    0.002188   -0.008020
O    13.854991    8.253660    5.373242    0.011497   -0.005204    0.003199
53
* Frequency(6) -1082.7768
Ca   12.442848    7.442065    7.064097    0.001187    0.003676    0.006501
C    13.440295    8.147552    9.145188   -0.026728   -0.017886    0.022561
C    14.563391    8.305067    8.609314   -0.030179    0.029895   -0.041905
C    15.609603    3.754708    7.474065   -0.002878   -0.004631   -0.000611
H    15.900522    3.841480    6.431739   -0.002843   -0.003711   -0.001236
H    16.489695    3.593549    8.089494   -0.001834   -0.012083   -0.001277
H    14.883286    2.956717    7.595770    0.009538   -0.015683   -0.003636
S    14.863321    5.353368    7.947503   -0.006042    0.002461   -0.000699
C    14.316875    4.866976    9.612667    0.000075    0.000971    0.000408
H    13.613275    4.045860    9.508110    0.005496   -0.002800   -0.002181
H    15.183051    4.581278   10.200477   -0.002826   -0.011087    0.003534
H    13.842895    5.753356   10.023404    0.000717    0.015960   -0.020781
O    13.544729    5.385116    7.101780    0.011295   -0.002976   -0.000815
C    17.369593    7.814961    8.379557   -0.070937    0.046032    0.010884
H    17.740499    7.527949    7.395410   -0.189627    0.072769   -0.030511
H    16.185820    8.061266    8.429577    1.924194   -0.445274   -0.163103
H    17.952732    8.655252    8.759707   -0.054810    0.032046   -0.018145
S    17.600758    6.393385    9.430630   -0.001292   -0.022744    0.023530
C    16.938550    7.177707   10.949230   -0.002073    0.003455   -0.004695
H    15.915464    7.505558   10.773566    0.000841    0.011751   -0.051754
H    16.991075    6.436621   11.740904   -0.013874   -0.012626   -0.023025
H    17.578430    8.022360   11.192733    0.002621   -0.005364    0.007714
O    19.063188    6.045820    9.738089   -0.004933    0.019375   -0.020115
C    12.442887   11.239391    7.971342    0.000911   -0.001592    0.000793
H    12.735045   11.555568    6.974472   -0.002725    0.000814   -0.000716
H    12.386515   12.100213    8.633679   -0.002560   -0.001587    0.002044
H    13.115205   10.471920    8.360290    0.000079   -0.019298   -0.001369
S    10.778197   10.517388    7.819393    0.000468   -0.000052    0.000380
C    10.619024    9.928649    9.533712    0.001301   -0.000769   -0.000053
H    11.462607    9.259186    9.733389    0.013050   -0.007240   -0.010052
H    10.617671   10.791209   10.196451    0.002551    0.001708   -0.001901
H     9.667513    9.409220    9.598230   -0.000382    0.000361   -0.001283
O    10.936079    9.247317    6.944027   -0.001917    0.000262   -0.002797
C    12.377575    5.751332    3.554306    0.000484    0.000170   -0.000387
H    13.163691    6.363999    3.984685    0.000525   -0.000243    0.000322
H    12.451688    4.729891    3.911968   -0.000208    0.000166    0.000058
H    12.399414    5.775938    2.467391    0.001720   -0.000049   -0.000562
S    10.767034    6.388449    4.131991   -0.000362   -0.000021    0.000547
C    10.993061    8.121393    3.600295    0.000225    0.000310   -0.000109
H    10.927656    8.162100    2.515471    0.000024    0.000523   -0.000318
H    10.182924    8.685661    4.049607    0.001671    0.000162    0.002654
H    11.950741    8.491019    3.952712   -0.001656    0.001880    0.000944
O    10.849573    6.394849    5.667108   -0.002016   -0.002347   -0.002889
C    15.896827    9.836063    6.132376    0.001286    0.001122   -0.001270
H    16.981890    9.868115    6.108697    0.005274    0.006758   -0.020770
H    15.463453   10.458694    5.355136    0.010850   -0.002655   -0.006185
H    15.527804   10.092821    7.118456   -0.023649   -0.046782    0.006743
S    15.342557    8.128180    5.848291   -0.005001    0.001659    0.001419
C    16.219687    7.880530    4.258221   -0.003854    0.005814   -0.011342
H    15.927898    6.902696    3.887954   -0.000901    0.000978   -0.003755
H    15.936914    8.652077    3.547869    0.018636   -0.007061   -0.034508
H    17.290835    7.894671    4.443797   -0.001940    0.002188   -0.008020
O    13.853946    8.254133    5.372952    0.011497   -0.005204    0.003199
53
* Frequency(6) -1082.7768
Ca   12.442719    7.441665    7.063388    0.001187    0.003676    0.006501
C    13.443207    8.149501    9.142730   -0.026728   -0.017886    0.022561
C    14.566680    8.301810    8.613880   -0.030179    0.029895   -0.041905
C    15.609917    3.755213    7.474131   -0.002878   -0.004631   -0.000611
H    15.900832    3.841884    6.431873   -0.002843   -0.003711   -0.001236
H    16.489895    3.594865    8.089634   -0.001834   -0.012083   -0.001277
H    14.882247    2.958426    7.596166    0.009538   -0.015683   -0.003636
S    14.863980    5.353100    7.947579   -0.006042    0.002461   -0.000699
C    14.316867    4.866870    9.612623    0.000075    0.000971    0.000408
H    13.612676    4.046165    9.508348    0.005496   -0.002800   -0.002181
H    15.183359    4.582486   10.200092   -0.002826   -0.011087    0.003534
H    13.842817    5.751617   10.025669    0.000717    0.015960   -0.020781
O    13.543498    5.385441    7.101869    0.011295   -0.002976   -0.000815
C    17.377323    7.809945    8.378371   -0.070937    0.046032    0.010884
H    17.761163    7.520019    7.398735   -0.189627    0.072769   -0.030511
H    15.976134    8.109789    8.447351    1.924194   -0.445274   -0.163103
H    17.958704    8.651760    8.761685   -0.054810    0.032046   -0.018145
S    17.600899    6.395863    9.428066   -0.001292   -0.022744    0.023530
C    16.938776    7.177330   10.949742   -0.002073    0.003455   -0.004695
H    15.915372    7.504278   10.779206    0.000841    0.011751   -0.051754
H    16.992587    6.437997   11.743413   -0.013874   -0.012626   -0.023025
H    17.578145    8.022945   11.191893    0.002621   -0.005364    0.007714
O    19.063726    6.043709    9.740282   -0.004933    0.019375   -0.020115
C    12.442788   11.239564    7.971255    0.000911   -0.001592    0.000793
H    12.735342   11.555479    6.974550   -0.002725    0.000814   -0.000716
H    12.386794   12.100386    8.633456   -0.002560   -0.001587    0.002044
H    13.115197   10.474023    8.360440    0.000079   -0.019298   -0.001369
S    10.778146   10.517394    7.819351    0.000468   -0.000052    0.000380
C    10.618882    9.928732    9.533718    0.001301   -0.000769   -0.000053
H    11.461185    9.259975    9.734484    0.013050   -0.007240   -0.010052
H    10.617393   10.791023   10.196658    0.002551    0.001708   -0.001901
H     9.667555    9.409181    9.598369   -0.000382    0.000361   -0.001283
O    10.936288    9.247289    6.944332   -0.001917    0.000262   -0.002797
C    12.377522    5.751313    3.554349    0.000484    0.000170   -0.000387
H    13.163633    6.364025    3.984650    0.000525   -0.000243    0.000322
H    12.451710    4.729873    3.911961   -0.000208    0.000166    0.000058
H    12.399227    5.775943    2.467452    0.001720   -0.000049   -0.000562
S    10.767073    6.388452    4.131931   -0.000362   -0.000021    0.000547
C    10.993036    8.121359    3.600307    0.000225    0.000310   -0.000109
H    10.927653    8.162043    2.515506    0.000024    0.000523   -0.000318
H    10.182742    8.685643    4.049318    0.001671    0.000162    0.002654
H    11.950921    8.490814    3.952609   -0.001656    0.001880    0.000944
O    10.849793    6.395105    5.667423   -0.002016   -0.002347   -0.002889
C    15.896687    9.835941    6.132514    0.001286    0.001122   -0.001270
H    16.981316    9.867379    6.110961    0.005274    0.006758   -0.020770
H    15.462271   10.458984    5.355810    0.010850   -0.002655   -0.006185
H    15.530381   10.097919    7.117721   -0.023649   -0.046782    0.006743
S    15.343102    8.128000    5.848136   -0.005001    0.001659    0.001419
C    16.220107    7.879896    4.259457   -0.003854    0.005814   -0.011342
H    15.927996    6.902590    3.888364   -0.000901    0.000978   -0.003755
H    15.934883    8.652846    3.551629    0.018636   -0.007061   -0.034508
H    17.291047    7.894433    4.444671   -0.001940    0.002188   -0.008020
O    13.852693    8.254700    5.372603    0.011497   -0.005204    0.003199
53
* Frequency(6) -1082.7768
Ca   12.442582    7.441241    7.062639    0.001187    0.003676    0.006501
C    13.446287    8.151562    9.140130   -0.026728   -0.017886    0.022561
C    14.570157    8.298365    8.618708   -0.030179    0.029895   -0.041905
C    15.610249    3.755746    7.474202   -0.002878   -0.004631   -0.000611
H    15.901159    3.842312    6.432016   -0.002843   -0.003711   -0.001236
H    16.490106    3.596257    8.089781   -0.001834   -0.012083   -0.001277
H    14.881148    2.960233    7.596585    0.009538   -0.015683   -0.003636
S    14.864676    5.352816    7.947659   -0.006042    0.002461   -0.000699
C    14.316859    4.866758    9.612576    0.000075    0.000971    0.000408
H    13.612043    4.046488    9.508599    0.005496   -0.002800   -0.002181
H    15.183684    4.583763   10.199685   -0.002826   -0.011087    0.003534
H    13.842734    5.749778   10.028063    0.000717    0.015960   -0.020781
O    13.542197    5.385784    7.101963    0.011295   -0.002976   -0.000815
C    17.385497    7.804641    8.377117   -0.070937    0.046032    0.010884
H    17.783012    7.511635    7.402250   -0.189627    0.072769   -0.030511
H    15.754435    8.161092    8.466143    1.924194   -0.445274   -0.163103
H    17.965020    8.648068    8.763775   -0.054810    0.032046   -0.018145
S    17.601047    6.398484    9.425355   -0.001292   -0.022744    0.023530
C    16.939015    7.176932   10.950282   -0.002073    0.003455   -0.004695
H    15.915275    7.502924   10.785169    0.000841    0.011751   -0.051754
H    16.994185    6.439451   11.746066   -0.013874   -0.012626   -0.023025
H    17.577843    8.023563   11.191004    0.002621   -0.005364    0.007714
O    19.064294    6.041476    9.742599   -0.004933    0.019375   -0.020115
C    12.442683   11.239748    7.971164    0.000911   -0.001592    0.000793
H    12.735656   11.555385    6.974632   -0.002725    0.000814   -0.000716
H    12.387089   12.100569    8.633221   -0.002560   -0.001587    0.002044
H    13.115188   10.476246    8.360597    0.000079   -0.019298   -0.001369
S    10.778092   10.517400    7.819308    0.000468   -0.000052    0.000380
C    10.618732    9.928821    9.533724    0.001301   -0.000769   -0.000053
H    11.459681    9.260809    9.735642    0.013050   -0.007240   -0.010052
H    10.617100   10.790826   10.196877    0.002551    0.001708   -0.001901
H     9.667599    9.409139    9.598517   -0.000382    0.000361   -0.001283
O    10.936509    9.247258    6.944654   -0.001917    0.000262   -0.002797
C    12.377467    5.751293    3.554393    0.000484    0.000170   -0.000387
H    13.163573    6.364053    3.984613    0.000525   -0.000243    0.000322
H    12.451734    4.729854    3.911955   -0.000208    0.000166    0.000058
H    12.399029    5.775949    2.467517    0.001720   -0.000049   -0.000562
S    10.767115    6.388454    4.131868   -0.000362   -0.000021    0.000547
C    10.993010    8.121323    3.600320    0.000225    0.000310   -0.000109
H    10.927650    8.161983    2.515543    0.000024    0.000523   -0.000318
H    10.182550    8.685624    4.049012    0.001671    0.000162    0.002654
H    11.951112    8.490597    3.952501   -0.001656    0.001880    0.000944
O    10.850025    6.395375    5.667756   -0.002016   -0.002347   -0.002889
C    15.896538    9.835811    6.132660    0.001286    0.001122   -0.001270
H    16.980708    9.866600    6.113354    0.005274    0.006758   -0.020770
H    15.461021   10.459290    5.356523    0.010850   -0.002655   -0.006185
H    15.533106   10.103309    7.116944   -0.023649   -0.046782    0.006743
S    15.343678    8.127808    5.847973   -0.005001    0.001659    0.001419
C    16.220552    7.879226    4.260764   -0.003854    0.005814   -0.011342
H    15.928100    6.902477    3.888796   -0.000901    0.000978   -0.003755
H    15.932736    8.653660    3.555605    0.018636   -0.007061   -0.034508
H    17.291270    7.894181    4.445595   -0.001940    0.002188   -0.008020
O    13.851369    8.255300    5.372234    0.011497   -0.005204    0.003199
53
* Frequency(6) -1082.7768
Ca   12.442453    7.440840    7.061931    0.001187    0.003676    0.006501
C    13.449199    8.153511    9.137672   -0.026728   -0.017886    0.022561
C    14.573446    8.295108    8.623275   -0.030179    0.029895   -0.041905
C    15.610562    3.756251    7.474268   -0.002878   -0.004631   -0.000611
H    15.901469    3.842716    6.432150   -0.002843   -0.003711   -0.001236
H    16.490306    3.597574    8.089920   -0.001834   -0.012083   -0.001277
H    14.880108    2.961942    7.596981    0.009538   -0.015683   -0.003636
S    14.865334    5.352548    7.947735   -0.006042    0.002461   -0.000699
C    14.316850    4.866653    9.612531    0.000075    0.000971    0.000408
H    13.611444    4.046793    9.508837    0.005496   -0.002800   -0.002181
H    15.183992    4.584971   10.199300   -0.002826   -0.011087    0.003534
H    13.842656    5.748039   10.030328    0.000717    0.015960   -0.020781
O    13.540966    5.386108    7.102052    0.011295   -0.002976   -0.000815
C    17.393227    7.799625    8.375931   -0.070937    0.046032    0.010884
H    17.803676    7.503705    7.405575   -0.189627    0.072769   -0.030511
H    15.544749    8.209615    8.483917    1.924194   -0.445274   -0.163103
H    17.970992    8.644575    8.765752   -0.054810    0.032046   -0.018145
S    17.601188    6.400962    9.422791   -0.001292   -0.022744    0.023530
C    16.939241    7.176556   10.950794   -0.002073    0.003455   -0.004695
H    15.915184    7.501643   10.790809    0.000841    0.011751   -0.051754
H    16.995697    6.440827   11.748575   -0.013874   -0.012626   -0.023025
H    17.577557    8.024147   11.190163    0.002621   -0.005364    0.007714
O    19.064832    6.039365    9.744791   -0.004933    0.019375   -0.020115
C    12.442584   11.239921    7.971077    0.000911   -0.001592    0.000793
H    12.735953   11.555297    6.974710   -0.002725    0.000814   -0.000716
H    12.387368   12.100742    8.632998   -0.002560   -0.001587    0.002044
H    13.115179   10.478349    8.360747    0.000079   -0.019298   -0.001369
S    10.778041   10.517406    7.819266    0.000468   -0.000052    0.000380
C    10.618590    9.928905    9.533730    0.001301   -0.000769   -0.000053
H    11.458259    9.261598    9.736738    0.013050   -0.007240   -0.010052
H    10.616822   10.790640   10.197084    0.002551    0.001708   -0.001901
H     9.667640    9.409100    9.598657   -0.000382    0.000361   -0.001283
O    10.936717    9.247230    6.944959   -0.001917    0.000262   -0.002797
C    12.377414    5.751275    3.554435    0.000484    0.000170   -0.000387
H    13.163516    6.364080    3.984578    0.000525   -0.000243    0.000322
H    12.451757    4.729836    3.911948   -0.000208    0.000166    0.000058
H    12.398841    5.775954    2.467578    0.001720   -0.000049   -0.000562
S    10.767154    6.388457    4.131809   -0.000362   -0.000021    0.000547
C    10.992986    8.121290    3.600331    0.000225    0.000310   -0.000109
H    10.927648    8.161926    2.515577    0.000024    0.000523   -0.000318
H    10.182367    8.685606    4.048723    0.001671    0.000162    0.002654
H    11.951293    8.490392    3.952398   -0.001656    0.001880    0.000944
O    10.850245    6.395631    5.668070   -0.002016   -0.002347   -0.002889
C    15.896398    9.835689    6.132799    0.001286    0.001122   -0.001270
H    16.980134    9.865863    6.115617    0.005274    0.006758   -0.020770
H    15.459839   10.459579    5.357197    0.010850   -0.002655   -0.006185
H    15.535683   10.108407    7.116210   -0.023649   -0.046782    0.006743
S    15.344223    8.127628    5.847818   -0.005001    0.001659    0.001419
C    16.220972    7.878593    4.262000   -0.003854    0.005814   -0.011342
H    15.928198    6.902370    3.889205   -0.000901    0.000978   -0.003755
H    15.930705    8.654429    3.559365    0.018636   -0.007061   -0.034508
H    17.291482    7.893943    4.446469   -0.001940    0.002188   -0.008020
O    13.850116    8.255867    5.371886    0.011497   -0.005204    0.003199
53
* Frequency(6) -1082.7768
Ca   12.442345    7.440506    7.061340    0.001187    0.003676    0.006501
C    13.451629    8.155137    9.135620   -0.026728   -0.017886    0.022561
C    14.576189    8.292389    8.627085   -0.030179    0.029895   -0.041905
C    15.610824    3.756672    7.474324   -0.002878   -0.004631   -0.000611
H    15.901727    3.843053    6.432263   -0.002843   -0.003711   -0.001236
H    16.490473    3.598673    8.090036   -0.001834   -0.012083   -0.001277
H    14.879241    2.963368    7.597312    0.009538   -0.015683   -0.003636
S    14.865884    5.352324    7.947799   -0.006042    0.002461   -0.000699
C    14.316843    4.866564    9.612494    0.000075    0.000971    0.000408
H    13.610944    4.047047    9.509035    0.005496   -0.002800   -0.002181
H    15.184249    4.585979   10.198979   -0.002826   -0.011087    0.003534
H    13.842591    5.746588   10.032217    0.000717    0.015960   -0.020781
O    13.539939    5.386379    7.102126    0.011295   -0.002976   -0.000815
C    17.399677    7.795440    8.374941   -0.070937    0.046032    0.010884
H    17.820917    7.497088    7.408349   -0.189627    0.072769   -0.030511
H    15.369798    8.250100    8.498747    1.924194   -0.445274   -0.163103
H    17.975976    8.641662    8.767402   -0.054810    0.032046   -0.018145
S    17.601306    6.403030    9.420651   -0.001292   -0.022744    0.023530
C    16.939429    7.176242   10.951221   -0.002073    0.003455   -0.004695
H    15.915107    7.500575   10.795514    0.000841    0.011751   -0.051754
H    16.996958    6.441975   11.750668   -0.013874   -0.012626   -0.023025
H    17.577319    8.024635   11.189462    0.002621   -0.005364    0.007714
O    19.065280    6.037604    9.746620   -0.004933    0.019375   -0.020115
C    12.442501   11.240066    7.971005    0.000911   -0.001592    0.000793
H    12.736201   11.555223    6.974775   -0.002725    0.000814   -0.000716
H    12.387600   12.100886    8.632812   -0.002560   -0.001587    0.002044
H    13.115172   10.480104    8.360871    0.000079   -0.019298   -0.001369
S    10.777999   10.517410    7.819232    0.000468   -0.000052    0.000380
C    10.618472    9.928975    9.533735    0.001301   -0.000769   -0.000053
H    11.457073    9.262256    9.737652    0.013050   -0.007240   -0.010052
H    10.616590   10.790485   10.197257    0.002551    0.001708   -0.001901
H     9.667675    9.409067    9.598774   -0.000382    0.000361   -0.001283
O    10.936892    9.247206    6.945213   -0.001917    0.000262   -0.002797
C    12.377370    5.751259    3.554471    0.000484    0.000170   -0.000387
H    13.163468    6.364102    3.984548    0.000525   -0.000243    0.000322
H    12.451776    4.729821    3.911943   -0.000208    0.000166    0.000058
H    12.398685    5.775959    2.467629    0.001720   -0.000049   -0.000562
S    10.767187    6.388458    4.131759   -0.000362   -0.000021    0.000547
C    10.992965    8.121261    3.600341    0.000225    0.000310   -0.000109
H    10.927646    8.161878    2.515606    0.000024    0.000523   -0.000318
H    10.182215    8.685592    4.048482    0.001671    0.000162    0.002654
H    11.951443    8.490222    3.952312   -0.001656    0.001880    0.000944
O    10.850428    6.395844    5.668333   -0.002016   -0.002347   -0.002889
C    15.896281    9.835587    6.132914    0.001286    0.001122   -0.001270
H    16.979654    9.865249    6.117505    0.005274    0.006758   -0.020770
H    15.458852   10.459820    5.357759    0.010850   -0.002655   -0.006185
H    15.537833   10.112660    7.115597   -0.023649   -0.046782    0.006743
S    15.344678    8.127477    5.847689   -0.005001    0.001659    0.001419
C    16.221322    7.878064    4.263031   -0.003854    0.005814   -0.011342
H    15.928280    6.902281    3.889547   -0.000901    0.000978   -0.003755
H    15.929011    8.655071    3.562503    0.018636   -0.007061   -0.034508
H    17.291658    7.893744    4.447199   -0.001940    0.002188   -0.008020
O    13.849070    8.256340    5.371595    0.011497   -0.005204    0.003199
53
* Frequency(6) -1082.7768
Ca   12.442270    7.440274    7.060930    0.001187    0.003676    0.006501
C    13.453314    8.156264    9.134199   -0.026728   -0.017886    0.022561
C    14.578091    8.290506    8.629726   -0.030179    0.029895   -0.041905
C    15.611005    3.756964    7.474362   -0.002878   -0.004631   -0.000611
H    15.901907    3.843287    6.432341   -0.002843   -0.003711   -0.001236
H    16.490589    3.599434    8.090117   -0.001834   -0.012083   -0.001277
H    14.878640    2.964357    7.597541    0.009538   -0.015683   -0.003636
S    14.866264    5.352169    7.947843   -0.006042    0.002461   -0.000699
C    14.316839    4.866503    9.612468    0.000075    0.000971    0.000408
H    13.610598    4.047224    9.509172    0.005496   -0.002800   -0.002181
H    15.184427    4.586678   10.198756   -0.002826   -0.011087    0.003534
H    13.842546    5.745582   10.033527    0.000717    0.015960   -0.020781
O    13.539227    5.386566    7.102177    0.011295   -0.002976   -0.000815
C    17.404147    7.792539    8.374255   -0.070937    0.046032    0.010884
H    17.832867    7.492503    7.410272   -0.189627    0.072769   -0.030511
H    15.248541    8.278160    8.509025    1.924194   -0.445274   -0.163103
H    17.979430    8.639642    8.768546   -0.054810    0.032046   -0.018145
S    17.601387    6.404464    9.419169   -0.001292   -0.022744    0.023530
C    16.939560    7.176024   10.951517   -0.002073    0.003455   -0.004695
H    15.915054    7.499834   10.798776    0.000841    0.011751   -0.051754
H    16.997833    6.442771   11.752119   -0.013874   -0.012626   -0.023025
H    17.577154    8.024973   11.188976    0.002621   -0.005364    0.007714
O    19.065591    6.036383    9.747888   -0.004933    0.019375   -0.020115
C    12.442444   11.240166    7.970955    0.000911   -0.001592    0.000793
H    12.736373   11.555171    6.974820   -0.002725    0.000814   -0.000716
H    12.387762   12.100986    8.632684   -0.002560   -0.001587    0.002044
H    13.115167   10.481320    8.360957    0.000079   -0.019298   -0.001369
S    10.777969   10.517414    7.819208    0.000468   -0.000052    0.000380
C    10.618390    9.929023    9.533738    0.001301   -0.000769   -0.000053
H    11.456250    9.262713    9.738285    0.013050   -0.007240   -0.010052
H    10.616429   10.790377   10.197377    0.002551    0.001708   -0.001901
H     9.667699    9.409044    9.598854   -0.000382    0.000361   -0.001283
O    10.937013    9.247190    6.945390   -0.001917    0.000262   -0.002797
C    12.377340    5.751249    3.554495    0.000484    0.000170   -0.000387
H    13.163435    6.364117    3.984528    0.000525   -0.000243    0.000322
H    12.451789    4.729810    3.911939   -0.000208    0.000166    0.000058
H    12.398576    5.775962    2.467665    0.001720   -0.000049   -0.000562
S    10.767210    6.388460    4.131724   -0.000362   -0.000021    0.000547
C    10.992951    8.121242    3.600348    0.000225    0.000310   -0.000109
H    10.927644    8.161845    2.515626    0.000024    0.000523   -0.000318
H    10.182110    8.685581    4.048315    0.001671    0.000162    0.002654
H    11.951548    8.490103    3.952252   -0.001656    0.001880    0.000944
O    10.850555    6.395992    5.668515   -0.002016   -0.002347   -0.002889
C    15.896200    9.835516    6.132994    0.001286    0.001122   -0.001270
H    16.979322    9.864823    6.118814    0.005274    0.006758   -0.020770
H    15.458168   10.459988    5.358149    0.010850   -0.002655   -0.006185
H    15.539323   10.115608    7.115172   -0.023649   -0.046782    0.006743
S    15.344993    8.127372    5.847600   -0.005001    0.001659    0.001419
C    16.221565    7.877698    4.263745   -0.003854    0.005814   -0.011342
H    15.928337    6.902220    3.889783   -0.000901    0.000978   -0.003755
H    15.927836    8.655516    3.564677    0.018636   -0.007061   -0.034508
H    17.291780    7.893606    4.447704   -0.001940    0.002188   -0.008020
O    13.848346    8.256668    5.371393    0.011497   -0.005204    0.003199
53
* Frequency(6) -1082.7768
Ca   12.442236    7.440170    7.060746    0.001187    0.003676    0.006501
C    13.454070    8.156770    9.133561   -0.026728   -0.017886    0.022561
C    14.578945    8.289660    8.630911   -0.030179    0.029895   -0.041905
C    15.611087    3.757095    7.474380   -0.002878   -0.004631   -0.000611
H    15.901987    3.843392    6.432376   -0.002843   -0.003711   -0.001236
H    16.490640    3.599776    8.090153   -0.001834   -0.012083   -0.001277
H    14.878370    2.964800    7.597644    0.009538   -0.015683   -0.003636
S    14.866435    5.352099    7.947863   -0.006042    0.002461   -0.000699
C    14.316837    4.866476    9.612457    0.000075    0.000971    0.000408
H    13.610442    4.047303    9.509234    0.005496   -0.002800   -0.002181
H    15.184507    4.586992   10.198656   -0.002826   -0.011087    0.003534
H    13.842525    5.745131   10.034114    0.000717    0.015960   -0.020781
O    13.538907    5.386650    7.102200    0.011295   -0.002976   -0.000815
C    17.406153    7.791237    8.373948   -0.070937    0.046032    0.010884
H    17.838230    7.490445    7.411135   -0.189627    0.072769   -0.030511
H    15.194117    8.290755    8.513638    1.924194   -0.445274   -0.163103
H    17.980980    8.638736    8.769059   -0.054810    0.032046   -0.018145
S    17.601424    6.405107    9.418503   -0.001292   -0.022744    0.023530
C    16.939618    7.175926   10.951649   -0.002073    0.003455   -0.004695
H    15.915030    7.499502   10.800239    0.000841    0.011751   -0.051754
H    16.998225    6.443128   11.752771   -0.013874   -0.012626   -0.023025
H    17.577079    8.025125   11.188758    0.002621   -0.005364    0.007714
O    19.065731    6.035835    9.748457   -0.004933    0.019375   -0.020115
C    12.442418   11.240212    7.970933    0.000911   -0.001592    0.000793
H    12.736450   11.555148    6.974841   -0.002725    0.000814   -0.000716
H    12.387834   12.101031    8.632626   -0.002560   -0.001587    0.002044
H    13.115165   10.481866    8.360996    0.000079   -0.019298   -0.001369
S    10.777956   10.517415    7.819197    0.000468   -0.000052    0.000380
C    10.618353    9.929045    9.533739    0.001301   -0.000769   -0.000053
H    11.455881    9.262917    9.738569    0.013050   -0.007240   -0.010052
H    10.616357   10.790329   10.197431    0.002551    0.001708   -0.001901
H     9.667710    9.409034    9.598891   -0.000382    0.000361   -0.001283
O    10.937067    9.247182    6.945469   -0.001917    0.000262   -0.002797
C    12.377326    5.751244    3.554506    0.000484    0.000170   -0.000387
H    13.163420    6.364124    3.984519    0.000525   -0.000243    0.000322
H    12.451795    4.729806    3.911938   -0.000208    0.000166    0.000058
H    12.398528    5.775963    2.467681    0.001720   -0.000049   -0.000562
S    10.767220    6.388460    4.131709   -0.000362   -0.000021    0.000547
C    10.992945    8.121233    3.600351    0.000225    0.000310   -0.000109
H    10.927644    8.161830    2.515635    0.000024    0.000523   -0.000318
H    10.182063    8.685577    4.048240    0.001671    0.000162    0.002654
H    11.951594    8.490050    3.952226   -0.001656    0.001880    0.000944
O    10.850612    6.396058    5.668597   -0.002016   -0.002347   -0.002889
C    15.896164    9.835485    6.133030    0.001286    0.001122   -0.001270
H    16.979173    9.864632    6.119402    0.005274    0.006758   -0.020770
H    15.457861   10.460063    5.358324    0.010850   -0.002655   -0.006185
H    15.539992   10.116932    7.114981   -0.023649   -0.046782    0.006743
S    15.345134    8.127325    5.847560   -0.005001    0.001659    0.001419
C    16.221674    7.877533    4.264066   -0.003854    0.005814   -0.011342
H    15.928362    6.902192    3.889890   -0.000901    0.000978   -0.003755
H    15.927309    8.655716    3.565653    0.018636   -0.007061   -0.034508
H    17.291835    7.893544    4.447931   -0.001940    0.002188   -0.008020
O    13.848021    8.256815    5.371303    0.011497   -0.005204    0.003199
53
* Frequency(6) -1082.7768
Ca   12.442248    7.440205    7.060808    0.001187    0.003676    0.006501
C    13.453815    8.156600    9.133775   -0.026728   -0.017886    0.022561
C    14.578658    8.289944    8.630512   -0.030179    0.029895   -0.041905
C    15.611059    3.757051    7.474374   -0.002878   -0.004631   -0.000611
H    15.901960    3.843357    6.432364   -0.002843   -0.003711   -0.001236
H    16.490623    3.599661    8.090140   -0.001834   -0.012083   -0.001277
H    14.878461    2.964651    7.597609    0.009538   -0.015683   -0.003636
S    14.866378    5.352123    7.947856   -0.006042    0.002461   -0.000699
C    14.316837    4.866485    9.612461    0.000075    0.000971    0.000408
H    13.610495    4.047276    9.509213    0.005496   -0.002800   -0.002181
H    15.184480    4.586886   10.198690   -0.002826   -0.011087    0.003534
H    13.842532    5.745283   10.033917    0.000717    0.015960   -0.020781
O    13.539015    5.386622    7.102192    0.011295   -0.002976   -0.000815
C    17.405478    7.791675    8.374051   -0.070937    0.046032    0.010884
H    17.836426    7.491137    7.410845   -0.189627    0.072769   -0.030511
H    15.212425    8.286518    8.512086    1.924194   -0.445274   -0.163103
H    17.980459    8.639041    8.768886   -0.054810    0.032046   -0.018145
S    17.601411    6.404891    9.418727   -0.001292   -0.022744    0.023530
C    16.939599    7.175959   10.951605   -0.002073    0.003455   -0.004695
H    15.915038    7.499614   10.799747    0.000841    0.011751   -0.051754
H    16.998093    6.443008   11.752552   -0.013874   -0.012626   -0.023025
H    17.577104    8.025074   11.188831    0.002621   -0.005364    0.007714
O    19.065684    6.036019    9.748265   -0.004933    0.019375   -0.020115
C    12.442427   11.240196    7.970941    0.000911   -0.001592    0.000793
H    12.736424   11.555156    6.974834   -0.002725    0.000814   -0.000716
H    12.387810   12.101016    8.632645   -0.002560   -0.001587    0.002044
H    13.115166   10.481682    8.360983    0.000079   -0.019298   -0.001369
S    10.777960   10.517415    7.819201    0.000468   -0.000052    0.000380
C    10.618366    9.929038    9.533739    0.001301   -0.000769   -0.000053
H    11.456005    9.262848    9.738474    0.013050   -0.007240   -0.010052
H    10.616381   10.790345   10.197413    0.002551    0.001708   -0.001901
H     9.667706    9.409038    9.598879   -0.000382    0.000361   -0.001283
O    10.937049    9.247185    6.945442   -0.001917    0.000262   -0.002797
C    12.377330    5.751246    3.554502    0.000484    0.000170   -0.000387
H    13.163425    6.364122    3.984522    0.000525   -0.000243    0.000322
H    12.451793    4.729807    3.911938   -0.000208    0.000166    0.000058
H    12.398544    5.775963    2.467675    0.001720   -0.000049   -0.000562
S    10.767216    6.388460    4.131714   -0.000362   -0.000021    0.000547
C    10.992947    8.121236    3.600350    0.000225    0.000310   -0.000109
H    10.927644    8.161835    2.515632    0.000024    0.000523   -0.000318
H    10.182079    8.685578    4.048265    0.001671    0.000162    0.002654
H    11.951579    8.490068    3.952235   -0.001656    0.001880    0.000944
O    10.850593    6.396036    5.668569   -0.002016   -0.002347   -0.002889
C    15.896176    9.835495    6.133018    0.001286    0.001122   -0.001270
H    16.979223    9.864696    6.119204    0.005274    0.006758   -0.020770
H    15.457965   10.460038    5.358265    0.010850   -0.002655   -0.006185
H    15.539767   10.116486    7.115045   -0.023649   -0.046782    0.006743
S    15.345087    8.127341    5.847573   -0.005001    0.001659    0.001419
C    16.221637    7.877589    4.263958   -0.003854    0.005814   -0.011342
H    15.928354    6.902201    3.889854   -0.000901    0.000978   -0.003755
H    15.927486    8.655649    3.565325    0.018636   -0.007061   -0.034508
H    17.291817    7.893565    4.447855   -0.001940    0.002188   -0.008020
O    13.848130    8.256765    5.371333    0.011497   -0.005204    0.003199
53
* Frequency(6) -1082.7768
Ca   12.442303    7.440376    7.061109    0.001187    0.003676    0.006501
C    13.452578    8.155772    9.134819   -0.026728   -0.017886    0.022561
C    14.577261    8.291328    8.628573   -0.030179    0.029895   -0.041905
C    15.610926    3.756837    7.474346   -0.002878   -0.004631   -0.000611
H    15.901828    3.843185    6.432307   -0.002843   -0.003711   -0.001236
H    16.490538    3.599102    8.090081   -0.001834   -0.012083   -0.001277
H    14.878902    2.963925    7.597441    0.009538   -0.015683   -0.003636
S    14.866098    5.352237    7.947824   -0.006042    0.002461   -0.000699
C    14.316841    4.866530    9.612480    0.000075    0.000971    0.000408
H    13.610749    4.047147    9.509112    0.005496   -0.002800   -0.002181
H    15.184350    4.586373   10.198853   -0.002826   -0.011087    0.003534
H    13.842566    5.746021   10.032955    0.000717    0.015960   -0.020781
O    13.539538    5.386484    7.102155    0.011295   -0.002976   -0.000815
C    17.402195    7.793805    8.374555   -0.070937    0.046032    0.010884
H    17.827650    7.494505    7.409433   -0.189627    0.072769   -0.030511
H    15.301480    8.265910    8.504538    1.924194   -0.445274   -0.163103
H    17.977922    8.640524    8.768047   -0.054810    0.032046   -0.018145
S    17.601352    6.403838    9.419816   -0.001292   -0.022744    0.023530
C    16.939503    7.176119   10.951388   -0.002073    0.003455   -0.004695
H    15.915077    7.500157   10.797352    0.000841    0.011751   -0.051754
H    16.997451    6.442424   11.751486   -0.013874   -0.012626   -0.023025
H    17.577226    8.024826   11.189188    0.002621   -0.005364    0.007714
O    19.065456    6.036916    9.747334   -0.004933    0.019375   -0.020115
C    12.442469   11.240123    7.970977    0.000911   -0.001592    0.000793
H    12.736298   11.555194    6.974801   -0.002725    0.000814   -0.000716
H    12.387691   12.100942    8.632740   -0.002560   -0.001587    0.002044
H    13.115169   10.480789    8.360920    0.000079   -0.019298   -0.001369
S    10.777982   10.517412    7.819218    0.000468   -0.000052    0.000380
C    10.618426    9.929002    9.533737    0.001301   -0.000769   -0.000053
H    11.456609    9.262513    9.738008    0.013050   -0.007240   -0.010052
H    10.616499   10.790424   10.197325    0.002551    0.001708   -0.001901
H     9.667689    9.409054    9.598819   -0.000382    0.000361   -0.001283
O    10.936960    9.247197    6.945313   -0.001917    0.000262   -0.002797
C    12.377353    5.751253    3.554484    0.000484    0.000170   -0.000387
H    13.163449    6.364111    3.984537    0.000525   -0.000243    0.000322
H    12.451783    4.729815    3.911941   -0.000208    0.000166    0.000058
H    12.398624    5.775961    2.467649    0.001720   -0.000049   -0.000562
S    10.767200    6.388459    4.131739   -0.000362   -0.000021    0.000547
C    10.992958    8.121250    3.600345    0.000225    0.000310   -0.000109
H    10.927645    8.161860    2.515618    0.000024    0.000523   -0.000318
H    10.182156    8.685586    4.048388    0.001671    0.000162    0.002654
H    11.951502    8.490155    3.952278   -0.001656    0.001880    0.000944
O    10.850500    6.395927    5.668436   -0.002016   -0.002347   -0.002889
C    15.896236    9.835547    6.132959    0.001286    0.001122   -0.001270
H    16.979467    9.865009    6.118243    0.005274    0.006758   -0.020770
H    15.458467   10.459915    5.357979    0.010850   -0.002655   -0.006185
H    15.538673   10.114321    7.115357   -0.023649   -0.046782    0.006743
S    15.344855    8.127418    5.847639   -0.005001    0.001659    0.001419
C    16.221459    7.877858    4.263433   -0.003854    0.005814   -0.011342
H    15.928312    6.902247    3.889680   -0.000901    0.000978   -0.003755
H    15.928349    8.655322    3.563728    0.018636   -0.007061   -0.034508
H    17.291727    7.893666    4.447483   -0.001940    0.002188   -0.008020
O    13.848662    8.256525    5.371481    0.011497   -0.005204    0.003199
53
* Frequency(6) -1082.7768
Ca   12.442395    7.440662    7.061616    0.001187    0.003676    0.006501
C    13.450493    8.154376    9.136580   -0.026728   -0.017886    0.022561
C    14.574906    8.293661    8.625303   -0.030179    0.029895   -0.041905
C    15.610702    3.756475    7.474298   -0.002878   -0.004631   -0.000611
H    15.901607    3.842896    6.432210   -0.002843   -0.003711   -0.001236
H    16.490395    3.598159    8.089982   -0.001834   -0.012083   -0.001277
H    14.879647    2.962701    7.597157    0.009538   -0.015683   -0.003636
S    14.865627    5.352429    7.947769   -0.006042    0.002461   -0.000699
C    14.316847    4.866606    9.612511    0.000075    0.000971    0.000408
H    13.611178    4.046928    9.508942    0.005496   -0.002800   -0.002181
H    15.184129    4.585508   10.199129   -0.002826   -0.011087    0.003534
H    13.842622    5.747267   10.031333    0.000717    0.015960   -0.020781
O    13.540419    5.386252    7.102091    0.011295   -0.002976   -0.000815
C    17.396660    7.797397    8.375404   -0.070937    0.046032    0.010884
H    17.812853    7.500183    7.407052   -0.189627    0.072769   -0.030511
H    15.451632    8.231163    8.491810    1.924194   -0.445274   -0.163103
H    17.973645    8.643025    8.766631   -0.054810    0.032046   -0.018145
S    17.601251    6.402063    9.421652   -0.001292   -0.022744    0.023530
C    16.939341    7.176388   10.951021   -0.002073    0.003455   -0.004695
H    15.915143    7.501074   10.793313    0.000841    0.011751   -0.051754
H    16.996368    6.441438   11.749689   -0.013874   -0.012626   -0.023025
H    17.577430    8.024407   11.189790    0.002621   -0.005364    0.007714
O    19.065071    6.038428    9.745765   -0.004933    0.019375   -0.020115
C    12.442540   11.239998    7.971039    0.000911   -0.001592    0.000793
H    12.736085   11.555257    6.974745   -0.002725    0.000814   -0.000716
H    12.387492   12.100819    8.632899   -0.002560   -0.001587    0.002044
H    13.115175   10.479283    8.360813    0.000079   -0.019298   -0.001369
S    10.778019   10.517408    7.819248    0.000468   -0.000052    0.000380
C    10.618528    9.928942    9.533732    0.001301   -0.000769   -0.000053
H    11.457628    9.261948    9.737224    0.013050   -0.007240   -0.010052
H    10.616698   10.790557   10.197176    0.002551    0.001708   -0.001901
H     9.667659    9.409082    9.598719   -0.000382    0.000361   -0.001283
O    10.936810    9.247217    6.945094   -0.001917    0.000262   -0.002797
C    12.377391    5.751267    3.554454    0.000484    0.000170   -0.000387
H    13.163490    6.364092    3.984562    0.000525   -0.000243    0.000322
H    12.451767    4.729828    3.911946   -0.000208    0.000166    0.000058
H    12.398758    5.775957    2.467605    0.001720   -0.000049   -0.000562
S    10.767171    6.388458    4.131782   -0.000362   -0.000021    0.000547
C    10.992975    8.121275    3.600337    0.000225    0.000310   -0.000109
H    10.927647    8.161900    2.515593    0.000024    0.000523   -0.000318
H    10.182287    8.685599    4.048595    0.001671    0.000162    0.002654
H    11.951373    8.490302    3.952352   -0.001656    0.001880    0.000944
O    10.850343    6.395744    5.668210   -0.002016   -0.002347   -0.002889
C    15.896336    9.835635    6.132860    0.001286    0.001122   -0.001270
H    16.979878    9.865536    6.116622    0.005274    0.006758   -0.020770
H    15.459313   10.459708    5.357496    0.010850   -0.002655   -0.006185
H    15.536827   10.110671    7.115883   -0.023649   -0.046782    0.006743
S    15.344465    8.127547    5.847749   -0.005001    0.001659    0.001419
C    16.221158    7.878311    4.262548   -0.003854    0.005814   -0.011342
H    15.928242    6.902323    3.889387   -0.000901    0.000978   -0.003755
H    15.929803    8.654771    3.561035    0.018636   -0.007061   -0.034508
H    17.291576    7.893837    4.446858   -0.001940    0.002188   -0.008020
O    13.849559    8.256119    5.371731    0.011497   -0.005204    0.003199
53
* Frequency(6) -1082.7768
Ca   12.442516    7.441035    7.062275    0.001187    0.003676    0.006501
C    13.447784    8.152564    9.138866   -0.026728   -0.017886    0.022561
C    14.571848    8.296690    8.621056   -0.030179    0.029895   -0.041905
C    15.610410    3.756006    7.474236   -0.002878   -0.004631   -0.000611
H    15.901318    3.842520    6.432085   -0.002843   -0.003711   -0.001236
H    16.490209    3.596935    8.089852   -0.001834   -0.012083   -0.001277
H    14.880613    2.961112    7.596789    0.009538   -0.015683   -0.003636
S    14.865015    5.352678    7.947698   -0.006042    0.002461   -0.000699
C    14.316854    4.866704    9.612553    0.000075    0.000971    0.000408
H    13.611735    4.046645    9.508721    0.005496   -0.002800   -0.002181
H    15.183843    4.584384   10.199487   -0.002826   -0.011087    0.003534
H    13.842694    5.748884   10.029227    0.000717    0.015960   -0.020781
O    13.541564    5.385950    7.102008    0.011295   -0.002976   -0.000815
C    17.389472    7.802062    8.376507   -0.070937    0.046032    0.010884
H    17.793638    7.507557    7.403960   -0.189627    0.072769   -0.030511
H    15.646610    8.186044    8.475283    1.924194   -0.445274   -0.163103
H    17.968091    8.646272    8.764792   -0.054810    0.032046   -0.018145
S    17.601120    6.399758    9.424036   -0.001292   -0.022744    0.023530
C    16.939131    7.176739   10.950546   -0.002073    0.003455   -0.004695
H    15.915228    7.502265   10.788069    0.000841    0.011751   -0.051754
H    16.994963    6.440159   11.747356   -0.013874   -0.012626   -0.023025
H    17.577696    8.023864   11.190572    0.002621   -0.005364    0.007714
O    19.064571    6.040391    9.743726   -0.004933    0.019375   -0.020115
C    12.442632   11.239837    7.971119    0.000911   -0.001592    0.000793
H    12.735809   11.555340    6.974672   -0.002725    0.000814   -0.000716
H    12.387232   12.100658    8.633106   -0.002560   -0.001587    0.002044
H    13.115183   10.477328    8.360674    0.000079   -0.019298   -0.001369
S    10.778066   10.517403    7.819286    0.000468   -0.000052    0.000380
C    10.618659    9.928864    9.533727    0.001301   -0.000769   -0.000053
H    11.458950    9.261215    9.736206    0.013050   -0.007240   -0.010052
H    10.616957   10.790730   10.196984    0.002551    0.001708   -0.001901
H     9.667620    9.409119    9.598589   -0.000382    0.000361   -0.001283
O    10.936616    9.247244    6.944811   -0.001917    0.000262   -0.002797
C    12.377440    5.751284    3.554415    0.000484    0.000170   -0.000387
H    13.163543    6.364067    3.984595    0.000525   -0.000243    0.000322
H    12.451746    4.729845    3.911951   -0.000208    0.000166    0.000058
H    12.398932    5.775952    2.467549    0.001720   -0.000049   -0.000562
S    10.767135    6.388455    4.131838   -0.000362   -0.000021    0.000547
C    10.992998    8.121306    3.600326    0.000225    0.000310   -0.000109
H    10.927649    8.161954    2.515560    0.000024    0.000523   -0.000318
H    10.182456    8.685615    4.048864    0.001671    0.000162    0.002654
H    11.951205    8.490492    3.952448   -0.001656    0.001880    0.000944
O    10.850138    6.395506    5.667918   -0.002016   -0.002347   -0.002889
C    15.896466    9.835748    6.132731    0.001286    0.001122   -0.001270
H    16.980413    9.866221    6.114518    0.005274    0.006758   -0.020770
H    15.460413   10.459438    5.356869    0.010850   -0.002655   -0.006185
H    15.534431   10.105930    7.116567   -0.023649   -0.046782    0.006743
S    15.343958    8.127715    5.847893   -0.005001    0.001659    0.001419
C    16.220768    7.878900    4.261399   -0.003854    0.005814   -0.011342
H    15.928151    6.902422    3.889007   -0.000901    0.000978   -0.003755
H    15.931692    8.654056    3.557539    0.018636   -0.007061   -0.034508
H    17.291379    7.894058    4.446045   -0.001940    0.002188   -0.008020
O    13.850724    8.255591    5.372055    0.011497   -0.005204    0.003199
53
* Frequency(6) -1082.7768
Ca   12.442651    7.441453    7.063014    0.001187    0.003676    0.006501
C    13.444747    8.150531    9.141430   -0.026728   -0.017886    0.022561
C    14.568418    8.300088    8.616294   -0.030179    0.029895   -0.041905
C    15.610083    3.755480    7.474166   -0.002878   -0.004631   -0.000611
H    15.900995    3.842098    6.431945   -0.002843   -0.003711   -0.001236
H    16.490001    3.595561    8.089707   -0.001834   -0.012083   -0.001277
H    14.881697    2.959330    7.596376    0.009538   -0.015683   -0.003636
S    14.864328    5.352958    7.947619   -0.006042    0.002461   -0.000699
C    14.316863    4.866814    9.612599    0.000075    0.000971    0.000408
H    13.612359    4.046327    9.508473    0.005496   -0.002800   -0.002181
H    15.183522    4.583125   10.199889   -0.002826   -0.011087    0.003534
H    13.842776    5.750698   10.026866    0.000717    0.015960   -0.020781
O    13.542847    5.385612    7.101916    0.011295   -0.002976   -0.000815
C    17.381410    7.807293    8.377744   -0.070937    0.046032    0.010884
H    17.772088    7.515827    7.400493   -0.189627    0.072769   -0.030511
H    15.865285    8.135441    8.456747    1.924194   -0.445274   -0.163103
H    17.961862    8.649914    8.762730   -0.054810    0.032046   -0.018145
S    17.600973    6.397174    9.426710   -0.001292   -0.022744    0.023530
C    16.938896    7.177131   10.950012   -0.002073    0.003455   -0.004695
H    15.915324    7.503601   10.782187    0.000841    0.011751   -0.051754
H    16.993386    6.438724   11.744739   -0.013874   -0.012626   -0.023025
H    17.577994    8.023254   11.191448    0.002621   -0.005364    0.007714
O    19.064010    6.042593    9.741440   -0.004933    0.019375   -0.020115
C    12.442736   11.239656    7.971210    0.000911   -0.001592    0.000793
H    12.735499   11.555432    6.974591   -0.002725    0.000814   -0.000716
H    12.386941   12.100477    8.633339   -0.002560   -0.001587    0.002044
H    13.115192   10.475134    8.360518    0.000079   -0.019298   -0.001369
S    10.778119   10.517397    7.819330    0.000468   -0.000052    0.000380
C    10.618807    9.928777    9.533721    0.001301   -0.000769   -0.000053
H    11.460433    9.260392    9.735063    0.013050   -0.007240   -0.010052
H    10.617246   10.790925   10.196768    0.002551    0.001708   -0.001901
H     9.667577    9.409160    9.598443   -0.000382    0.000361   -0.001283
O    10.936398    9.247274    6.944493   -0.001917    0.000262   -0.002797
C    12.377495    5.751303    3.554371    0.000484    0.000170   -0.000387
H    13.163603    6.364039    3.984631    0.000525   -0.000243    0.000322
H    12.451722    4.729864    3.911958   -0.000208    0.000166    0.000058
H    12.399128    5.775946    2.467485    0.001720   -0.000049   -0.000562
S    10.767094    6.388453    4.131900   -0.000362   -0.000021    0.000547
C    10.993023    8.121341    3.600313    0.000225    0.000310   -0.000109
H    10.927652    8.162013    2.515524    0.000024    0.000523   -0.000318
H    10.182646    8.685634    4.049165    0.001671    0.000162    0.002654
H    11.951017    8.490706    3.952555   -0.001656    0.001880    0.000944
O    10.849909    6.395240    5.667589   -0.002016   -0.002347   -0.002889
C    15.896612    9.835876    6.132587    0.001286    0.001122   -0.001270
H    16.981012    9.866989    6.112157    0.005274    0.006758   -0.020770
H    15.461646   10.459137    5.356167    0.010850   -0.002655   -0.006185
H    15.531743   10.100614    7.117333   -0.023649   -0.046782    0.006743
S    15.343390    8.127904    5.848054   -0.005001    0.001659    0.001419
C    16.220330    7.879561    4.260110   -0.003854    0.005814   -0.011342
H    15.928048    6.902533    3.888580   -0.000901    0.000978   -0.003755
H    15.933809    8.653253    3.553617    0.018636   -0.007061   -0.034508
H    17.291159    7.894307    4.445133   -0.001940    0.002188   -0.008020
O    13.852031    8.255000    5.372419    0.011497   -0.005204    0.003199
