# Supplementary material for: Understanding the solubilization of Ca acetylide with a new computational model for ionic pairs
Source: Chem Sci. 2020 Oct 8;11(48):13102–12. doi: 10.1039/d0sc04752j (PMC8163204; doi:10.1039/d0sc04752j)
Supplement: SC-011-D0SC04752J-s060 [file SC-011-D0SC04752J-s060.xyz]

53
Coordinates from ORCA-job opt
  Ca  12.44265052758195      7.44145271911817      7.06301365860972
  C   13.44474699035031      8.15053119924288      9.14143011678024
  C   14.56841828729165      8.30008750024293      8.61629417218519
  C   15.61008294186981      3.75547954875795      7.47416643202305
  H   15.90099531406603      3.84209787176646      6.43194461270579
  H   16.49000076563257      3.59556140153697      8.08970716078980
  H   14.88169713839907      2.95932992768888      7.59637559575869
  S   14.86432790061272      5.35295774620945      7.94761905837438
  C   14.31686287634361      4.86681443152490      9.61259919914954
  H   13.61235940623815      4.04632653821336      9.50847333666220
  H   15.18352157903559      4.58312450973760     10.19988882279573
  H   13.84277572586842      5.75069772359800     10.02686573768664
  O   13.54284720721374      5.38561222079686      7.10191575370756
  C   17.38141001014287      7.80729290818800      8.37774395463122
  H   17.77208753111444      7.51582664949285      7.40049277203772
  H   15.86528450141342      8.13544075580832      8.45674703460481
  H   17.96186197536849      8.64991374103197      8.76272987108902
  S   17.60097298618179      6.39717368180107      9.42671033080137
  C   16.93889550374103      7.17713119845687     10.95001200484367
  H   15.91532358192783      7.50360068426591     10.78218742005091
  H   16.99338593153683      6.43872400128493     11.74473943579690
  H   17.57799376391241      8.02325392638313     11.19144831624365
  O   19.06401010214580      6.04259264597340      9.74144033227794
  C   12.44273566125386     11.23965608514297      7.97120956824952
  H   12.73549920670820     11.55543220054217      6.97459096592624
  H   12.38694109508307     12.10047733554267      8.63333867047163
  H   13.11519225679866     10.47513444591243      8.36051847065169
  S   10.77811925088402     10.51739695425581      7.81932958044969
  C   10.61880722380227      9.92877666804467      9.53372106546560
  H   11.46043310735019      9.26039196875003      9.73506321871493
  H   10.61724648794399     10.79092455374110     10.19676771826562
  H   9.66757666192121      9.40916011929246      9.59844331185622
  O   10.93639810787772      9.24727355504182      6.94449326528280
  C   12.37749461492985      5.75130320424808      3.55437091654078
  H   13.16360316451573      6.36403936679269      3.98463112210270
  H   12.45172231807273      4.72986357873987      3.91195809489630
  H   12.39912780022148      5.77594629377361      2.46748463029752
  S   10.76709375884397      6.38845298018662      4.13189982144324
  C   10.99302335769542      8.12134126120195      3.60031323474343
  H   10.92765173466176      8.16201298787348      2.51552435398544
  H   10.18264583570103      8.68563351425330      4.04916533688419
  H   11.95101682016042      8.49070559697054      3.95255497315760
  O   10.84990908896616      6.39523975426357      5.66758918624368
  C   15.89661244464038      9.83587597344517      6.13258707307934
  H   16.98101200723385      9.86698925925839      6.11215714572807
  H   15.46164589130488     10.45913675648025      5.35616659620077
  H   15.53174312064142     10.10061370677459      7.11733291995583
  S   15.34338991132030      8.12790395435570      5.84805444928970
  C   16.22032950903299      7.87956108959586      4.26011020914743
  H   15.92804825964179      6.90253321097018      3.88857994437342
  H   15.93380939701301      8.65325313511062      3.55361694231808
  H   17.29115852525933      7.89430699881295      4.44513343778635
  O   13.85203083253181      8.25499995950556      5.37241864688647
