# Supplementary material for: Understanding the solubilization of Ca acetylide with a new computational model for ionic pairs
Source: Chem Sci. 2020 Oct 8;11(48):13102–12. doi: 10.1039/d0sc04752j (PMC8163204; doi:10.1039/d0sc04752j)
Supplement: SC-011-D0SC04752J-s061 [file SC-011-D0SC04752J-s061.xyz]

43
* (null), Energy   -1000.0000000
Ca   13.590241    6.934724    6.382645    0.011098   -0.001361   -0.002477
C    15.738049    7.932538    7.679036    0.039317   -0.012724   -0.014601
C    15.916420    7.646371    6.474343   -0.010450   -0.006542   -0.042104
C    15.638758    2.722859    7.783943   -0.001972   -0.000819    0.000569
H    15.351006    2.237177    6.857124   -0.000226   -0.001450   -0.000249
H    16.626325    2.385242    8.088708   -0.000051    0.002175   -0.000137
H    14.900917    2.521511    8.554822    0.000405   -0.009776    0.001296
S    15.689268    4.520273    7.446278    0.001281    0.003720   -0.000721
C    16.036528    5.057229    9.148392    0.000925    0.000922    0.000373
H    15.219179    4.732112    9.785864    0.000523   -0.013010   -0.001847
H    16.984104    4.626557    9.463746    0.000081   -0.004189    0.000504
H    16.102792    6.141503    9.093771   -0.005453    0.019051   -0.043413
O    14.191962    4.842553    7.193108   -0.004234   -0.002734    0.001077
C    13.602482   10.728237    7.995429    0.001651   -0.003871   -0.001142
H    13.012084   11.215449    7.225464   -0.008341   -0.008324    0.006531
H    13.859446   11.438895    8.776512   -0.006154   -0.004764    0.003821
H    14.494101   10.263082    7.584179    0.002044   -0.030723    0.001342
S    12.568460    9.403233    8.719084   -0.003060    0.000591   -0.014280
C    13.854721    8.633920    9.678070    0.075728   -0.015219   -0.031473
H    14.893760    8.241891    8.768928   -1.453651    0.401578    1.290618
H    14.279685    9.393772   10.336447   -0.029793   -0.032791    0.041332
H    13.380421    7.857379   10.280016    0.132850   -0.094756   -0.111098
O    12.292397    8.421699    7.519832   -0.007660    0.014394    0.022270
C    11.086294    6.367782    2.924503    0.000452    0.000609    0.000112
H    12.095044    6.768257    2.889957    0.002227    0.000724    0.004229
H    11.082244    5.305680    2.701917   -0.000357    0.000192    0.002372
H    10.418658    6.894715    2.246912   -0.000296   -0.000014    0.000007
S    10.480726    6.554729    4.637630   -0.000081   -0.000881   -0.000553
C    10.635630    8.370710    4.736960    0.001023    0.000671   -0.001305
H     9.832077    8.817216    4.155915    0.002400    0.002604   -0.001290
H    10.547003    8.628883    5.787309   -0.014833    0.000446   -0.005352
H    11.612010    8.666294    4.365383    0.004128   -0.002186    0.000139
O    11.589822    5.961699    5.522406   -0.002845    0.000618    0.001132
C    15.644541    9.785239    4.238485    0.000721    0.001308   -0.001381
H    16.492558   10.154753    3.666268   -0.001770    0.003237   -0.006533
H    14.753972   10.376787    4.043961   -0.001438    0.000118   -0.007262
H    15.879719    9.732514    5.294827    0.001854   -0.021204    0.000906
S    15.310595    8.066902    3.733091    0.003895   -0.002280    0.007203
C    14.995628    8.472424    1.954662   -0.004954    0.002902   -0.002972
H    14.679007    7.550091    1.477417   -0.000786    0.000522   -0.002896
H    14.214544    9.222891    1.870238   -0.003478    0.004310   -0.020496
H    15.917975    8.821767    1.496098    0.000007   -0.000206    0.002371
O    13.845239    7.751031    4.182201   -0.007093    0.000093   -0.003793
43
* Frequency(6) -1327.8343
Ca   13.591502    6.934569    6.382364    0.011098   -0.001361   -0.002477
C    15.742517    7.931092    7.677377    0.039317   -0.012724   -0.014601
C    15.915232    7.645627    6.469558   -0.010450   -0.006542   -0.042104
C    15.638534    2.722766    7.784008   -0.001972   -0.000819    0.000569
H    15.350980    2.237012    6.857095   -0.000226   -0.001450   -0.000249
H    16.626319    2.385489    8.088693   -0.000051    0.002175   -0.000137
H    14.900963    2.520401    8.554969    0.000405   -0.009776    0.001296
S    15.689414    4.520696    7.446196    0.001281    0.003720   -0.000721
C    16.036633    5.057334    9.148434    0.000925    0.000922    0.000373
H    15.219239    4.730634    9.785654    0.000523   -0.013010   -0.001847
H    16.984113    4.626081    9.463803    0.000081   -0.004189    0.000504
H    16.102172    6.143668    9.088838   -0.005453    0.019051   -0.043413
O    14.191480    4.842242    7.193230   -0.004234   -0.002734    0.001077
C    13.602669   10.727797    7.995299    0.001651   -0.003871   -0.001142
H    13.011136   11.214503    7.226206   -0.008341   -0.008324    0.006531
H    13.858747   11.438353    8.776946   -0.006154   -0.004764    0.003821
H    14.494334   10.259590    7.584332    0.002044   -0.030723    0.001342
S    12.568112    9.403300    8.717462   -0.003060    0.000591   -0.014280
C    13.863327    8.632190    9.674493    0.075728   -0.015219   -0.031473
H    14.728560    8.287529    8.915600   -1.453651    0.401578    1.290618
H    14.276299    9.390045   10.341144   -0.029793   -0.032791    0.041332
H    13.395519    7.846610   10.267391    0.132850   -0.094756   -0.111098
O    12.291526    8.423335    7.522363   -0.007660    0.014394    0.022270
C    11.086345    6.367851    2.924516    0.000452    0.000609    0.000112
H    12.095297    6.768339    2.890438    0.002227    0.000724    0.004229
H    11.082204    5.305702    2.702187   -0.000357    0.000192    0.002372
H    10.418624    6.894713    2.246913   -0.000296   -0.000014    0.000007
S    10.480717    6.554629    4.637567   -0.000081   -0.000881   -0.000553
C    10.635746    8.370786    4.736812    0.001023    0.000671   -0.001305
H     9.832350    8.817512    4.155768    0.002400    0.002604   -0.001290
H    10.545318    8.628934    5.786701   -0.014833    0.000446   -0.005352
H    11.612479    8.666046    4.365399    0.004128   -0.002186    0.000139
O    11.589499    5.961769    5.522534   -0.002845    0.000618    0.001132
C    15.644623    9.785388    4.238328    0.000721    0.001308   -0.001381
H    16.492357   10.155121    3.665526   -0.001770    0.003237   -0.006533
H    14.753809   10.376800    4.043136   -0.001438    0.000118   -0.007262
H    15.879929    9.730104    5.294930    0.001854   -0.021204    0.000906
S    15.311037    8.066643    3.733910    0.003895   -0.002280    0.007203
C    14.995065    8.472754    1.954324   -0.004954    0.002902   -0.002972
H    14.678917    7.550150    1.477087   -0.000786    0.000522   -0.002896
H    14.214149    9.223380    1.867908   -0.003478    0.004310   -0.020496
H    15.917976    8.821744    1.496368    0.000007   -0.000206    0.002371
O    13.844433    7.751041    4.181770   -0.007093    0.000093   -0.003793
43
* Frequency(6) -1327.8343
Ca   13.592626    6.934431    6.382113    0.011098   -0.001361   -0.002477
C    15.746501    7.929803    7.675897    0.039317   -0.012724   -0.014601
C    15.914173    7.644964    6.465291   -0.010450   -0.006542   -0.042104
C    15.638334    2.722683    7.784065   -0.001972   -0.000819    0.000569
H    15.350957    2.236865    6.857070   -0.000226   -0.001450   -0.000249
H    16.626314    2.385709    8.088679   -0.000051    0.002175   -0.000137
H    14.901004    2.519410    8.555100    0.000405   -0.009776    0.001296
S    15.689543    4.521073    7.446123    0.001281    0.003720   -0.000721
C    16.036726    5.057427    9.148472    0.000925    0.000922    0.000373
H    15.219292    4.729315    9.785467    0.000523   -0.013010   -0.001847
H    16.984122    4.625656    9.463854    0.000081   -0.004189    0.000504
H    16.101619    6.145598    9.084439   -0.005453    0.019051   -0.043413
O    14.191051    4.841965    7.193339   -0.004234   -0.002734    0.001077
C    13.602837   10.727405    7.995183    0.001651   -0.003871   -0.001142
H    13.010291   11.213659    7.226868   -0.008341   -0.008324    0.006531
H    13.858124   11.437871    8.777333   -0.006154   -0.004764    0.003821
H    14.494541   10.256477    7.584468    0.002044   -0.030723    0.001342
S    12.567802    9.403360    8.716015   -0.003060    0.000591   -0.014280
C    13.871001    8.630648    9.671304    0.075728   -0.015219   -0.031473
H    14.581262    8.328221    9.046378   -1.453651    0.401578    1.290618
H    14.273280    9.386722   10.345332   -0.029793   -0.032791    0.041332
H    13.408980    7.837009   10.256133    0.132850   -0.094756   -0.111098
O    12.290750    8.424794    7.524619   -0.007660    0.014394    0.022270
C    11.086391    6.367913    2.924527    0.000452    0.000609    0.000112
H    12.095523    6.768412    2.890866    0.002227    0.000724    0.004229
H    11.082167    5.305722    2.702427   -0.000357    0.000192    0.002372
H    10.418594    6.894712    2.246914   -0.000296   -0.000014    0.000007
S    10.480709    6.554540    4.637511   -0.000081   -0.000881   -0.000553
C    10.635849    8.370854    4.736679    0.001023    0.000671   -0.001305
H     9.832593    8.817776    4.155637    0.002400    0.002604   -0.001290
H    10.543815    8.628979    5.786159   -0.014833    0.000446   -0.005352
H    11.612897    8.665824    4.365413    0.004128   -0.002186    0.000139
O    11.589211    5.961832    5.522649   -0.002845    0.000618    0.001132
C    15.644696    9.785520    4.238188    0.000721    0.001308   -0.001381
H    16.492177   10.155449    3.664864   -0.001770    0.003237   -0.006533
H    14.753663   10.376812    4.042400   -0.001438    0.000118   -0.007262
H    15.880117    9.727955    5.295022    0.001854   -0.021204    0.000906
S    15.311432    8.066412    3.734640    0.003895   -0.002280    0.007203
C    14.994563    8.473048    1.954023   -0.004954    0.002902   -0.002972
H    14.678838    7.550203    1.476794   -0.000786    0.000522   -0.002896
H    14.213797    9.223817    1.865831   -0.003478    0.004310   -0.020496
H    15.917976    8.821723    1.496608    0.000007   -0.000206    0.002371
O    13.843714    7.751051    4.181386   -0.007093    0.000093   -0.003793
43
* Frequency(6) -1327.8343
Ca   13.593493    6.934325    6.381919    0.011098   -0.001361   -0.002477
C    15.749569    7.928810    7.674758    0.039317   -0.012724   -0.014601
C    15.913358    7.644454    6.462006   -0.010450   -0.006542   -0.042104
C    15.638180    2.722619    7.784110   -0.001972   -0.000819    0.000569
H    15.350939    2.236752    6.857051   -0.000226   -0.001450   -0.000249
H    16.626310    2.385879    8.088668   -0.000051    0.002175   -0.000137
H    14.901036    2.518647    8.555202    0.000405   -0.009776    0.001296
S    15.689643    4.521363    7.446067    0.001281    0.003720   -0.000721
C    16.036799    5.057499    9.148501    0.000925    0.000922    0.000373
H    15.219333    4.728300    9.785323    0.000523   -0.013010   -0.001847
H    16.984128    4.625329    9.463894    0.000081   -0.004189    0.000504
H    16.101194    6.147085    9.081051   -0.005453    0.019051   -0.043413
O    14.190721    4.841752    7.193423   -0.004234   -0.002734    0.001077
C    13.602966   10.727103    7.995094    0.001651   -0.003871   -0.001142
H    13.009640   11.213010    7.227377   -0.008341   -0.008324    0.006531
H    13.857643   11.437499    8.777631   -0.006154   -0.004764    0.003821
H    14.494700   10.254080    7.584572    0.002044   -0.030723    0.001342
S    12.567563    9.403407    8.714900   -0.003060    0.000591   -0.014280
C    13.876910    8.629461    9.668848    0.075728   -0.015219   -0.031473
H    14.467828    8.359557    9.147090   -1.453651    0.401578    1.290618
H    14.270955    9.384164   10.348557   -0.029793   -0.032791    0.041332
H    13.419347    7.829615   10.247464    0.132850   -0.094756   -0.111098
O    12.290152    8.425917    7.526357   -0.007660    0.014394    0.022270
C    11.086426    6.367961    2.924536    0.000452    0.000609    0.000112
H    12.095697    6.768469    2.891196    0.002227    0.000724    0.004229
H    11.082140    5.305737    2.702612   -0.000357    0.000192    0.002372
H    10.418571    6.894711    2.246914   -0.000296   -0.000014    0.000007
S    10.480702    6.554471    4.637468   -0.000081   -0.000881   -0.000553
C    10.635929    8.370907    4.736578    0.001023    0.000671   -0.001305
H     9.832780    8.817979    4.155537    0.002400    0.002604   -0.001290
H    10.542657    8.629014    5.785741   -0.014833    0.000446   -0.005352
H    11.613219    8.665654    4.365424    0.004128   -0.002186    0.000139
O    11.588989    5.961880    5.522737   -0.002845    0.000618    0.001132
C    15.644752    9.785622    4.238080    0.000721    0.001308   -0.001381
H    16.492039   10.155702    3.664354   -0.001770    0.003237   -0.006533
H    14.753551   10.376822    4.041833   -0.001438    0.000118   -0.007262
H    15.880262    9.726301    5.295093    0.001854   -0.021204    0.000906
S    15.311736    8.066234    3.735202    0.003895   -0.002280    0.007203
C    14.994177    8.473275    1.953791   -0.004954    0.002902   -0.002972
H    14.678776    7.550244    1.476568   -0.000786    0.000522   -0.002896
H    14.213525    9.224154    1.864232   -0.003478    0.004310   -0.020496
H    15.917977    8.821707    1.496793    0.000007   -0.000206    0.002371
O    13.843161    7.751058    4.181090   -0.007093    0.000093   -0.003793
43
* Frequency(6) -1327.8343
Ca   13.594006    6.934262    6.381805    0.011098   -0.001361   -0.002477
C    15.751389    7.928221    7.674082    0.039317   -0.012724   -0.014601
C    15.912874    7.644151    6.460057   -0.010450   -0.006542   -0.042104
C    15.638089    2.722581    7.784136   -0.001972   -0.000819    0.000569
H    15.350929    2.236685    6.857039   -0.000226   -0.001450   -0.000249
H    16.626308    2.385980    8.088662   -0.000051    0.002175   -0.000137
H    14.901055    2.518195    8.555262    0.000405   -0.009776    0.001296
S    15.689703    4.521535    7.446034    0.001281    0.003720   -0.000721
C    16.036841    5.057542    9.148518    0.000925    0.000922    0.000373
H    15.219357    4.727698    9.785238    0.000523   -0.013010   -0.001847
H    16.984132    4.625135    9.463917    0.000081   -0.004189    0.000504
H    16.100942    6.147967    9.079042   -0.005453    0.019051   -0.043413
O    14.190525    4.841625    7.193473   -0.004234   -0.002734    0.001077
C    13.603042   10.726923    7.995042    0.001651   -0.003871   -0.001142
H    13.009254   11.212625    7.227679   -0.008341   -0.008324    0.006531
H    13.857359   11.437278    8.777808   -0.006154   -0.004764    0.003821
H    14.494795   10.252658    7.584635    0.002044   -0.030723    0.001342
S    12.567422    9.403434    8.714239   -0.003060    0.000591   -0.014280
C    13.880415    8.628756    9.667392    0.075728   -0.015219   -0.031473
H    14.400550    8.378143    9.206822   -1.453651    0.401578    1.290618
H    14.269576    9.382646   10.350470   -0.029793   -0.032791    0.041332
H    13.425496    7.825229   10.242322    0.132850   -0.094756   -0.111098
O    12.289798    8.426583    7.527388   -0.007660    0.014394    0.022270
C    11.086447    6.367989    2.924541    0.000452    0.000609    0.000112
H    12.095800    6.768502    2.891392    0.002227    0.000724    0.004229
H    11.082123    5.305745    2.702722   -0.000357    0.000192    0.002372
H    10.418557    6.894710    2.246915   -0.000296   -0.000014    0.000007
S    10.480699    6.554430    4.637442   -0.000081   -0.000881   -0.000553
C    10.635977    8.370938    4.736517    0.001023    0.000671   -0.001305
H     9.832891    8.818100    4.155477    0.002400    0.002604   -0.001290
H    10.541971    8.629035    5.785493   -0.014833    0.000446   -0.005352
H    11.613410    8.665552    4.365430    0.004128   -0.002186    0.000139
O    11.588857    5.961909    5.522790   -0.002845    0.000618    0.001132
C    15.644786    9.785683    4.238016    0.000721    0.001308   -0.001381
H    16.491957   10.155852    3.664051   -0.001770    0.003237   -0.006533
H    14.753484   10.376827    4.041497   -0.001438    0.000118   -0.007262
H    15.880348    9.725319    5.295135    0.001854   -0.021204    0.000906
S    15.311916    8.066128    3.735535    0.003895   -0.002280    0.007203
C    14.993947    8.473409    1.953654   -0.004954    0.002902   -0.002972
H    14.678740    7.550268    1.476434   -0.000786    0.000522   -0.002896
H    14.213364    9.224353    1.863283   -0.003478    0.004310   -0.020496
H    15.917977    8.821697    1.496903    0.000007   -0.000206    0.002371
O    13.842832    7.751062    4.180914   -0.007093    0.000093   -0.003793
43
* Frequency(6) -1327.8343
Ca   13.594112    6.934249    6.381781    0.011098   -0.001361   -0.002477
C    15.751763    7.928100    7.673943    0.039317   -0.012724   -0.014601
C    15.912775    7.644089    6.459656   -0.010450   -0.006542   -0.042104
C    15.638070    2.722573    7.784141   -0.001972   -0.000819    0.000569
H    15.350927    2.236671    6.857037   -0.000226   -0.001450   -0.000249
H    16.626307    2.386000    8.088661   -0.000051    0.002175   -0.000137
H    14.901058    2.518102    8.555274    0.000405   -0.009776    0.001296
S    15.689715    4.521571    7.446027    0.001281    0.003720   -0.000721
C    16.036850    5.057550    9.148522    0.000925    0.000922    0.000373
H    15.219362    4.727574    9.785220    0.000523   -0.013010   -0.001847
H    16.984132    4.625096    9.463922    0.000081   -0.004189    0.000504
H    16.100890    6.148148    9.078629   -0.005453    0.019051   -0.043413
O    14.190485    4.841599    7.193484   -0.004234   -0.002734    0.001077
C    13.603058   10.726887    7.995031    0.001651   -0.003871   -0.001142
H    13.009174   11.212545    7.227742   -0.008341   -0.008324    0.006531
H    13.857300   11.437233    8.777845   -0.006154   -0.004764    0.003821
H    14.494814   10.252366    7.584647    0.002044   -0.030723    0.001342
S    12.567393    9.403439    8.714104   -0.003060    0.000591   -0.014280
C    13.881136    8.628611    9.667092    0.075728   -0.015219   -0.031473
H    14.386720    8.381964    9.219101   -1.453651    0.401578    1.290618
H    14.269293    9.382334   10.350864   -0.029793   -0.032791    0.041332
H    13.426760    7.824328   10.241265    0.132850   -0.094756   -0.111098
O    12.289725    8.426720    7.527600   -0.007660    0.014394    0.022270
C    11.086451    6.367994    2.924542    0.000452    0.000609    0.000112
H    12.095821    6.768509    2.891432    0.002227    0.000724    0.004229
H    11.082120    5.305747    2.702745   -0.000357    0.000192    0.002372
H    10.418554    6.894710    2.246915   -0.000296   -0.000014    0.000007
S    10.480698    6.554422    4.637437   -0.000081   -0.000881   -0.000553
C    10.635986    8.370944    4.736505    0.001023    0.000671   -0.001305
H     9.832914    8.818124    4.155465    0.002400    0.002604   -0.001290
H    10.541829    8.629039    5.785443   -0.014833    0.000446   -0.005352
H    11.613450    8.665532    4.365431    0.004128   -0.002186    0.000139
O    11.588830    5.961915    5.522801   -0.002845    0.000618    0.001132
C    15.644793    9.785695    4.238003    0.000721    0.001308   -0.001381
H    16.491940   10.155883    3.663989   -0.001770    0.003237   -0.006533
H    14.753470   10.376828    4.041428   -0.001438    0.000118   -0.007262
H    15.880365    9.725118    5.295143    0.001854   -0.021204    0.000906
S    15.311953    8.066107    3.735604    0.003895   -0.002280    0.007203
C    14.993900    8.473437    1.953625   -0.004954    0.002902   -0.002972
H    14.678733    7.550273    1.476406   -0.000786    0.000522   -0.002896
H    14.213331    9.224394    1.863088   -0.003478    0.004310   -0.020496
H    15.917977    8.821695    1.496925    0.000007   -0.000206    0.002371
O    13.842765    7.751063    4.180878   -0.007093    0.000093   -0.003793
43
* Frequency(6) -1327.8343
Ca   13.593798    6.934287    6.381851    0.011098   -0.001361   -0.002477
C    15.750651    7.928460    7.674356    0.039317   -0.012724   -0.014601
C    15.913070    7.644274    6.460847   -0.010450   -0.006542   -0.042104
C    15.638126    2.722596    7.784125   -0.001972   -0.000819    0.000569
H    15.350933    2.236712    6.857044   -0.000226   -0.001450   -0.000249
H    16.626309    2.385939    8.088664   -0.000051    0.002175   -0.000137
H    14.901047    2.518378    8.555237    0.000405   -0.009776    0.001296
S    15.689679    4.521466    7.446047    0.001281    0.003720   -0.000721
C    16.036824    5.057524    9.148511    0.000925    0.000922    0.000373
H    15.219347    4.727942    9.785272    0.000523   -0.013010   -0.001847
H    16.984130    4.625214    9.463907    0.000081   -0.004189    0.000504
H    16.101044    6.147609    9.079856   -0.005453    0.019051   -0.043413
O    14.190605    4.841677    7.193453   -0.004234   -0.002734    0.001077
C    13.603011   10.726996    7.995063    0.001651   -0.003871   -0.001142
H    13.009410   11.212781    7.227557   -0.008341   -0.008324    0.006531
H    13.857474   11.437368    8.777737   -0.006154   -0.004764    0.003821
H    14.494757   10.253235    7.584609    0.002044   -0.030723    0.001342
S    12.567479    9.403423    8.714507   -0.003060    0.000591   -0.014280
C    13.878994    8.629042    9.667982    0.075728   -0.015219   -0.031473
H    14.427835    8.370606    9.182598   -1.453651    0.401578    1.290618
H    14.270135    9.383261   10.349695   -0.029793   -0.032791    0.041332
H    13.423002    7.827008   10.244407    0.132850   -0.094756   -0.111098
O    12.289941    8.426313    7.526970   -0.007660    0.014394    0.022270
C    11.086438    6.367977    2.924539    0.000452    0.000609    0.000112
H    12.095758    6.768489    2.891313    0.002227    0.000724    0.004229
H    11.082130    5.305742    2.702678   -0.000357    0.000192    0.002372
H    10.418563    6.894710    2.246915   -0.000296   -0.000014    0.000007
S    10.480700    6.554447    4.637453   -0.000081   -0.000881   -0.000553
C    10.635957    8.370925    4.736542    0.001023    0.000671   -0.001305
H     9.832846    8.818051    4.155501    0.002400    0.002604   -0.001290
H    10.542249    8.629026    5.785594   -0.014833    0.000446   -0.005352
H    11.613333    8.665593    4.365427    0.004128   -0.002186    0.000139
O    11.588910    5.961897    5.522769   -0.002845    0.000618    0.001132
C    15.644772    9.785658    4.238042    0.000721    0.001308   -0.001381
H    16.491990   10.155791    3.664174   -0.001770    0.003237   -0.006533
H    14.753511   10.376825    4.041633   -0.001438    0.000118   -0.007262
H    15.880313    9.725717    5.295118    0.001854   -0.021204    0.000906
S    15.311843    8.066171    3.735400    0.003895   -0.002280    0.007203
C    14.994040    8.473355    1.953710   -0.004954    0.002902   -0.002972
H    14.678755    7.550258    1.476488   -0.000786    0.000522   -0.002896
H    14.213429    9.224272    1.863668   -0.003478    0.004310   -0.020496
H    15.917977    8.821701    1.496858    0.000007   -0.000206    0.002371
O    13.842966    7.751060    4.180986   -0.007093    0.000093   -0.003793
43
* Frequency(6) -1327.8343
Ca   13.593098    6.934373    6.382007    0.011098   -0.001361   -0.002477
C    15.748173    7.929262    7.675276    0.039317   -0.012724   -0.014601
C    15.913729    7.644686    6.463501   -0.010450   -0.006542   -0.042104
C    15.638250    2.722648    7.784090   -0.001972   -0.000819    0.000569
H    15.350947    2.236804    6.857060   -0.000226   -0.001450   -0.000249
H    16.626312    2.385802    8.088673   -0.000051    0.002175   -0.000137
H    14.901021    2.518994    8.555156    0.000405   -0.009776    0.001296
S    15.689598    4.521231    7.446092    0.001281    0.003720   -0.000721
C    16.036766    5.057466    9.148488    0.000925    0.000922    0.000373
H    15.219314    4.728762    9.785389    0.000523   -0.013010   -0.001847
H    16.984125    4.625478    9.463876    0.000081   -0.004189    0.000504
H    16.101388    6.146409    9.082592   -0.005453    0.019051   -0.043413
O    14.190871    4.841849    7.193385   -0.004234   -0.002734    0.001077
C    13.602907   10.727240    7.995135    0.001651   -0.003871   -0.001142
H    13.009936   11.213305    7.227145   -0.008341   -0.008324    0.006531
H    13.857862   11.437668    8.777496   -0.006154   -0.004764    0.003821
H    14.494628   10.255171    7.584525    0.002044   -0.030723    0.001342
S    12.567672    9.403386    8.715407   -0.003060    0.000591   -0.014280
C    13.874221    8.630001    9.669966    0.075728   -0.015219   -0.031473
H    14.519440    8.345299    9.101266   -1.453651    0.401578    1.290618
H    14.272013    9.385328   10.347090   -0.029793   -0.032791    0.041332
H    13.414630    7.832979   10.251408    0.132850   -0.094756   -0.111098
O    12.290424    8.425406    7.525567   -0.007660    0.014394    0.022270
C    11.086410    6.367939    2.924532    0.000452    0.000609    0.000112
H    12.095618    6.768443    2.891046    0.002227    0.000724    0.004229
H    11.082152    5.305730    2.702528   -0.000357    0.000192    0.002372
H    10.418581    6.894711    2.246914   -0.000296   -0.000014    0.000007
S    10.480705    6.554502    4.637487   -0.000081   -0.000881   -0.000553
C    10.635893    8.370883    4.736624    0.001023    0.000671   -0.001305
H     9.832695    8.817887    4.155583    0.002400    0.002604   -0.001290
H    10.543184    8.628998    5.785931   -0.014833    0.000446   -0.005352
H    11.613073    8.665731    4.365419    0.004128   -0.002186    0.000139
O    11.589090    5.961858    5.522697   -0.002845    0.000618    0.001132
C    15.644727    9.785576    4.238129    0.000721    0.001308   -0.001381
H    16.492102   10.155587    3.664586   -0.001770    0.003237   -0.006533
H    14.753602   10.376817    4.042091   -0.001438    0.000118   -0.007262
H    15.880196    9.727054    5.295060    0.001854   -0.021204    0.000906
S    15.311598    8.066315    3.734946    0.003895   -0.002280    0.007203
C    14.994353    8.473172    1.953897   -0.004954    0.002902   -0.002972
H    14.678804    7.550225    1.476671   -0.000786    0.000522   -0.002896
H    14.213649    9.224000    1.864960   -0.003478    0.004310   -0.020496
H    15.917977    8.821714    1.496709    0.000007   -0.000206    0.002371
O    13.843413    7.751055    4.181225   -0.007093    0.000093   -0.003793
43
* Frequency(6) -1327.8343
Ca   13.592089    6.934497    6.382232    0.011098   -0.001361   -0.002477
C    15.744598    7.930419    7.676604    0.039317   -0.012724   -0.014601
C    15.914679    7.645281    6.467329   -0.010450   -0.006542   -0.042104
C    15.638430    2.722722    7.784038   -0.001972   -0.000819    0.000569
H    15.350968    2.236935    6.857082   -0.000226   -0.001450   -0.000249
H    16.626317    2.385604    8.088685   -0.000051    0.002175   -0.000137
H    14.900985    2.519883    8.555038    0.000405   -0.009776    0.001296
S    15.689481    4.520893    7.446158    0.001281    0.003720   -0.000721
C    16.036682    5.057382    9.148454    0.000925    0.000922    0.000373
H    15.219266    4.729945    9.785557    0.000523   -0.013010   -0.001847
H    16.984118    4.625859    9.463830    0.000081   -0.004189    0.000504
H    16.101883    6.144676    9.086539   -0.005453    0.019051   -0.043413
O    14.191256    4.842098    7.193287   -0.004234   -0.002734    0.001077
C    13.602757   10.727592    7.995239    0.001651   -0.003871   -0.001142
H    13.010694   11.214062    7.226552   -0.008341   -0.008324    0.006531
H    13.858421   11.438101    8.777148   -0.006154   -0.004764    0.003821
H    14.494442   10.257964    7.584403    0.002044   -0.030723    0.001342
S    12.567950    9.403332    8.716706   -0.003060    0.000591   -0.014280
C    13.867336    8.631385    9.672827    0.075728   -0.015219   -0.031473
H    14.651608    8.308787    8.983921   -1.453651    0.401578    1.290618
H    14.274722    9.388309   10.343332   -0.029793   -0.032791    0.041332
H    13.402551    7.841594   10.261510    0.132850   -0.094756   -0.111098
O    12.291121    8.424097    7.523542   -0.007660    0.014394    0.022270
C    11.086369    6.367884    2.924522    0.000452    0.000609    0.000112
H    12.095415    6.768377    2.890661    0.002227    0.000724    0.004229
H    11.082185    5.305712    2.702312   -0.000357    0.000192    0.002372
H    10.418608    6.894712    2.246914   -0.000296   -0.000014    0.000007
S    10.480713    6.554582    4.637538   -0.000081   -0.000881   -0.000553
C    10.635800    8.370822    4.736743    0.001023    0.000671   -0.001305
H     9.832477    8.817650    4.155700    0.002400    0.002604   -0.001290
H    10.544532    8.628958    5.786418   -0.014833    0.000446   -0.005352
H    11.612697    8.665930    4.365406    0.004128   -0.002186    0.000139
O    11.589348    5.961802    5.522594   -0.002845    0.000618    0.001132
C    15.644661    9.785457    4.238255    0.000721    0.001308   -0.001381
H    16.492263   10.155293    3.665180   -0.001770    0.003237   -0.006533
H    14.753733   10.376807    4.042751   -0.001438    0.000118   -0.007262
H    15.880028    9.728982    5.294978    0.001854   -0.021204    0.000906
S    15.311244    8.066522    3.734291    0.003895   -0.002280    0.007203
C    14.994803    8.472908    1.954167   -0.004954    0.002902   -0.002972
H    14.678876    7.550178    1.476934   -0.000786    0.000522   -0.002896
H    14.213965    9.223609    1.866823   -0.003478    0.004310   -0.020496
H    15.917976    8.821733    1.496493    0.000007   -0.000206    0.002371
O    13.844057    7.751046    4.181569   -0.007093    0.000093   -0.003793
43
* Frequency(6) -1327.8343
Ca   13.590880    6.934645    6.382502    0.011098   -0.001361   -0.002477
C    15.740314    7.931805    7.678195    0.039317   -0.012724   -0.014601
C    15.915818    7.645994    6.471917   -0.010450   -0.006542   -0.042104
C    15.638645    2.722812    7.783976   -0.001972   -0.000819    0.000569
H    15.350993    2.237093    6.857109   -0.000226   -0.001450   -0.000249
H    16.626322    2.385367    8.088700   -0.000051    0.002175   -0.000137
H    14.900940    2.520948    8.554896    0.000405   -0.009776    0.001296
S    15.689342    4.520487    7.446237    0.001281    0.003720   -0.000721
C    16.036581    5.057282    9.148413    0.000925    0.000922    0.000373
H    15.219210    4.731363    9.785758    0.000523   -0.013010   -0.001847
H    16.984109    4.626315    9.463775    0.000081   -0.004189    0.000504
H    16.102478    6.142600    9.091270   -0.005453    0.019051   -0.043413
O    14.191718    4.842395    7.193170   -0.004234   -0.002734    0.001077
C    13.602577   10.728014    7.995363    0.001651   -0.003871   -0.001142
H    13.011603   11.214969    7.225840   -0.008341   -0.008324    0.006531
H    13.859092   11.438620    8.776732   -0.006154   -0.004764    0.003821
H    14.494219   10.261312    7.584256    0.002044   -0.030723    0.001342
S    12.568284    9.403267    8.718262   -0.003060    0.000591   -0.014280
C    13.859084    8.633043    9.676257    0.075728   -0.015219   -0.031473
H    14.810018    8.265026    8.843278   -1.453651    0.401578    1.290618
H    14.277968    9.391883   10.338828   -0.029793   -0.032791    0.041332
H    13.388074    7.851920   10.273616    0.132850   -0.094756   -0.111098
O    12.291955    8.422528    7.521115   -0.007660    0.014394    0.022270
C    11.086320    6.367817    2.924510    0.000452    0.000609    0.000112
H    12.095172    6.768298    2.890201    0.002227    0.000724    0.004229
H    11.082224    5.305691    2.702054   -0.000357    0.000192    0.002372
H    10.418641    6.894714    2.246913   -0.000296   -0.000014    0.000007
S    10.480721    6.554679    4.637598   -0.000081   -0.000881   -0.000553
C    10.635689    8.370749    4.736885    0.001023    0.000671   -0.001305
H     9.832215    8.817366    4.155840    0.002400    0.002604   -0.001290
H    10.546149    8.628909    5.787001   -0.014833    0.000446   -0.005352
H    11.612247    8.666168    4.365391    0.004128   -0.002186    0.000139
O    11.589658    5.961735    5.522471   -0.002845    0.000618    0.001132
C    15.644583    9.785314    4.238405    0.000721    0.001308   -0.001381
H    16.492456   10.154940    3.665892   -0.001770    0.003237   -0.006533
H    14.753889   10.376794    4.043543   -0.001438    0.000118   -0.007262
H    15.879826    9.731292    5.294879    0.001854   -0.021204    0.000906
S    15.310819    8.066771    3.733506    0.003895   -0.002280    0.007203
C    14.995343    8.472592    1.954491   -0.004954    0.002902   -0.002972
H    14.678961    7.550121    1.477250   -0.000786    0.000522   -0.002896
H    14.214344    9.223139    1.869057   -0.003478    0.004310   -0.020496
H    15.917975    8.821755    1.496235    0.000007   -0.000206    0.002371
O    13.844830    7.751036    4.181983   -0.007093    0.000093   -0.003793
43
* Frequency(6) -1327.8343
Ca   13.589601    6.934802    6.382788    0.011098   -0.001361   -0.002477
C    15.735784    7.933271    7.679877    0.039317   -0.012724   -0.014601
C    15.917022    7.646748    6.476768   -0.010450   -0.006542   -0.042104
C    15.638872    2.722906    7.783910   -0.001972   -0.000819    0.000569
H    15.351019    2.237261    6.857138   -0.000226   -0.001450   -0.000249
H    16.626328    2.385117    8.088716   -0.000051    0.002175   -0.000137
H    14.900894    2.522075    8.554747    0.000405   -0.009776    0.001296
S    15.689194    4.520059    7.446320    0.001281    0.003720   -0.000721
C    16.036474    5.057176    9.148370    0.000925    0.000922    0.000373
H    15.219149    4.732862    9.785971    0.000523   -0.013010   -0.001847
H    16.984100    4.626798    9.463717    0.000081   -0.004189    0.000504
H    16.103106    6.140405    9.096272   -0.005453    0.019051   -0.043413
O    14.192205    4.842710    7.193046   -0.004234   -0.002734    0.001077
C    13.602387   10.728460    7.995495    0.001651   -0.003871   -0.001142
H    13.012564   11.215928    7.225087   -0.008341   -0.008324    0.006531
H    13.859801   11.439169    8.776292   -0.006154   -0.004764    0.003821
H    14.493984   10.264852    7.584102    0.002044   -0.030723    0.001342
S    12.568636    9.403199    8.719907   -0.003060    0.000591   -0.014280
C    13.850359    8.634797    9.679883    0.075728   -0.015219   -0.031473
H    14.977502    8.218757    8.694578   -1.453651    0.401578    1.290618
H    14.281401    9.395661   10.334066   -0.029793   -0.032791    0.041332
H    13.372768    7.862838   10.286417    0.132850   -0.094756   -0.111098
O    12.292838    8.420870    7.518549   -0.007660    0.014394    0.022270
C    11.086268    6.367747    2.924497    0.000452    0.000609    0.000112
H    12.094916    6.768215    2.889713    0.002227    0.000724    0.004229
H    11.082265    5.305669    2.701781   -0.000357    0.000192    0.002372
H    10.418675    6.894716    2.246912   -0.000296   -0.000014    0.000007
S    10.480731    6.554780    4.637662   -0.000081   -0.000881   -0.000553
C    10.635571    8.370672    4.737035    0.001023    0.000671   -0.001305
H     9.831939    8.817066    4.155989    0.002400    0.002604   -0.001290
H    10.547858    8.628857    5.787618   -0.014833    0.000446   -0.005352
H    11.611772    8.666420    4.365375    0.004128   -0.002186    0.000139
O    11.589986    5.961663    5.522341   -0.002845    0.000618    0.001132
C    15.644500    9.785163    4.238564    0.000721    0.001308   -0.001381
H    16.492660   10.154567    3.666644   -0.001770    0.003237   -0.006533
H    14.754055   10.376780    4.044379   -0.001438    0.000118   -0.007262
H    15.879612    9.733735    5.294775    0.001854   -0.021204    0.000906
S    15.310370    8.067033    3.732676    0.003895   -0.002280    0.007203
C    14.995914    8.472257    1.954833   -0.004954    0.002902   -0.002972
H    14.679052    7.550061    1.477583   -0.000786    0.000522   -0.002896
H    14.214744    9.222642    1.871418   -0.003478    0.004310   -0.020496
H    15.917974    8.821779    1.495961    0.000007   -0.000206    0.002371
O    13.845648    7.751025    4.182420   -0.007093    0.000093   -0.003793
43
* Frequency(6) -1327.8343
Ca   13.588392    6.934951    6.383058    0.011098   -0.001361   -0.002477
C    15.731499    7.934658    7.681468    0.039317   -0.012724   -0.014601
C    15.918161    7.647460    6.481356   -0.010450   -0.006542   -0.042104
C    15.639087    2.722995    7.783848   -0.001972   -0.000819    0.000569
H    15.351043    2.237419    6.857165   -0.000226   -0.001450   -0.000249
H    16.626333    2.384880    8.088731   -0.000051    0.002175   -0.000137
H    14.900849    2.523140    8.554606    0.000405   -0.009776    0.001296
S    15.689055    4.519653    7.446398    0.001281    0.003720   -0.000721
C    16.036373    5.057075    9.148330    0.000925    0.000922    0.000373
H    15.219092    4.734280    9.786172    0.000523   -0.013010   -0.001847
H    16.984091    4.627255    9.463662    0.000081   -0.004189    0.000504
H    16.103700    6.138329    9.101003   -0.005453    0.019051   -0.043413
O    14.192667    4.843008    7.192928   -0.004234   -0.002734    0.001077
C    13.602207   10.728882    7.995619    0.001651   -0.003871   -0.001142
H    13.013473   11.216835    7.224376   -0.008341   -0.008324    0.006531
H    13.860472   11.439688    8.775875   -0.006154   -0.004764    0.003821
H    14.493761   10.268200    7.583956    0.002044   -0.030723    0.001342
S    12.568970    9.403135    8.721463   -0.003060    0.000591   -0.014280
C    13.842106    8.636455    9.683313    0.075728   -0.015219   -0.031473
H    15.135911    8.174996    8.553935   -1.453651    0.401578    1.290618
H    14.284648    9.399234   10.329562   -0.029793   -0.032791    0.041332
H    13.358291    7.873164   10.298523    0.132850   -0.094756   -0.111098
O    12.293673    8.419301    7.516122   -0.007660    0.014394    0.022270
C    11.086218    6.367681    2.924485    0.000452    0.000609    0.000112
H    12.094673    6.768136    2.889252    0.002227    0.000724    0.004229
H    11.082304    5.305649    2.701522   -0.000357    0.000192    0.002372
H    10.418707    6.894717    2.246911   -0.000296   -0.000014    0.000007
S    10.480740    6.554876    4.637722   -0.000081   -0.000881   -0.000553
C    10.635459    8.370598    4.737177    0.001023    0.000671   -0.001305
H     9.831678    8.816782    4.156130    0.002400    0.002604   -0.001290
H    10.549474    8.628809    5.788201   -0.014833    0.000446   -0.005352
H    11.611322    8.666658    4.365360    0.004128   -0.002186    0.000139
O    11.590296    5.961596    5.522217   -0.002845    0.000618    0.001132
C    15.644421    9.785021    4.238715    0.000721    0.001308   -0.001381
H    16.492853   10.154214    3.667356   -0.001770    0.003237   -0.006533
H    14.754212   10.376767    4.045171   -0.001438    0.000118   -0.007262
H    15.879410    9.736046    5.294676    0.001854   -0.021204    0.000906
S    15.309946    8.067282    3.731891    0.003895   -0.002280    0.007203
C    14.996454    8.471941    1.955157   -0.004954    0.002902   -0.002972
H    14.679137    7.550004    1.477899   -0.000786    0.000522   -0.002896
H    14.215123    9.222172    1.873652   -0.003478    0.004310   -0.020496
H    15.917974    8.821802    1.495703    0.000007   -0.000206    0.002371
O    13.846421    7.751015    4.182833   -0.007093    0.000093   -0.003793
43
* Frequency(6) -1327.8343
Ca   13.587383    6.935074    6.383283    0.011098   -0.001361   -0.002477
C    15.727924    7.935815    7.682796    0.039317   -0.012724   -0.014601
C    15.919111    7.648055    6.485185   -0.010450   -0.006542   -0.042104
C    15.639266    2.723070    7.783797   -0.001972   -0.000819    0.000569
H    15.351064    2.237550    6.857188   -0.000226   -0.001450   -0.000249
H    16.626338    2.384682    8.088743   -0.000051    0.002175   -0.000137
H    14.900813    2.524029    8.554488    0.000405   -0.009776    0.001296
S    15.688938    4.519315    7.446464    0.001281    0.003720   -0.000721
C    16.036289    5.056991    9.148296    0.000925    0.000922    0.000373
H    15.219045    4.735463    9.786340    0.000523   -0.013010   -0.001847
H    16.984083    4.627636    9.463616    0.000081   -0.004189    0.000504
H    16.104196    6.136597    9.104950   -0.005453    0.019051   -0.043413
O    14.193052    4.843257    7.192830   -0.004234   -0.002734    0.001077
C    13.602057   10.729233    7.995723    0.001651   -0.003871   -0.001142
H    13.014232   11.217592    7.223782   -0.008341   -0.008324    0.006531
H    13.861031   11.440121    8.775528   -0.006154   -0.004764    0.003821
H    14.493575   10.270993    7.583833    0.002044   -0.030723    0.001342
S    12.569248    9.403081    8.722762   -0.003060    0.000591   -0.014280
C    13.835221    8.637839    9.686175    0.075728   -0.015219   -0.031473
H    15.268080    8.138484    8.436590   -1.453651    0.401578    1.290618
H    14.287356    9.402215   10.325803   -0.029793   -0.032791    0.041332
H    13.346212    7.881779   10.308624    0.132850   -0.094756   -0.111098
O    12.294369    8.417993    7.514097   -0.007660    0.014394    0.022270
C    11.086177    6.367625    2.924474    0.000452    0.000609    0.000112
H    12.094471    6.768070    2.888868    0.002227    0.000724    0.004229
H    11.082336    5.305631    2.701306   -0.000357    0.000192    0.002372
H    10.418734    6.894718    2.246911   -0.000296   -0.000014    0.000007
S    10.480747    6.554956    4.637772   -0.000081   -0.000881   -0.000553
C    10.635366    8.370537    4.737296    0.001023    0.000671   -0.001305
H     9.831459    8.816545    4.156247    0.002400    0.002604   -0.001290
H    10.550823    8.628768    5.788687   -0.014833    0.000446   -0.005352
H    11.610947    8.666857    4.365347    0.004128   -0.002186    0.000139
O    11.590555    5.961540    5.522114   -0.002845    0.000618    0.001132
C    15.644356    9.784902    4.238840    0.000721    0.001308   -0.001381
H    16.493014   10.153920    3.667950   -0.001770    0.003237   -0.006533
H    14.754342   10.376756    4.045831   -0.001438    0.000118   -0.007262
H    15.879241    9.737974    5.294594    0.001854   -0.021204    0.000906
S    15.309592    8.067489    3.731236    0.003895   -0.002280    0.007203
C    14.996904    8.471677    1.955427   -0.004954    0.002902   -0.002972
H    14.679209    7.549957    1.478162   -0.000786    0.000522   -0.002896
H    14.215440    9.221781    1.875516   -0.003478    0.004310   -0.020496
H    15.917973    8.821821    1.495487    0.000007   -0.000206    0.002371
O    13.847066    7.751007    4.183178   -0.007093    0.000093   -0.003793
43
* Frequency(6) -1327.8343
Ca   13.586684    6.935160    6.383439    0.011098   -0.001361   -0.002477
C    15.725447    7.936617    7.683716    0.039317   -0.012724   -0.014601
C    15.919769    7.648468    6.487838   -0.010450   -0.006542   -0.042104
C    15.639390    2.723121    7.783761   -0.001972   -0.000819    0.000569
H    15.351078    2.237642    6.857204   -0.000226   -0.001450   -0.000249
H    16.626341    2.384545    8.088752   -0.000051    0.002175   -0.000137
H    14.900787    2.524645    8.554406    0.000405   -0.009776    0.001296
S    15.688858    4.519081    7.446509    0.001281    0.003720   -0.000721
C    16.036231    5.056933    9.148272    0.000925    0.000922    0.000373
H    15.219012    4.736283    9.786456    0.000523   -0.013010   -0.001847
H    16.984078    4.627900    9.463584    0.000081   -0.004189    0.000504
H    16.104539    6.135397    9.107686   -0.005453    0.019051   -0.043413
O    14.193319    4.843429    7.192762   -0.004234   -0.002734    0.001077
C    13.601953   10.729477    7.995795    0.001651   -0.003871   -0.001142
H    13.014757   11.218117    7.223370   -0.008341   -0.008324    0.006531
H    13.861419   11.440422    8.775287   -0.006154   -0.004764    0.003821
H    14.493446   10.272929    7.583749    0.002044   -0.030723    0.001342
S    12.569441    9.403044    8.723661   -0.003060    0.000591   -0.014280
C    13.830449    8.638798    9.688158    0.075728   -0.015219   -0.031473
H    15.359685    8.113177    8.355258   -1.453651    0.401578    1.290618
H    14.289234    9.404282   10.323199   -0.029793   -0.032791    0.041332
H    13.337840    7.887750   10.315626    0.132850   -0.094756   -0.111098
O    12.294852    8.417086    7.512694   -0.007660    0.014394    0.022270
C    11.086149    6.367587    2.924467    0.000452    0.000609    0.000112
H    12.094330    6.768025    2.888601    0.002227    0.000724    0.004229
H    11.082358    5.305619    2.701157   -0.000357    0.000192    0.002372
H    10.418753    6.894719    2.246910   -0.000296   -0.000014    0.000007
S    10.480752    6.555012    4.637807   -0.000081   -0.000881   -0.000553
C    10.635302    8.370495    4.737378    0.001023    0.000671   -0.001305
H     9.831308    8.816381    4.156328    0.002400    0.002604   -0.001290
H    10.551757    8.628740    5.789025   -0.014833    0.000446   -0.005352
H    11.610686    8.666995    4.365338    0.004128   -0.002186    0.000139
O    11.590734    5.961501    5.522043   -0.002845    0.000618    0.001132
C    15.644310    9.784820    4.238927    0.000721    0.001308   -0.001381
H    16.493125   10.153716    3.668362   -0.001770    0.003237   -0.006533
H    14.754433   10.376749    4.046289   -0.001438    0.000118   -0.007262
H    15.879124    9.739310    5.294537    0.001854   -0.021204    0.000906
S    15.309346    8.067633    3.730782    0.003895   -0.002280    0.007203
C    14.997216    8.471494    1.955615   -0.004954    0.002902   -0.002972
H    14.679258    7.549924    1.478345   -0.000786    0.000522   -0.002896
H    14.215659    9.221509    1.876807   -0.003478    0.004310   -0.020496
H    15.917973    8.821834    1.495338    0.000007   -0.000206    0.002371
O    13.847513    7.751001    4.183417   -0.007093    0.000093   -0.003793
43
* Frequency(6) -1327.8343
Ca   13.586370    6.935199    6.383509    0.011098   -0.001361   -0.002477
C    15.724335    7.936977    7.684129    0.039317   -0.012724   -0.014601
C    15.920065    7.648653    6.489029   -0.010450   -0.006542   -0.042104
C    15.639446    2.723145    7.783745   -0.001972   -0.000819    0.000569
H    15.351084    2.237683    6.857211   -0.000226   -0.001450   -0.000249
H    16.626343    2.384483    8.088756   -0.000051    0.002175   -0.000137
H    14.900776    2.524921    8.554370    0.000405   -0.009776    0.001296
S    15.688821    4.518975    7.446530    0.001281    0.003720   -0.000721
C    16.036205    5.056907    9.148262    0.000925    0.000922    0.000373
H    15.218997    4.736651    9.786508    0.000523   -0.013010   -0.001847
H    16.984076    4.628018    9.463570    0.000081   -0.004189    0.000504
H    16.104694    6.134858    9.108914   -0.005453    0.019051   -0.043413
O    14.193438    4.843506    7.192732   -0.004234   -0.002734    0.001077
C    13.601906   10.729587    7.995827    0.001651   -0.003871   -0.001142
H    13.014993   11.218352    7.223186   -0.008341   -0.008324    0.006531
H    13.861593   11.440556    8.775179   -0.006154   -0.004764    0.003821
H    14.493389   10.273798    7.583711    0.002044   -0.030723    0.001342
S    12.569528    9.403027    8.724065   -0.003060    0.000591   -0.014280
C    13.828307    8.639228    9.689048    0.075728   -0.015219   -0.031473
H    15.400800    8.101819    8.318755   -1.453651    0.401578    1.290618
H    14.290076    9.405209   10.322030   -0.029793   -0.032791    0.041332
H    13.334083    7.890430   10.318768    0.132850   -0.094756   -0.111098
O    12.295069    8.416678    7.512064   -0.007660    0.014394    0.022270
C    11.086136    6.367570    2.924464    0.000452    0.000609    0.000112
H    12.094268    6.768004    2.888482    0.002227    0.000724    0.004229
H    11.082369    5.305614    2.701090   -0.000357    0.000192    0.002372
H    10.418761    6.894720    2.246910   -0.000296   -0.000014    0.000007
S    10.480755    6.555037    4.637823   -0.000081   -0.000881   -0.000553
C    10.635273    8.370476    4.737415    0.001023    0.000671   -0.001305
H     9.831240    8.816307    4.156365    0.002400    0.002604   -0.001290
H    10.552177    8.628727    5.789176   -0.014833    0.000446   -0.005352
H    11.610570    8.667057    4.365334    0.004128   -0.002186    0.000139
O    11.590814    5.961483    5.522011   -0.002845    0.000618    0.001132
C    15.644290    9.784783    4.238967    0.000721    0.001308   -0.001381
H    16.493175   10.153624    3.668547   -0.001770    0.003237   -0.006533
H    14.754474   10.376746    4.046494   -0.001438    0.000118   -0.007262
H    15.879072    9.739910    5.294511    0.001854   -0.021204    0.000906
S    15.309236    8.067697    3.730578    0.003895   -0.002280    0.007203
C    14.997357    8.471412    1.955699   -0.004954    0.002902   -0.002972
H    14.679281    7.549909    1.478427   -0.000786    0.000522   -0.002896
H    14.215757    9.221387    1.877387   -0.003478    0.004310   -0.020496
H    15.917972    8.821839    1.495271    0.000007   -0.000206    0.002371
O    13.847713    7.750998    4.183524   -0.007093    0.000093   -0.003793
43
* Frequency(6) -1327.8343
Ca   13.586475    6.935186    6.383485    0.011098   -0.001361   -0.002477
C    15.724709    7.936855    7.683990    0.039317   -0.012724   -0.014601
C    15.919965    7.648590    6.488628   -0.010450   -0.006542   -0.042104
C    15.639427    2.723137    7.783750   -0.001972   -0.000819    0.000569
H    15.351082    2.237669    6.857208   -0.000226   -0.001450   -0.000249
H    16.626342    2.384504    8.088755   -0.000051    0.002175   -0.000137
H    14.900779    2.524828    8.554382    0.000405   -0.009776    0.001296
S    15.688833    4.519011    7.446523    0.001281    0.003720   -0.000721
C    16.036214    5.056916    9.148265    0.000925    0.000922    0.000373
H    15.219002    4.736527    9.786491    0.000523   -0.013010   -0.001847
H    16.984077    4.627978    9.463575    0.000081   -0.004189    0.000504
H    16.104642    6.135039    9.108501   -0.005453    0.019051   -0.043413
O    14.193398    4.843480    7.192742   -0.004234   -0.002734    0.001077
C    13.601922   10.729550    7.995816    0.001651   -0.003871   -0.001142
H    13.014914   11.218273    7.223248   -0.008341   -0.008324    0.006531
H    13.861534   11.440511    8.775215   -0.006154   -0.004764    0.003821
H    14.493408   10.273506    7.583724    0.002044   -0.030723    0.001342
S    12.569498    9.403033    8.723930   -0.003060    0.000591   -0.014280
C    13.829028    8.639084    9.688749    0.075728   -0.015219   -0.031473
H    15.386969    8.105640    8.331034   -1.453651    0.401578    1.290618
H    14.289793    9.404897   10.322423   -0.029793   -0.032791    0.041332
H    13.335347    7.889529   10.317711    0.132850   -0.094756   -0.111098
O    12.294996    8.416815    7.512276   -0.007660    0.014394    0.022270
C    11.086140    6.367576    2.924465    0.000452    0.000609    0.000112
H    12.094289    6.768011    2.888522    0.002227    0.000724    0.004229
H    11.082365    5.305615    2.701112   -0.000357    0.000192    0.002372
H    10.418758    6.894719    2.246910   -0.000296   -0.000014    0.000007
S    10.480754    6.555028    4.637817   -0.000081   -0.000881   -0.000553
C    10.635283    8.370482    4.737403    0.001023    0.000671   -0.001305
H     9.831263    8.816332    4.156352    0.002400    0.002604   -0.001290
H    10.552036    8.628732    5.789125   -0.014833    0.000446   -0.005352
H    11.610609    8.667036    4.365336    0.004128   -0.002186    0.000139
O    11.590787    5.961489    5.522022   -0.002845    0.000618    0.001132
C    15.644297    9.784795    4.238953    0.000721    0.001308   -0.001381
H    16.493159   10.153655    3.668484   -0.001770    0.003237   -0.006533
H    14.754460   10.376747    4.046425   -0.001438    0.000118   -0.007262
H    15.879090    9.739708    5.294520    0.001854   -0.021204    0.000906
S    15.309273    8.067676    3.730647    0.003895   -0.002280    0.007203
C    14.997309    8.471440    1.955670   -0.004954    0.002902   -0.002972
H    14.679273    7.549914    1.478399   -0.000786    0.000522   -0.002896
H    14.215724    9.221428    1.877192   -0.003478    0.004310   -0.020496
H    15.917972    8.821837    1.495294    0.000007   -0.000206    0.002371
O    13.847646    7.750999    4.183488   -0.007093    0.000093   -0.003793
43
* Frequency(6) -1327.8343
Ca   13.586989    6.935123    6.383371    0.011098   -0.001361   -0.002477
C    15.726528    7.936267    7.683314    0.039317   -0.012724   -0.014601
C    15.919482    7.648288    6.486680   -0.010450   -0.006542   -0.042104
C    15.639336    2.723099    7.783777   -0.001972   -0.000819    0.000569
H    15.351072    2.237602    6.857197   -0.000226   -0.001450   -0.000249
H    16.626340    2.384605    8.088748   -0.000051    0.002175   -0.000137
H    14.900798    2.524376    8.554442    0.000405   -0.009776    0.001296
S    15.688893    4.519183    7.446489    0.001281    0.003720   -0.000721
C    16.036257    5.056959    9.148282    0.000925    0.000922    0.000373
H    15.219026    4.735925    9.786405    0.000523   -0.013010   -0.001847
H    16.984080    4.627784    9.463598    0.000081   -0.004189    0.000504
H    16.104389    6.135921    9.106492   -0.005453    0.019051   -0.043413
O    14.193202    4.843354    7.192792   -0.004234   -0.002734    0.001077
C    13.601998   10.729371    7.995763    0.001651   -0.003871   -0.001142
H    13.014528   11.217888    7.223550   -0.008341   -0.008324    0.006531
H    13.861250   11.440291    8.775392   -0.006154   -0.004764    0.003821
H    14.493503   10.272084    7.583786    0.002044   -0.030723    0.001342
S    12.569357    9.403060    8.723269   -0.003060    0.000591   -0.014280
C    13.832532    8.638379    9.687292    0.075728   -0.015219   -0.031473
H    15.319691    8.124226    8.390766   -1.453651    0.401578    1.290618
H    14.288414    9.403380   10.324336   -0.029793   -0.032791    0.041332
H    13.341495    7.885143   10.312569    0.132850   -0.094756   -0.111098
O    12.294641    8.417482    7.513307   -0.007660    0.014394    0.022270
C    11.086161    6.367604    2.924470    0.000452    0.000609    0.000112
H    12.094392    6.768045    2.888718    0.002227    0.000724    0.004229
H    11.082349    5.305624    2.701222   -0.000357    0.000192    0.002372
H    10.418745    6.894719    2.246910   -0.000296   -0.000014    0.000007
S    10.480750    6.554987    4.637792   -0.000081   -0.000881   -0.000553
C    10.635330    8.370513    4.737342    0.001023    0.000671   -0.001305
H     9.831374    8.816453    4.156293    0.002400    0.002604   -0.001290
H    10.551349    8.628752    5.788877   -0.014833    0.000446   -0.005352
H    11.610800    8.666935    4.365342    0.004128   -0.002186    0.000139
O    11.590656    5.961518    5.522074   -0.002845    0.000618    0.001132
C    15.644330    9.784856    4.238889    0.000721    0.001308   -0.001381
H    16.493077   10.153805    3.668182   -0.001770    0.003237   -0.006533
H    14.754393   10.376752    4.046089   -0.001438    0.000118   -0.007262
H    15.879175    9.738727    5.294562    0.001854   -0.021204    0.000906
S    15.309454    8.067570    3.730980    0.003895   -0.002280    0.007203
C    14.997080    8.471574    1.955533   -0.004954    0.002902   -0.002972
H    14.679237    7.549938    1.478265   -0.000786    0.000522   -0.002896
H    14.215563    9.221628    1.876243   -0.003478    0.004310   -0.020496
H    15.917973    8.821828    1.495403    0.000007   -0.000206    0.002371
O    13.847317    7.751004    4.183312   -0.007093    0.000093   -0.003793
43
* Frequency(6) -1327.8343
Ca   13.587855    6.935017    6.383177    0.011098   -0.001361   -0.002477
C    15.729596    7.935274    7.682175    0.039317   -0.012724   -0.014601
C    15.918666    7.647777    6.483394   -0.010450   -0.006542   -0.042104
C    15.639182    2.723035    7.783821   -0.001972   -0.000819    0.000569
H    15.351054    2.237489    6.857177   -0.000226   -0.001450   -0.000249
H    16.626336    2.384774    8.088738   -0.000051    0.002175   -0.000137
H    14.900830    2.523613    8.554543    0.000405   -0.009776    0.001296
S    15.688993    4.519473    7.446433    0.001281    0.003720   -0.000721
C    16.036329    5.057031    9.148311    0.000925    0.000922    0.000373
H    15.219067    4.734909    9.786261    0.000523   -0.013010   -0.001847
H    16.984087    4.627457    9.463637    0.000081   -0.004189    0.000504
H    16.103964    6.137407    9.103104   -0.005453    0.019051   -0.043413
O    14.192872    4.843141    7.192876   -0.004234   -0.002734    0.001077
C    13.602127   10.729069    7.995674    0.001651   -0.003871   -0.001142
H    13.013877   11.217238    7.224060   -0.008341   -0.008324    0.006531
H    13.860769   11.439919    8.775690   -0.006154   -0.004764    0.003821
H    14.493662   10.269687    7.583891    0.002044   -0.030723    0.001342
S    12.569118    9.403106    8.722154   -0.003060    0.000591   -0.014280
C    13.838442    8.637192    9.684836    0.075728   -0.015219   -0.031473
H    15.206257    8.155562    8.491478   -1.453651    0.401578    1.290618
H    14.286089    9.400821   10.327561   -0.029793   -0.032791    0.041332
H    13.351862    7.877749   10.303900    0.132850   -0.094756   -0.111098
O    12.294044    8.418605    7.515044   -0.007660    0.014394    0.022270
C    11.086196    6.367651    2.924479    0.000452    0.000609    0.000112
H    12.094566    6.768101    2.889048    0.002227    0.000724    0.004229
H    11.082321    5.305639    2.701407   -0.000357    0.000192    0.002372
H    10.418721    6.894718    2.246911   -0.000296   -0.000014    0.000007
S    10.480744    6.554919    4.637749   -0.000081   -0.000881   -0.000553
C    10.635410    8.370566    4.737240    0.001023    0.000671   -0.001305
H     9.831561    8.816656    4.156192    0.002400    0.002604   -0.001290
H    10.550192    8.628787    5.788460   -0.014833    0.000446   -0.005352
H    11.611122    8.666764    4.365353    0.004128   -0.002186    0.000139
O    11.590434    5.961566    5.522162   -0.002845    0.000618    0.001132
C    15.644386    9.784958    4.238782    0.000721    0.001308   -0.001381
H    16.492939   10.154057    3.667672   -0.001770    0.003237   -0.006533
H    14.754281   10.376761    4.045522   -0.001438    0.000118   -0.007262
H    15.879320    9.737072    5.294632    0.001854   -0.021204    0.000906
S    15.309757    8.067392    3.731542    0.003895   -0.002280    0.007203
C    14.996693    8.471801    1.955301   -0.004954    0.002902   -0.002972
H    14.679175    7.549979    1.478039   -0.000786    0.000522   -0.002896
H    14.215292    9.221964    1.874644   -0.003478    0.004310   -0.020496
H    15.917973    8.821812    1.495588    0.000007   -0.000206    0.002371
O    13.846764    7.751011    4.183016   -0.007093    0.000093   -0.003793
43
* Frequency(6) -1327.8343
Ca   13.588979    6.934879    6.382926    0.011098   -0.001361   -0.002477
C    15.733580    7.933984    7.680695    0.039317   -0.012724   -0.014601
C    15.917607    7.647114    6.479128   -0.010450   -0.006542   -0.042104
C    15.638982    2.722952    7.783879   -0.001972   -0.000819    0.000569
H    15.351031    2.237342    6.857152   -0.000226   -0.001450   -0.000249
H    16.626331    2.384995    8.088724   -0.000051    0.002175   -0.000137
H    14.900871    2.522622    8.554674    0.000405   -0.009776    0.001296
S    15.689122    4.519850    7.446360    0.001281    0.003720   -0.000721
C    16.036422    5.057124    9.148349    0.000925    0.000922    0.000373
H    15.219120    4.733591    9.786074    0.000523   -0.013010   -0.001847
H    16.984095    4.627033    9.463689    0.000081   -0.004189    0.000504
H    16.103411    6.139338    9.098705   -0.005453    0.019051   -0.043413
O    14.192443    4.842864    7.192985   -0.004234   -0.002734    0.001077
C    13.602294   10.728677    7.995559    0.001651   -0.003871   -0.001142
H    13.013032   11.216395    7.224721   -0.008341   -0.008324    0.006531
H    13.860146   11.439436    8.776077   -0.006154   -0.004764    0.003821
H    14.493869   10.266574    7.584027    0.002044   -0.030723    0.001342
S    12.568808    9.403166    8.720707   -0.003060    0.000591   -0.014280
C    13.846115    8.635650    9.681647    0.075728   -0.015219   -0.031473
H    15.058960    8.196254    8.622256   -1.453651    0.401578    1.290618
H    14.283070    9.397498   10.331750   -0.029793   -0.032791    0.041332
H    13.365323    7.868148   10.292642    0.132850   -0.094756   -0.111098
O    12.293267    8.420063    7.517301   -0.007660    0.014394    0.022270
C    11.086242    6.367713    2.924490    0.000452    0.000609    0.000112
H    12.094791    6.768174    2.889476    0.002227    0.000724    0.004229
H    11.082285    5.305659    2.701648   -0.000357    0.000192    0.002372
H    10.418691    6.894716    2.246912   -0.000296   -0.000014    0.000007
S    10.480735    6.554829    4.637693   -0.000081   -0.000881   -0.000553
C    10.635513    8.370634    4.737108    0.001023    0.000671   -0.001305
H     9.831805    8.816920    4.156061    0.002400    0.002604   -0.001290
H    10.548689    8.628832    5.787917   -0.014833    0.000446   -0.005352
H    11.611540    8.666543    4.365367    0.004128   -0.002186    0.000139
O    11.590146    5.961629    5.522277   -0.002845    0.000618    0.001132
C    15.644459    9.785090    4.238642    0.000721    0.001308   -0.001381
H    16.492759   10.154386    3.667010   -0.001770    0.003237   -0.006533
H    14.754136   10.376773    4.044786   -0.001438    0.000118   -0.007262
H    15.879508    9.734923    5.294724    0.001854   -0.021204    0.000906
S    15.310152    8.067161    3.732272    0.003895   -0.002280    0.007203
C    14.996191    8.472095    1.955000   -0.004954    0.002902   -0.002972
H    14.679096    7.550032    1.477746   -0.000786    0.000522   -0.002896
H    14.214939    9.222401    1.872567   -0.003478    0.004310   -0.020496
H    15.917974    8.821791    1.495829    0.000007   -0.000206    0.002371
O    13.846045    7.751020    4.182632   -0.007093    0.000093   -0.003793
43
* Frequency(6) -1327.8343
Ca   13.590241    6.934724    6.382645    0.011098   -0.001361   -0.002477
C    15.738049    7.932538    7.679036    0.039317   -0.012724   -0.014601
C    15.916420    7.646371    6.474343   -0.010450   -0.006542   -0.042104
C    15.638758    2.722859    7.783943   -0.001972   -0.000819    0.000569
H    15.351006    2.237177    6.857124   -0.000226   -0.001450   -0.000249
H    16.626325    2.385242    8.088708   -0.000051    0.002175   -0.000137
H    14.900917    2.521511    8.554822    0.000405   -0.009776    0.001296
S    15.689268    4.520273    7.446278    0.001281    0.003720   -0.000721
C    16.036528    5.057229    9.148392    0.000925    0.000922    0.000373
H    15.219179    4.732112    9.785864    0.000523   -0.013010   -0.001847
H    16.984104    4.626557    9.463746    0.000081   -0.004189    0.000504
H    16.102792    6.141503    9.093771   -0.005453    0.019051   -0.043413
O    14.191962    4.842553    7.193108   -0.004234   -0.002734    0.001077
C    13.602482   10.728237    7.995429    0.001651   -0.003871   -0.001142
H    13.012084   11.215449    7.225464   -0.008341   -0.008324    0.006531
H    13.859446   11.438895    8.776512   -0.006154   -0.004764    0.003821
H    14.494101   10.263082    7.584179    0.002044   -0.030723    0.001342
S    12.568460    9.403233    8.719084   -0.003060    0.000591   -0.014280
C    13.854721    8.633920    9.678070    0.075728   -0.015219   -0.031473
H    14.893760    8.241891    8.768928   -1.453651    0.401578    1.290618
H    14.279685    9.393772   10.336447   -0.029793   -0.032791    0.041332
H    13.380421    7.857379   10.280016    0.132850   -0.094756   -0.111098
O    12.292397    8.421699    7.519832   -0.007660    0.014394    0.022270
C    11.086294    6.367782    2.924503    0.000452    0.000609    0.000112
H    12.095044    6.768257    2.889957    0.002227    0.000724    0.004229
H    11.082244    5.305680    2.701917   -0.000357    0.000192    0.002372
H    10.418658    6.894715    2.246912   -0.000296   -0.000014    0.000007
S    10.480726    6.554729    4.637630   -0.000081   -0.000881   -0.000553
C    10.635630    8.370710    4.736960    0.001023    0.000671   -0.001305
H     9.832077    8.817216    4.155915    0.002400    0.002604   -0.001290
H    10.547003    8.628883    5.787309   -0.014833    0.000446   -0.005352
H    11.612010    8.666294    4.365383    0.004128   -0.002186    0.000139
O    11.589822    5.961699    5.522406   -0.002845    0.000618    0.001132
C    15.644541    9.785239    4.238485    0.000721    0.001308   -0.001381
H    16.492558   10.154753    3.666268   -0.001770    0.003237   -0.006533
H    14.753972   10.376787    4.043961   -0.001438    0.000118   -0.007262
H    15.879719    9.732514    5.294827    0.001854   -0.021204    0.000906
S    15.310595    8.066902    3.733091    0.003895   -0.002280    0.007203
C    14.995628    8.472424    1.954662   -0.004954    0.002902   -0.002972
H    14.679007    7.550091    1.477417   -0.000786    0.000522   -0.002896
H    14.214544    9.222891    1.870238   -0.003478    0.004310   -0.020496
H    15.917975    8.821767    1.496098    0.000007   -0.000206    0.002371
O    13.845239    7.751031    4.182201   -0.007093    0.000093   -0.003793
