# Supplementary material for: Understanding the solubilization of Ca acetylide with a new computational model for ionic pairs
Source: Chem Sci. 2020 Oct 8;11(48):13102–12. doi: 10.1039/d0sc04752j (PMC8163204; doi:10.1039/d0sc04752j)
Supplement: SC-011-D0SC04752J-s062 [file SC-011-D0SC04752J-s062.xyz]

43
Coordinates from ORCA-job opt
  Ca  13.59024069974923      6.93472385412273      6.38264502305109
  C   15.73804860651359      7.93253826648828      7.67903597840242
  C   15.91641982197567      7.64637063984241      6.47434266303310
  C   15.63875814560263      2.72285874016845      7.78394316300556
  H   15.35100563504689      2.23717700662714      6.85712379117657
  H   16.62632498303037      2.38524193291957      8.08870820060638
  H   14.90091702097675      2.52151149716837      8.55482174623855
  S   15.68926802176337      4.52027313380357      7.44627818677955
  C   16.03652754188463      5.05722877270681      9.14839161237265
  H   15.21917938901688      4.73211242118798      9.78586420657454
  H   16.98410417399255      4.62655681990114      9.46374580480547
  H   16.10279165676974      6.14150286293225      9.09377128321538
  O   14.19196156381489      4.84255292255501      7.19310773144812
  C   13.60248185580175     10.72823677458836      7.99542892961624
  H   13.01208383840709     11.21544873445449      7.22546358723418
  H   13.85944647064086     11.43889467156472      8.77651170934672
  H   14.49410145096659     10.26308200349223      7.58417914768792
  S   12.56846011815706      9.40323326281308      8.71908447119011
  C   13.85472126960915      8.63391993112946      9.67807018018233
  H   14.89375968286247      8.24189148454478      8.76892803281124
  H   14.27968455716801      9.39377155057467     10.33644673436783
  H   13.38042109254384      7.85737899717958     10.28001640484022
  O   12.29239679178168      8.42169921029781      7.51983190136827
  C   11.08629358074074      6.36778210038925      2.92450323923533
  H   12.09504421698270      6.76825668216610      2.88995694239884
  H   11.08224410741553      5.30568041675476      2.70191727009334
  H   10.41865774099250      6.89471477200890      2.24691242585273
  S   10.48072615034551      6.55472927141919      4.63762981503387
  C   10.63562962533467      8.37071017430242      4.73695994380484
  H   9.83207724369785      8.81721585543470      4.15591476681329
  H   10.54700322677674      8.62888313628011      5.78730924128676
  H   11.61200960819793      8.66629413419765      4.36538279244414
  O   11.58982223763723      5.96169888780441      5.52240575256740
  C   15.64454121166231      9.78523885770271      4.23848483040092
  H   16.49255794148386     10.15475340381854      3.66626795675806
  H   14.75397210393962     10.37678692352477      4.04396096319619
  H   15.87971872997650      9.73251376961591      5.29482704687191
  S   15.31059479224778      8.06690203894736      3.73309100134030
  C   14.99562840275840      8.47242441410189      1.95466205781552
  H   14.67900656512411      7.55009100132480      1.47741657778162
  H   14.21454413929214      9.22289051975740      1.87023768578382
  H   15.91797491970070      8.82176734575642      1.49609805631771
  O   13.84523906761715      7.75103080362981      4.18220114484884
