# Supplementary material for: Understanding the solubilization of Ca acetylide with a new computational model for ionic pairs
Source: Chem Sci. 2020 Oct 8;11(48):13102–12. doi: 10.1039/d0sc04752j (PMC8163204; doi:10.1039/d0sc04752j)
Supplement: SC-011-D0SC04752J-s063 [file SC-011-D0SC04752J-s063.xyz]

43
* (null), Energy   -1000.0000000
Ca   13.783705    6.888215    6.273698   -0.006291   -0.012306   -0.000203
C    16.040463    7.714954    7.414831    0.022706   -0.051039   -0.007678
C    15.698861    8.437201    6.452511    0.014210   -0.011779    0.045331
C    14.907870    2.829620    8.544694   -0.022411   -0.009864   -0.014640
H    14.281293    2.190227    7.929195   -0.052269   -0.047589    0.044621
H    15.703435    2.254121    9.010295    0.006856    0.026722   -0.025162
H    14.305746    3.333403    9.296294    0.005251    0.003126    0.003723
S    15.655938    4.109157    7.473658    0.025293    0.011594    0.024895
C    16.478526    5.179136    8.584037   -0.007132   -0.109502   -0.005499
H    16.049258    5.156007    9.584174   -0.011949   -0.012405    0.003407
H    17.540305    4.949599    8.582941    0.024039    0.058182   -0.071801
H    16.329227    6.441123    8.076664   -0.244316    1.836869   -0.723304
O    14.354317    4.848663    6.984306   -0.022949    0.018607   -0.011475
C    13.684154   10.397798    8.297061   -0.000911    0.001065    0.000442
H    13.064785   11.025223    7.662819    0.001908    0.001329   -0.000167
H    14.030280   10.965458    9.157657    0.000172    0.003435   -0.002397
H    14.514983    9.957340    7.739050   -0.005919    0.022910    0.001763
S    12.625698    9.040727    8.889639   -0.000784   -0.000793   -0.000199
C    13.885086    8.170937    9.872411   -0.002147   -0.000395    0.001663
H    14.754281    7.987132    9.232880   -0.016366    0.007527    0.038497
H    14.142198    8.790641   10.728437    0.000481   -0.003933    0.001373
H    13.431249    7.243261   10.207605    0.014404   -0.007270   -0.007007
O    12.343950    8.139571    7.658390    0.002428    0.003208    0.000707
C    11.225370    6.467179    2.826386   -0.000659   -0.000029   -0.000218
H    12.246261    6.835651    2.790468   -0.001941   -0.002953   -0.003886
H    11.187831    5.406868    2.598413    0.000922    0.000049    0.001168
H    10.570542    7.016997    2.154270   -0.000391   -0.000847   -0.001001
S    10.627350    6.658233    4.542014    0.000164   -0.000510    0.000369
C    10.847742    8.467933    4.659987   -0.000819    0.000357   -0.000459
H    10.094049    8.956132    4.046835    0.000623    0.003181    0.000451
H    10.715424    8.721105    5.706602   -0.002958    0.000226   -0.000979
H    11.853377    8.716065    4.333989   -0.002605    0.002934   -0.001221
O    11.713522    6.028535    5.426248    0.000477    0.002769   -0.000462
C    15.062434   10.166883    3.896808   -0.000109   -0.000805    0.001712
H    15.861698   10.702784    3.389674    0.001041   -0.000939    0.006991
H    14.098837   10.394772    3.448601    0.001357    0.000188    0.003410
H    15.081322   10.354961    4.962376   -0.004997    0.011553   -0.001359
S    15.370779    8.378848    3.735961   -0.004343   -0.000432   -0.009158
C    15.278445    8.363744    1.883000    0.006918   -0.001282    0.005475
H    15.343678    7.322963    1.581830    0.001499    0.000053    0.003507
H    14.339471    8.791365    1.541997    0.001477    0.001261    0.028352
H    16.123456    8.915444    1.476844    0.001032   -0.001349   -0.003229
O    14.011283    7.666677    4.051021    0.005634    0.004228    0.004616
43
* Frequency(6) -1293.9737
Ca   13.782990    6.886816    6.273675   -0.006291   -0.012306   -0.000203
C    16.043043    7.709154    7.413958    0.022706   -0.051039   -0.007678
C    15.700476    8.435862    6.457663    0.014210   -0.011779    0.045331
C    14.905324    2.828499    8.543030   -0.022411   -0.009864   -0.014640
H    14.275353    2.184819    7.934266   -0.052269   -0.047589    0.044621
H    15.704215    2.257158    9.007435    0.006856    0.026722   -0.025162
H    14.306343    3.333758    9.296717    0.005251    0.003126    0.003723
S    15.658812    4.110474    7.476487    0.025293    0.011594    0.024895
C    16.477715    5.166691    8.583413   -0.007132   -0.109502   -0.005499
H    16.047900    5.154597    9.584561   -0.011949   -0.012405    0.003407
H    17.543037    4.956211    8.574782    0.024039    0.058182   -0.071801
H    16.301462    6.649873    7.994465   -0.244316    1.836869   -0.723304
O    14.351709    4.850778    6.983002   -0.022949    0.018607   -0.011475
C    13.684051   10.397919    8.297111   -0.000911    0.001065    0.000442
H    13.065002   11.025374    7.662800    0.001908    0.001329   -0.000167
H    14.030299   10.965848    9.157384    0.000172    0.003435   -0.002397
H    14.514310    9.959943    7.739250   -0.005919    0.022910    0.001763
S    12.625609    9.040637    8.889617   -0.000784   -0.000793   -0.000199
C    13.884842    8.170892    9.872600   -0.002147   -0.000395    0.001663
H    14.752421    7.987987    9.237254   -0.016366    0.007527    0.038497
H    14.142253    8.790194   10.728593    0.000481   -0.003933    0.001373
H    13.432886    7.242435   10.206809    0.014404   -0.007270   -0.007007
O    12.344226    8.139935    7.658470    0.002428    0.003208    0.000707
C    11.225295    6.467176    2.826362   -0.000659   -0.000029   -0.000218
H    12.246040    6.835315    2.790026   -0.001941   -0.002953   -0.003886
H    11.187936    5.406874    2.598546    0.000922    0.000049    0.001168
H    10.570497    7.016901    2.154156   -0.000391   -0.000847   -0.001001
S    10.627369    6.658175    4.542056    0.000164   -0.000510    0.000369
C    10.847649    8.467974    4.659934   -0.000819    0.000357   -0.000459
H    10.094120    8.956493    4.046886    0.000623    0.003181    0.000451
H    10.715088    8.721131    5.706491   -0.002958    0.000226   -0.000979
H    11.853081    8.716398    4.333850   -0.002605    0.002934   -0.001221
O    11.713577    6.028850    5.426196    0.000477    0.002769   -0.000462
C    15.062421   10.166791    3.897002   -0.000109   -0.000805    0.001712
H    15.861816   10.702677    3.390468    0.001041   -0.000939    0.006991
H    14.098991   10.394793    3.448988    0.001357    0.000188    0.003410
H    15.080754   10.356274    4.962222   -0.004997    0.011553   -0.001359
S    15.370285    8.378799    3.734921   -0.004343   -0.000432   -0.009158
C    15.279232    8.363599    1.883622    0.006918   -0.001282    0.005475
H    15.343848    7.322969    1.582229    0.001499    0.000053    0.003507
H    14.339639    8.791508    1.545219    0.001477    0.001261    0.028352
H    16.123573    8.915291    1.476477    0.001032   -0.001349   -0.003229
O    14.011923    7.667158    4.051546    0.005634    0.004228    0.004616
43
* Frequency(6) -1293.9737
Ca   13.782352    6.885569    6.273654   -0.006291   -0.012306   -0.000203
C    16.045344    7.703982    7.413181    0.022706   -0.051039   -0.007678
C    15.701916    8.434669    6.462256    0.014210   -0.011779    0.045331
C    14.903053    2.827500    8.541547   -0.022411   -0.009864   -0.014640
H    14.270056    2.179997    7.938787   -0.052269   -0.047589    0.044621
H    15.704909    2.259865    9.004885    0.006856    0.026722   -0.025162
H    14.306875    3.334075    9.297094    0.005251    0.003126    0.003723
S    15.661375    4.111649    7.479010    0.025293    0.011594    0.024895
C    16.476992    5.155596    8.582855   -0.007132   -0.109502   -0.005499
H    16.046689    5.153340    9.584906   -0.011949   -0.012405    0.003407
H    17.545473    4.962107    8.567506    0.024039    0.058182   -0.071801
H    16.276705    6.836002    7.921173   -0.244316    1.836869   -0.723304
O    14.349384    4.852664    6.981839   -0.022949    0.018607   -0.011475
C    13.683958   10.398027    8.297156   -0.000911    0.001065    0.000442
H    13.065195   11.025508    7.662783    0.001908    0.001329   -0.000167
H    14.030317   10.966196    9.157141    0.000172    0.003435   -0.002397
H    14.513711    9.962265    7.739429   -0.005919    0.022910    0.001763
S    12.625530    9.040557    8.889597   -0.000784   -0.000793   -0.000199
C    13.884625    8.170852    9.872769   -0.002147   -0.000395    0.001663
H    14.750763    7.988750    9.241155   -0.016366    0.007527    0.038497
H    14.142301    8.789795   10.728732    0.000481   -0.003933    0.001373
H    13.434345    7.241698   10.206099    0.014404   -0.007270   -0.007007
O    12.344472    8.140260    7.658542    0.002428    0.003208    0.000707
C    11.225228    6.467173    2.826340   -0.000659   -0.000029   -0.000218
H    12.245844    6.835016    2.789633   -0.001941   -0.002953   -0.003886
H    11.188030    5.406879    2.598664    0.000922    0.000049    0.001168
H    10.570458    7.016815    2.154055   -0.000391   -0.000847   -0.001001
S    10.627386    6.658123    4.542093    0.000164   -0.000510    0.000369
C    10.847566    8.468010    4.659888   -0.000819    0.000357   -0.000459
H    10.094183    8.956815    4.046932    0.000623    0.003181    0.000451
H    10.714788    8.721153    5.706392   -0.002958    0.000226   -0.000979
H    11.852817    8.716696    4.333726   -0.002605    0.002934   -0.001221
O    11.713625    6.029130    5.426149    0.000477    0.002769   -0.000462
C    15.062410   10.166710    3.897176   -0.000109   -0.000805    0.001712
H    15.861922   10.702582    3.391177    0.001041   -0.000939    0.006991
H    14.099129   10.394812    3.449334    0.001357    0.000188    0.003410
H    15.080248   10.357445    4.962084   -0.004997    0.011553   -0.001359
S    15.369845    8.378755    3.733993   -0.004343   -0.000432   -0.009158
C    15.279933    8.363469    1.884177    0.006918   -0.001282    0.005475
H    15.344000    7.322974    1.582584    0.001499    0.000053    0.003507
H    14.339789    8.791636    1.548092    0.001477    0.001261    0.028352
H    16.123678    8.915154    1.476150    0.001032   -0.001349   -0.003229
O    14.012494    7.667586    4.052014    0.005634    0.004228    0.004616
43
* Frequency(6) -1293.9737
Ca   13.781861    6.884609    6.273638   -0.006291   -0.012306   -0.000203
C    16.047116    7.699999    7.412581    0.022706   -0.051039   -0.007678
C    15.703024    8.433750    6.465794    0.014210   -0.011779    0.045331
C    14.901304    2.826730    8.540404   -0.022411   -0.009864   -0.014640
H    14.265978    2.176283    7.942269   -0.052269   -0.047589    0.044621
H    15.705444    2.261951    9.002922    0.006856    0.026722   -0.025162
H    14.307285    3.334319    9.297385    0.005251    0.003126    0.003723
S    15.663349    4.112554    7.480953    0.025293    0.011594    0.024895
C    16.476436    5.147051    8.582426   -0.007132   -0.109502   -0.005499
H    16.045757    5.152372    9.585172   -0.011949   -0.012405    0.003407
H    17.547349    4.966647    8.561903    0.024039    0.058182   -0.071801
H    16.257640    6.979340    7.864730   -0.244316    1.836869   -0.723304
O    14.347593    4.854116    6.980944   -0.022949    0.018607   -0.011475
C    13.683887   10.398110    8.297190   -0.000911    0.001065    0.000442
H    13.065344   11.025612    7.662770    0.001908    0.001329   -0.000167
H    14.030330   10.966464    9.156954    0.000172    0.003435   -0.002397
H    14.513249    9.964053    7.739566   -0.005919    0.022910    0.001763
S    12.625468    9.040495    8.889581   -0.000784   -0.000793   -0.000199
C    13.884457    8.170821    9.872898   -0.002147   -0.000395    0.001663
H    14.749486    7.989337    9.244159   -0.016366    0.007527    0.038497
H    14.142339    8.789488   10.728840    0.000481   -0.003933    0.001373
H    13.435469    7.241131   10.205552    0.014404   -0.007270   -0.007007
O    12.344662    8.140511    7.658597    0.002428    0.003208    0.000707
C    11.225177    6.467170    2.826323   -0.000659   -0.000029   -0.000218
H    12.245692    6.834786    2.789329   -0.001941   -0.002953   -0.003886
H    11.188101    5.406883    2.598755    0.000922    0.000049    0.001168
H    10.570427    7.016749    2.153977   -0.000391   -0.000847   -0.001001
S    10.627398    6.658083    4.542122    0.000164   -0.000510    0.000369
C    10.847502    8.468038    4.659852   -0.000819    0.000357   -0.000459
H    10.094231    8.957064    4.046967    0.000623    0.003181    0.000451
H    10.714557    8.721171    5.706315   -0.002958    0.000226   -0.000979
H    11.852614    8.716925    4.333631   -0.002605    0.002934   -0.001221
O    11.713662    6.029347    5.426113    0.000477    0.002769   -0.000462
C    15.062402   10.166647    3.897309   -0.000109   -0.000805    0.001712
H    15.862003   10.702509    3.391722    0.001041   -0.000939    0.006991
H    14.099235   10.394827    3.449600    0.001357    0.000188    0.003410
H    15.079858   10.358346    4.961978   -0.004997    0.011553   -0.001359
S    15.369506    8.378722    3.733278   -0.004343   -0.000432   -0.009158
C    15.280472    8.363369    1.884604    0.006918   -0.001282    0.005475
H    15.344117    7.322978    1.582858    0.001499    0.000053    0.003507
H    14.339904    8.791735    1.550304    0.001477    0.001261    0.028352
H    16.123758    8.915049    1.475898    0.001032   -0.001349   -0.003229
O    14.012933    7.667916    4.052374    0.005634    0.004228    0.004616
43
* Frequency(6) -1293.9737
Ca   13.781570    6.884040    6.273629   -0.006291   -0.012306   -0.000203
C    16.048167    7.697637    7.412226    0.022706   -0.051039   -0.007678
C    15.703682    8.433204    6.467892    0.014210   -0.011779    0.045331
C    14.900266    2.826273    8.539727   -0.022411   -0.009864   -0.014640
H    14.263558    2.174081    7.944334   -0.052269   -0.047589    0.044621
H    15.705762    2.263187    9.001757    0.006856    0.026722   -0.025162
H    14.307528    3.334463    9.297557    0.005251    0.003126    0.003723
S    15.664520    4.113090    7.482105    0.025293    0.011594    0.024895
C    16.476106    5.141983    8.582172   -0.007132   -0.109502   -0.005499
H    16.045204    5.151798    9.585330   -0.011949   -0.012405    0.003407
H    17.548461    4.969340    8.558580    0.024039    0.058182   -0.071801
H    16.246333    7.064354    7.831255   -0.244316    1.836869   -0.723304
O    14.346531    4.854977    6.980413   -0.022949    0.018607   -0.011475
C    13.683845   10.398159    8.297211   -0.000911    0.001065    0.000442
H    13.065433   11.025673    7.662762    0.001908    0.001329   -0.000167
H    14.030338   10.966623    9.156843    0.000172    0.003435   -0.002397
H    14.512975    9.965113    7.739648   -0.005919    0.022910    0.001763
S    12.625432    9.040458    8.889572   -0.000784   -0.000793   -0.000199
C    13.884358    8.170803    9.872975   -0.002147   -0.000395    0.001663
H    14.748728    7.989685    9.245941   -0.016366    0.007527    0.038497
H    14.142361    8.789306   10.728903    0.000481   -0.003933    0.001373
H    13.436136    7.240794   10.205228    0.014404   -0.007270   -0.007007
O    12.344774    8.140659    7.658630    0.002428    0.003208    0.000707
C    11.225146    6.467169    2.826313   -0.000659   -0.000029   -0.000218
H    12.245602    6.834649    2.789149   -0.001941   -0.002953   -0.003886
H    11.188144    5.406885    2.598809    0.000922    0.000049    0.001168
H    10.570409    7.016710    2.153930   -0.000391   -0.000847   -0.001001
S    10.627406    6.658060    4.542139    0.000164   -0.000510    0.000369
C    10.847464    8.468054    4.659831   -0.000819    0.000357   -0.000459
H    10.094260    8.957211    4.046988    0.000623    0.003181    0.000451
H    10.714420    8.721181    5.706270   -0.002958    0.000226   -0.000979
H    11.852493    8.717060    4.333574   -0.002605    0.002934   -0.001221
O    11.713684    6.029475    5.426091    0.000477    0.002769   -0.000462
C    15.062397   10.166610    3.897389   -0.000109   -0.000805    0.001712
H    15.862051   10.702465    3.392046    0.001041   -0.000939    0.006991
H    14.099297   10.394835    3.449757    0.001357    0.000188    0.003410
H    15.079626   10.358881    4.961915   -0.004997    0.011553   -0.001359
S    15.369305    8.378702    3.732854   -0.004343   -0.000432   -0.009158
C    15.280793    8.363309    1.884858    0.006918   -0.001282    0.005475
H    15.344186    7.322980    1.583020    0.001499    0.000053    0.003507
H    14.339973    8.791793    1.551617    0.001477    0.001261    0.028352
H    16.123806    8.914987    1.475749    0.001032   -0.001349   -0.003229
O    14.013194    7.668112    4.052587    0.005634    0.004228    0.004616
43
* Frequency(6) -1293.9737
Ca   13.781510    6.883923    6.273627   -0.006291   -0.012306   -0.000203
C    16.048383    7.697152    7.412153    0.022706   -0.051039   -0.007678
C    15.703817    8.433092    6.468323    0.014210   -0.011779    0.045331
C    14.900053    2.826179    8.539587   -0.022411   -0.009864   -0.014640
H    14.263061    2.173628    7.944759   -0.052269   -0.047589    0.044621
H    15.705827    2.263442    9.001518    0.006856    0.026722   -0.025162
H    14.307578    3.334493    9.297593    0.005251    0.003126    0.003723
S    15.664760    4.113201    7.482342    0.025293    0.011594    0.024895
C    16.476038    5.140941    8.582119   -0.007132   -0.109502   -0.005499
H    16.045090    5.151680    9.585362   -0.011949   -0.012405    0.003407
H    17.548690    4.969893    8.557897    0.024039    0.058182   -0.071801
H    16.244008    7.081831    7.824373   -0.244316    1.836869   -0.723304
O    14.346313    4.855154    6.980303   -0.022949    0.018607   -0.011475
C    13.683836   10.398169    8.297215   -0.000911    0.001065    0.000442
H    13.065451   11.025686    7.662761    0.001908    0.001329   -0.000167
H    14.030340   10.966656    9.156820    0.000172    0.003435   -0.002397
H    14.512918    9.965331    7.739665   -0.005919    0.022910    0.001763
S    12.625425    9.040451    8.889570   -0.000784   -0.000793   -0.000199
C    13.884338    8.170799    9.872991   -0.002147   -0.000395    0.001663
H    14.748573    7.989757    9.246307   -0.016366    0.007527    0.038497
H    14.142366    8.789269   10.728916    0.000481   -0.003933    0.001373
H    13.436273    7.240725   10.205161    0.014404   -0.007270   -0.007007
O    12.344797    8.140690    7.658636    0.002428    0.003208    0.000707
C    11.225140    6.467169    2.826310   -0.000659   -0.000029   -0.000218
H    12.245584    6.834621    2.789112   -0.001941   -0.002953   -0.003886
H    11.188153    5.406885    2.598820    0.000922    0.000049    0.001168
H    10.570405    7.016701    2.153921   -0.000391   -0.000847   -0.001001
S    10.627408    6.658055    4.542143    0.000164   -0.000510    0.000369
C    10.847457    8.468057    4.659826   -0.000819    0.000357   -0.000459
H    10.094266    8.957241    4.046992    0.000623    0.003181    0.000451
H    10.714392    8.721184    5.706261   -0.002958    0.000226   -0.000979
H    11.852468    8.717088    4.333563   -0.002605    0.002934   -0.001221
O    11.713689    6.029501    5.426087    0.000477    0.002769   -0.000462
C    15.062396   10.166602    3.897405   -0.000109   -0.000805    0.001712
H    15.862061   10.702456    3.392112    0.001041   -0.000939    0.006991
H    14.099310   10.394837    3.449790    0.001357    0.000188    0.003410
H    15.079579   10.358991    4.961902   -0.004997    0.011553   -0.001359
S    15.369264    8.378698    3.732767   -0.004343   -0.000432   -0.009158
C    15.280858    8.363297    1.884910    0.006918   -0.001282    0.005475
H    15.344201    7.322981    1.583053    0.001499    0.000053    0.003507
H    14.339987    8.791805    1.551886    0.001477    0.001261    0.028352
H    16.123816    8.914974    1.475718    0.001032   -0.001349   -0.003229
O    14.013248    7.668152    4.052631    0.005634    0.004228    0.004616
43
* Frequency(6) -1293.9737
Ca   13.781688    6.884271    6.273633   -0.006291   -0.012306   -0.000203
C    16.047741    7.698595    7.412370    0.022706   -0.051039   -0.007678
C    15.703415    8.433425    6.467041    0.014210   -0.011779    0.045331
C    14.900687    2.826458    8.540001   -0.022411   -0.009864   -0.014640
H    14.264540    2.174974    7.943497   -0.052269   -0.047589    0.044621
H    15.705633    2.262686    9.002230    0.006856    0.026722   -0.025162
H    14.307429    3.334405    9.297487    0.005251    0.003126    0.003723
S    15.664045    4.112873    7.481637    0.025293    0.011594    0.024895
C    16.476240    5.144038    8.582275   -0.007132   -0.109502   -0.005499
H    16.045428    5.152031    9.585266   -0.011949   -0.012405    0.003407
H    17.548010    4.968248    8.559928    0.024039    0.058182   -0.071801
H    16.250918    7.029877    7.844831   -0.244316    1.836869   -0.723304
O    14.346962    4.854627    6.980628   -0.022949    0.018607   -0.011475
C    13.683862   10.398139    8.297202   -0.000911    0.001065    0.000442
H    13.065397   11.025649    7.662765    0.001908    0.001329   -0.000167
H    14.030335   10.966559    9.156888    0.000172    0.003435   -0.002397
H    14.513086    9.964683    7.739615   -0.005919    0.022910    0.001763
S    12.625447    9.040473    8.889576   -0.000784   -0.000793   -0.000199
C    13.884398    8.170810    9.872944   -0.002147   -0.000395    0.001663
H    14.749036    7.989544    9.245219   -0.016366    0.007527    0.038497
H    14.142352    8.789380   10.728877    0.000481   -0.003933    0.001373
H    13.435865    7.240930   10.205359    0.014404   -0.007270   -0.007007
O    12.344729    8.140599    7.658616    0.002428    0.003208    0.000707
C    11.225158    6.467170    2.826317   -0.000659   -0.000029   -0.000218
H    12.245639    6.834704    2.789222   -0.001941   -0.002953   -0.003886
H    11.188127    5.406884    2.598787    0.000922    0.000049    0.001168
H    10.570416    7.016725    2.153949   -0.000391   -0.000847   -0.001001
S    10.627403    6.658069    4.542132    0.000164   -0.000510    0.000369
C    10.847480    8.468047    4.659839   -0.000819    0.000357   -0.000459
H    10.094249    8.957151    4.046979    0.000623    0.003181    0.000451
H    10.714476    8.721177    5.706288   -0.002958    0.000226   -0.000979
H    11.852542    8.717005    4.333597   -0.002605    0.002934   -0.001221
O    11.713675    6.029423    5.426100    0.000477    0.002769   -0.000462
C    15.062399   10.166625    3.897356   -0.000109   -0.000805    0.001712
H    15.862032   10.702483    3.391915    0.001041   -0.000939    0.006991
H    14.099272   10.394832    3.449693    0.001357    0.000188    0.003410
H    15.079720   10.358664    4.961940   -0.004997    0.011553   -0.001359
S    15.369387    8.378710    3.733026   -0.004343   -0.000432   -0.009158
C    15.280663    8.363333    1.884755    0.006918   -0.001282    0.005475
H    15.344158    7.322980    1.582954    0.001499    0.000053    0.003507
H    14.339945    8.791769    1.551084    0.001477    0.001261    0.028352
H    16.123787    8.915012    1.475809    0.001032   -0.001349   -0.003229
O    14.013088    7.668032    4.052501    0.005634    0.004228    0.004616
43
* Frequency(6) -1293.9737
Ca   13.782085    6.885046    6.273645   -0.006291   -0.012306   -0.000203
C    16.046310    7.701811    7.412854    0.022706   -0.051039   -0.007678
C    15.702520    8.434168    6.464184    0.014210   -0.011779    0.045331
C    14.902099    2.827080    8.540924   -0.022411   -0.009864   -0.014640
H    14.267833    2.177973    7.940685   -0.052269   -0.047589    0.044621
H    15.705201    2.261002    9.003815    0.006856    0.026722   -0.025162
H    14.307098    3.334208    9.297253    0.005251    0.003126    0.003723
S    15.662451    4.112142    7.480069    0.025293    0.011594    0.024895
C    16.476689    5.150939    8.582621   -0.007132   -0.109502   -0.005499
H    16.046181    5.152813    9.585051   -0.011949   -0.012405    0.003407
H    17.546495    4.964581    8.564452    0.024039    0.058182   -0.071801
H    16.266315    6.914122    7.890411   -0.244316    1.836869   -0.723304
O    14.348408    4.853455    6.981351   -0.022949    0.018607   -0.011475
C    13.683920   10.398072    8.297175   -0.000911    0.001065    0.000442
H    13.065277   11.025565    7.662776    0.001908    0.001329   -0.000167
H    14.030324   10.966342    9.157039    0.000172    0.003435   -0.002397
H    14.513459    9.963239    7.739504   -0.005919    0.022910    0.001763
S    12.625496    9.040523    8.889588   -0.000784   -0.000793   -0.000199
C    13.884534    8.170835    9.872839   -0.002147   -0.000395    0.001663
H    14.750067    7.989070    9.242793   -0.016366    0.007527    0.038497
H    14.142322    8.789628   10.728791    0.000481   -0.003933    0.001373
H    13.434958    7.241389   10.205801    0.014404   -0.007270   -0.007007
O    12.344576    8.140397    7.658572    0.002428    0.003208    0.000707
C    11.225200    6.467171    2.826330   -0.000659   -0.000029   -0.000218
H    12.245761    6.834890    2.789467   -0.001941   -0.002953   -0.003886
H    11.188069    5.406881    2.598714    0.000922    0.000049    0.001168
H    10.570441    7.016779    2.154012   -0.000391   -0.000847   -0.001001
S    10.627393    6.658101    4.542109    0.000164   -0.000510    0.000369
C    10.847531    8.468025    4.659868   -0.000819    0.000357   -0.000459
H    10.094209    8.956951    4.046951    0.000623    0.003181    0.000451
H    10.714662    8.721163    5.706350   -0.002958    0.000226   -0.000979
H    11.852706    8.716820    4.333674   -0.002605    0.002934   -0.001221
O    11.713645    6.029248    5.426129    0.000477    0.002769   -0.000462
C    15.062406   10.166676    3.897249   -0.000109   -0.000805    0.001712
H    15.861966   10.702542    3.391474    0.001041   -0.000939    0.006991
H    14.099186   10.394820    3.449479    0.001357    0.000188    0.003410
H    15.080035   10.357936    4.962026   -0.004997    0.011553   -0.001359
S    15.369661    8.378737    3.733603   -0.004343   -0.000432   -0.009158
C    15.280227    8.363414    1.884410    0.006918   -0.001282    0.005475
H    15.344064    7.322976    1.582733    0.001499    0.000053    0.003507
H    14.339852    8.791690    1.549298    0.001477    0.001261    0.028352
H    16.123722    8.915097    1.476013    0.001032   -0.001349   -0.003229
O    14.012733    7.667766    4.052210    0.005634    0.004228    0.004616
43
* Frequency(6) -1293.9737
Ca   13.782657    6.886165    6.273664   -0.006291   -0.012306   -0.000203
C    16.044245    7.706452    7.413552    0.022706   -0.051039   -0.007678
C    15.701228    8.435239    6.460063    0.014210   -0.011779    0.045331
C    14.904137    2.827977    8.542255   -0.022411   -0.009864   -0.014640
H    14.272586    2.182300    7.936628   -0.052269   -0.047589    0.044621
H    15.704577    2.258572    9.006103    0.006856    0.026722   -0.025162
H    14.306621    3.333923    9.296914    0.005251    0.003126    0.003723
S    15.660151    4.111088    7.477805    0.025293    0.011594    0.024895
C    16.477337    5.160895    8.583121   -0.007132   -0.109502   -0.005499
H    16.047267    5.153940    9.584742   -0.011949   -0.012405    0.003407
H    17.544310    4.959291    8.570981    0.024039    0.058182   -0.071801
H    16.288528    6.747111    7.956175   -0.244316    1.836869   -0.723304
O    14.350494    4.851763    6.982394   -0.022949    0.018607   -0.011475
C    13.684002   10.397975    8.297134   -0.000911    0.001065    0.000442
H    13.065103   11.025444    7.662791    0.001908    0.001329   -0.000167
H    14.030308   10.966030    9.157257    0.000172    0.003435   -0.002397
H    14.513997    9.961156    7.739343   -0.005919    0.022910    0.001763
S    12.625567    9.040595    8.889606   -0.000784   -0.000793   -0.000199
C    13.884729    8.170871    9.872688   -0.002147   -0.000395    0.001663
H    14.751555    7.988385    9.239292   -0.016366    0.007527    0.038497
H    14.142278    8.789986   10.728666    0.000481   -0.003933    0.001373
H    13.433648    7.242050   10.206438    0.014404   -0.007270   -0.007007
O    12.344355    8.140105    7.658507    0.002428    0.003208    0.000707
C    11.225260    6.467174    2.826350   -0.000659   -0.000029   -0.000218
H    12.245937    6.835159    2.789821   -0.001941   -0.002953   -0.003886
H    11.187985    5.406876    2.598608    0.000922    0.000049    0.001168
H    10.570477    7.016856    2.154103   -0.000391   -0.000847   -0.001001
S    10.627378    6.658148    4.542076    0.000164   -0.000510    0.000369
C    10.847606    8.467993    4.659910   -0.000819    0.000357   -0.000459
H    10.094153    8.956662    4.046910    0.000623    0.003181    0.000451
H    10.714931    8.721142    5.706439   -0.002958    0.000226   -0.000979
H    11.852943    8.716554    4.333785   -0.002605    0.002934   -0.001221
O    11.713602    6.028996    5.426171    0.000477    0.002769   -0.000462
C    15.062416   10.166749    3.897093   -0.000109   -0.000805    0.001712
H    15.861872   10.702627    3.390838    0.001041   -0.000939    0.006991
H    14.099063   10.394803    3.449169    0.001357    0.000188    0.003410
H    15.080489   10.356886    4.962150   -0.004997    0.011553   -0.001359
S    15.370056    8.378776    3.734436   -0.004343   -0.000432   -0.009158
C    15.279598    8.363531    1.883912    0.006918   -0.001282    0.005475
H    15.343927    7.322971    1.582414    0.001499    0.000053    0.003507
H    14.339717    8.791575    1.546720    0.001477    0.001261    0.028352
H    16.123628    8.915220    1.476306    0.001032   -0.001349   -0.003229
O    14.012221    7.667381    4.051790    0.005634    0.004228    0.004616
43
* Frequency(6) -1293.9737
Ca   13.783342    6.887506    6.273686   -0.006291   -0.012306   -0.000203
C    16.041771    7.712014    7.414389    0.022706   -0.051039   -0.007678
C    15.699679    8.436522    6.455123    0.014210   -0.011779    0.045331
C    14.906579    2.829052    8.543850   -0.022411   -0.009864   -0.014640
H    14.278282    2.187486    7.931765   -0.052269   -0.047589    0.044621
H    15.703830    2.255660    9.008845    0.006856    0.026722   -0.025162
H    14.306049    3.333583    9.296509    0.005251    0.003126    0.003723
S    15.657395    4.109824    7.475092    0.025293    0.011594    0.024895
C    16.478115    5.172828    8.583721   -0.007132   -0.109502   -0.005499
H    16.048570    5.155292    9.584370   -0.011949   -0.012405    0.003407
H    17.541690    4.952951    8.578805    0.024039    0.058182   -0.071801
H    16.315152    6.546941    8.034996   -0.244316    1.836869   -0.723304
O    14.352995    4.849735    6.983645   -0.022949    0.018607   -0.011475
C    13.684102   10.397859    8.297086   -0.000911    0.001065    0.000442
H    13.064895   11.025299    7.662809    0.001908    0.001329   -0.000167
H    14.030289   10.965655    9.157519    0.000172    0.003435   -0.002397
H    14.514642    9.958660    7.739151   -0.005919    0.022910    0.001763
S    12.625653    9.040681    8.889628   -0.000784   -0.000793   -0.000199
C    13.884963    8.170914    9.872507   -0.002147   -0.000395    0.001663
H    14.753338    7.987565    9.235097   -0.016366    0.007527    0.038497
H    14.142226    8.790414   10.728516    0.000481   -0.003933    0.001373
H    13.432078    7.242842   10.207202    0.014404   -0.007270   -0.007007
O    12.344090    8.139756    7.658430    0.002428    0.003208    0.000707
C    11.225332    6.467177    2.826374   -0.000659   -0.000029   -0.000218
H    12.246149    6.835481    2.790244   -0.001941   -0.002953   -0.003886
H    11.187885    5.406871    2.598480    0.000922    0.000049    0.001168
H    10.570519    7.016948    2.154212   -0.000391   -0.000847   -0.001001
S    10.627360    6.658203    4.542035    0.000164   -0.000510    0.000369
C    10.847695    8.467954    4.659960   -0.000819    0.000357   -0.000459
H    10.094085    8.956315    4.046861    0.000623    0.003181    0.000451
H    10.715253    8.721118    5.706546   -0.002958    0.000226   -0.000979
H    11.853227    8.716234    4.333918   -0.002605    0.002934   -0.001221
O    11.713550    6.028695    5.426221    0.000477    0.002769   -0.000462
C    15.062427   10.166837    3.896906   -0.000109   -0.000805    0.001712
H    15.861758   10.702730    3.390077    0.001041   -0.000939    0.006991
H    14.098915   10.394783    3.448797    0.001357    0.000188    0.003410
H    15.081034   10.355627    4.962298   -0.004997    0.011553   -0.001359
S    15.370529    8.378823    3.735434   -0.004343   -0.000432   -0.009158
C    15.278844    8.363670    1.883315    0.006918   -0.001282    0.005475
H    15.343764    7.322966    1.582032    0.001499    0.000053    0.003507
H    14.339556    8.791438    1.543630    0.001477    0.001261    0.028352
H    16.123515    8.915367    1.476658    0.001032   -0.001349   -0.003229
O    14.011607    7.666921    4.051287    0.005634    0.004228    0.004616
43
* Frequency(6) -1293.9737
Ca   13.784067    6.888924    6.273709   -0.006291   -0.012306   -0.000203
C    16.039155    7.717894    7.415273    0.022706   -0.051039   -0.007678
C    15.698042    8.437879    6.449900    0.014210   -0.011779    0.045331
C    14.909162    2.830188    8.545537   -0.022411   -0.009864   -0.014640
H    14.284304    2.192969    7.926624   -0.052269   -0.047589    0.044621
H    15.703040    2.252581    9.011744    0.006856    0.026722   -0.025162
H    14.305444    3.333223    9.296080    0.005251    0.003126    0.003723
S    15.654481    4.108489    7.472224    0.025293    0.011594    0.024895
C    16.478936    5.185444    8.584354   -0.007132   -0.109502   -0.005499
H    16.049946    5.156722    9.583978   -0.011949   -0.012405    0.003407
H    17.538920    4.946247    8.587078    0.024039    0.058182   -0.071801
H    16.343301    6.335304    8.118333   -0.244316    1.836869   -0.723304
O    14.355639    4.847591    6.984967   -0.022949    0.018607   -0.011475
C    13.684207   10.397736    8.297035   -0.000911    0.001065    0.000442
H    13.064675   11.025146    7.662828    0.001908    0.001329   -0.000167
H    14.030270   10.965260    9.157795    0.000172    0.003435   -0.002397
H    14.515324    9.956020    7.738948   -0.005919    0.022910    0.001763
S    12.625743    9.040773    8.889651   -0.000784   -0.000793   -0.000199
C    13.885210    8.170960    9.872315   -0.002147   -0.000395    0.001663
H    14.755224    7.986698    9.230662   -0.016366    0.007527    0.038497
H    14.142170    8.790867   10.728358    0.000481   -0.003933    0.001373
H    13.430419    7.243680   10.208009    0.014404   -0.007270   -0.007007
O    12.343811    8.139386    7.658349    0.002428    0.003208    0.000707
C    11.225408    6.467181    2.826399   -0.000659   -0.000029   -0.000218
H    12.246373    6.835821    2.790692   -0.001941   -0.002953   -0.003886
H    11.187778    5.406865    2.598346    0.000922    0.000049    0.001168
H    10.570564    7.017046    2.154328   -0.000391   -0.000847   -0.001001
S    10.627341    6.658262    4.541993    0.000164   -0.000510    0.000369
C    10.847790    8.467913    4.660013   -0.000819    0.000357   -0.000459
H    10.094013    8.955948    4.046809    0.000623    0.003181    0.000451
H    10.715594    8.721092    5.706659   -0.002958    0.000226   -0.000979
H    11.853527    8.715896    4.334059   -0.002605    0.002934   -0.001221
O    11.713495    6.028376    5.426275    0.000477    0.002769   -0.000462
C    15.062440   10.166929    3.896709   -0.000109   -0.000805    0.001712
H    15.861638   10.702838    3.389271    0.001041   -0.000939    0.006991
H    14.098759   10.394761    3.448404    0.001357    0.000188    0.003410
H    15.081610   10.354296    4.962454   -0.004997    0.011553   -0.001359
S    15.371029    8.378873    3.736489   -0.004343   -0.000432   -0.009158
C    15.278047    8.363818    1.882685    0.006918   -0.001282    0.005475
H    15.343591    7.322960    1.581628    0.001499    0.000053    0.003507
H    14.339386    8.791292    1.540364    0.001477    0.001261    0.028352
H    16.123396    8.915522    1.477030    0.001032   -0.001349   -0.003229
O    14.010958    7.666434    4.050755    0.005634    0.004228    0.004616
43
* Frequency(6) -1293.9737
Ca   13.784753    6.890265    6.273731   -0.006291   -0.012306   -0.000203
C    16.036680    7.723456    7.416110    0.022706   -0.051039   -0.007678
C    15.696494    8.439163    6.444960    0.014210   -0.011779    0.045331
C    14.911604    2.831263    8.547133   -0.022411   -0.009864   -0.014640
H    14.290000    2.198155    7.921762   -0.052269   -0.047589    0.044621
H    15.702293    2.249669    9.014486    0.006856    0.026722   -0.025162
H    14.304871    3.332882    9.295674    0.005251    0.003126    0.003723
S    15.651724    4.107225    7.469511    0.025293    0.011594    0.024895
C    16.479714    5.197377    8.584953   -0.007132   -0.109502   -0.005499
H    16.051248    5.158073    9.583606   -0.011949   -0.012405    0.003407
H    17.536301    4.939907    8.594902    0.024039    0.058182   -0.071801
H    16.369925    6.135134    8.197153   -0.244316    1.836869   -0.723304
O    14.358140    4.845564    6.986217   -0.022949    0.018607   -0.011475
C    13.684306   10.397620    8.296987   -0.000911    0.001065    0.000442
H    13.064467   11.025001    7.662847    0.001908    0.001329   -0.000167
H    14.030251   10.964885    9.158056    0.000172    0.003435   -0.002397
H    14.515969    9.953524    7.738756   -0.005919    0.022910    0.001763
S    12.625829    9.040859    8.889672   -0.000784   -0.000793   -0.000199
C    13.885444    8.171003    9.872134   -0.002147   -0.000395    0.001663
H    14.757007    7.985878    9.226467   -0.016366    0.007527    0.038497
H    14.142118    8.791296   10.728208    0.000481   -0.003933    0.001373
H    13.428849    7.244472   10.208772    0.014404   -0.007270   -0.007007
O    12.343546    8.139036    7.658272    0.002428    0.003208    0.000707
C    11.225480    6.467184    2.826423   -0.000659   -0.000029   -0.000218
H    12.246584    6.836143    2.791115   -0.001941   -0.002953   -0.003886
H    11.187678    5.406860    2.598219    0.000922    0.000049    0.001168
H    10.570607    7.017138    2.154437   -0.000391   -0.000847   -0.001001
S    10.627323    6.658318    4.541953    0.000164   -0.000510    0.000369
C    10.847879    8.467874    4.660063   -0.000819    0.000357   -0.000459
H    10.093945    8.955602    4.046760    0.000623    0.003181    0.000451
H    10.715917    8.721067    5.706765   -0.002958    0.000226   -0.000979
H    11.853811    8.715576    4.334192   -0.002605    0.002934   -0.001221
O    11.713443    6.028074    5.426325    0.000477    0.002769   -0.000462
C    15.062452   10.167017    3.896523   -0.000109   -0.000805    0.001712
H    15.861525   10.702940    3.388509    0.001041   -0.000939    0.006991
H    14.098611   10.394740    3.448033    0.001357    0.000188    0.003410
H    15.082154   10.353037    4.962602   -0.004997    0.011553   -0.001359
S    15.371502    8.378920    3.737487   -0.004343   -0.000432   -0.009158
C    15.277293    8.363958    1.882088    0.006918   -0.001282    0.005475
H    15.343428    7.322954    1.581246    0.001499    0.000053    0.003507
H    14.339225    8.791155    1.537274    0.001477    0.001261    0.028352
H    16.123284    8.915669    1.477382    0.001032   -0.001349   -0.003229
O    14.010344    7.665973    4.050252    0.005634    0.004228    0.004616
43
* Frequency(6) -1293.9737
Ca   13.785325    6.891384    6.273750   -0.006291   -0.012306   -0.000203
C    16.034616    7.728097    7.416808    0.022706   -0.051039   -0.007678
C    15.695202    8.440234    6.440839    0.014210   -0.011779    0.045331
C    14.913642    2.832160    8.548464   -0.022411   -0.009864   -0.014640
H    14.294753    2.202482    7.917705   -0.052269   -0.047589    0.044621
H    15.701670    2.247240    9.016774    0.006856    0.026722   -0.025162
H    14.304394    3.332598    9.295335    0.005251    0.003126    0.003723
S    15.649425    4.106171    7.467247    0.025293    0.011594    0.024895
C    16.480362    5.207333    8.585453   -0.007132   -0.109502   -0.005499
H    16.052335    5.159201    9.583297   -0.011949   -0.012405    0.003407
H    17.534115    4.934617    8.601431    0.024039    0.058182   -0.071801
H    16.392139    5.968123    8.262917   -0.244316    1.836869   -0.723304
O    14.360227    4.843872    6.987260   -0.022949    0.018607   -0.011475
C    13.684389   10.397523    8.296947   -0.000911    0.001065    0.000442
H    13.064294   11.024881    7.662862    0.001908    0.001329   -0.000167
H    14.030235   10.964573    9.158274    0.000172    0.003435   -0.002397
H    14.516507    9.951440    7.738595   -0.005919    0.022910    0.001763
S    12.625900    9.040931    8.889691   -0.000784   -0.000793   -0.000199
C    13.885639    8.171039    9.871983   -0.002147   -0.000395    0.001663
H    14.758496    7.985193    9.222966   -0.016366    0.007527    0.038497
H    14.142074    8.791654   10.728084    0.000481   -0.003933    0.001373
H    13.427540    7.245133   10.209409    0.014404   -0.007270   -0.007007
O    12.343325    8.138745    7.658208    0.002428    0.003208    0.000707
C    11.225540    6.467187    2.826443   -0.000659   -0.000029   -0.000218
H    12.246761    6.836411    2.791469   -0.001941   -0.002953   -0.003886
H    11.187594    5.406856    2.598112    0.000922    0.000049    0.001168
H    10.570643    7.017215    2.154528   -0.000391   -0.000847   -0.001001
S    10.627308    6.658364    4.541919    0.000164   -0.000510    0.000369
C    10.847953    8.467841    4.660105   -0.000819    0.000357   -0.000459
H    10.093889    8.955313    4.046719    0.000623    0.003181    0.000451
H    10.716186    8.721047    5.706854   -0.002958    0.000226   -0.000979
H    11.854048    8.715309    4.334303   -0.002605    0.002934   -0.001221
O    11.713400    6.027822    5.426367    0.000477    0.002769   -0.000462
C    15.062462   10.167090    3.896367   -0.000109   -0.000805    0.001712
H    15.861430   10.703026    3.387874    0.001041   -0.000939    0.006991
H    14.098488   10.394723    3.447723    0.001357    0.000188    0.003410
H    15.082609   10.351986    4.962726   -0.004997    0.011553   -0.001359
S    15.371897    8.378960    3.738319   -0.004343   -0.000432   -0.009158
C    15.276664    8.364074    1.881590    0.006918   -0.001282    0.005475
H    15.343292    7.322949    1.580927    0.001499    0.000053    0.003507
H    14.339091    8.791040    1.534696    0.001477    0.001261    0.028352
H    16.123190    8.915792    1.477676    0.001032   -0.001349   -0.003229
O    14.009832    7.665588    4.049833    0.005634    0.004228    0.004616
43
* Frequency(6) -1293.9737
Ca   13.785721    6.892159    6.273763   -0.006291   -0.012306   -0.000203
C    16.033185    7.731313    7.417292    0.022706   -0.051039   -0.007678
C    15.694306    8.440976    6.437982    0.014210   -0.011779    0.045331
C    14.915054    2.832782    8.549386   -0.022411   -0.009864   -0.014640
H    14.298046    2.205480    7.914893   -0.052269   -0.047589    0.044621
H    15.701238    2.245556    9.018360    0.006856    0.026722   -0.025162
H    14.304063    3.332401    9.295101    0.005251    0.003126    0.003723
S    15.647831    4.105440    7.465678    0.025293    0.011594    0.024895
C    16.480812    5.214233    8.585800   -0.007132   -0.109502   -0.005499
H    16.053088    5.159983    9.583082   -0.011949   -0.012405    0.003407
H    17.532600    4.930951    8.605955    0.024039    0.058182   -0.071801
H    16.407535    5.852368    8.308498   -0.244316    1.836869   -0.723304
O    14.361673    4.842699    6.987984   -0.022949    0.018607   -0.011475
C    13.684446   10.397456    8.296919   -0.000911    0.001065    0.000442
H    13.064174   11.024797    7.662872    0.001908    0.001329   -0.000167
H    14.030225   10.964357    9.158425    0.000172    0.003435   -0.002397
H    14.516880    9.949997    7.738484   -0.005919    0.022910    0.001763
S    12.625949    9.040981    8.889703   -0.000784   -0.000793   -0.000199
C    13.885775    8.171064    9.871878   -0.002147   -0.000395    0.001663
H    14.759527    7.984719    9.220540   -0.016366    0.007527    0.038497
H    14.142044    8.791902   10.727997    0.000481   -0.003933    0.001373
H    13.426632    7.245591   10.209851    0.014404   -0.007270   -0.007007
O    12.343172    8.138542    7.658163    0.002428    0.003208    0.000707
C    11.225581    6.467188    2.826456   -0.000659   -0.000029   -0.000218
H    12.246883    6.836598    2.791714   -0.001941   -0.002953   -0.003886
H    11.187536    5.406853    2.598039    0.000922    0.000049    0.001168
H    10.570667    7.017269    2.154591   -0.000391   -0.000847   -0.001001
S    10.627298    6.658396    4.541896    0.000164   -0.000510    0.000369
C    10.848005    8.467819    4.660134   -0.000819    0.000357   -0.000459
H    10.093849    8.955112    4.046690    0.000623    0.003181    0.000451
H    10.716372    8.721033    5.706916   -0.002958    0.000226   -0.000979
H    11.854212    8.715125    4.334380   -0.002605    0.002934   -0.001221
O    11.713370    6.027648    5.426396    0.000477    0.002769   -0.000462
C    15.062469   10.167141    3.896259   -0.000109   -0.000805    0.001712
H    15.861365   10.703085    3.387433    0.001041   -0.000939    0.006991
H    14.098402   10.394712    3.447508    0.001357    0.000188    0.003410
H    15.082923   10.351258    4.962811   -0.004997    0.011553   -0.001359
S    15.372171    8.378987    3.738897   -0.004343   -0.000432   -0.009158
C    15.276228    8.364155    1.881245    0.006918   -0.001282    0.005475
H    15.343197    7.322946    1.580706    0.001499    0.000053    0.003507
H    14.338998    8.790961    1.532910    0.001477    0.001261    0.028352
H    16.123125    8.915877    1.477879    0.001032   -0.001349   -0.003229
O    14.009477    7.665322    4.049542    0.005634    0.004228    0.004616
43
* Frequency(6) -1293.9737
Ca   13.785899    6.892507    6.273768   -0.006291   -0.012306   -0.000203
C    16.032543    7.732757    7.417509    0.022706   -0.051039   -0.007678
C    15.693904    8.441309    6.436700    0.014210   -0.011779    0.045331
C    14.915688    2.833061    8.549800   -0.022411   -0.009864   -0.014640
H    14.299525    2.206826    7.913631   -0.052269   -0.047589    0.044621
H    15.701044    2.244800    9.019071    0.006856    0.026722   -0.025162
H    14.303915    3.332312    9.294996    0.005251    0.003126    0.003723
S    15.647115    4.105113    7.464974    0.025293    0.011594    0.024895
C    16.481013    5.217331    8.585956   -0.007132   -0.109502   -0.005499
H    16.053426    5.160334    9.582986   -0.011949   -0.012405    0.003407
H    17.531920    4.929305    8.607986    0.024039    0.058182   -0.071801
H    16.414445    5.800414    8.328956   -0.244316    1.836869   -0.723304
O    14.362322    4.842173    6.988308   -0.022949    0.018607   -0.011475
C    13.684472   10.397426    8.296906   -0.000911    0.001065    0.000442
H    13.064120   11.024759    7.662877    0.001908    0.001329   -0.000167
H    14.030220   10.964259    9.158493    0.000172    0.003435   -0.002397
H    14.517047    9.949349    7.738435   -0.005919    0.022910    0.001763
S    12.625972    9.041004    8.889709   -0.000784   -0.000793   -0.000199
C    13.885835    8.171075    9.871831   -0.002147   -0.000395    0.001663
H    14.759990    7.984506    9.219452   -0.016366    0.007527    0.038497
H    14.142030    8.792013   10.727958    0.000481   -0.003933    0.001373
H    13.426224    7.245797   10.210049    0.014404   -0.007270   -0.007007
O    12.343104    8.138452    7.658143    0.002428    0.003208    0.000707
C    11.225600    6.467189    2.826462   -0.000659   -0.000029   -0.000218
H    12.246938    6.836681    2.791824   -0.001941   -0.002953   -0.003886
H    11.187510    5.406851    2.598006    0.000922    0.000049    0.001168
H    10.570678    7.017293    2.154619   -0.000391   -0.000847   -0.001001
S    10.627293    6.658411    4.541886    0.000164   -0.000510    0.000369
C    10.848028    8.467809    4.660147   -0.000819    0.000357   -0.000459
H    10.093832    8.955022    4.046677    0.000623    0.003181    0.000451
H    10.716456    8.721026    5.706944   -0.002958    0.000226   -0.000979
H    11.854286    8.715042    4.334415   -0.002605    0.002934   -0.001221
O    11.713356    6.027569    5.426409    0.000477    0.002769   -0.000462
C    15.062472   10.167164    3.896211   -0.000109   -0.000805    0.001712
H    15.861335   10.703111    3.387236    0.001041   -0.000939    0.006991
H    14.098364   10.394706    3.447411    0.001357    0.000188    0.003410
H    15.083065   10.350932    4.962850   -0.004997    0.011553   -0.001359
S    15.372294    8.378999    3.739156   -0.004343   -0.000432   -0.009158
C    15.276032    8.364191    1.881091    0.006918   -0.001282    0.005475
H    15.343155    7.322944    1.580607    0.001499    0.000053    0.003507
H    14.338956    8.790925    1.532108    0.001477    0.001261    0.028352
H    16.123096    8.915915    1.477971    0.001032   -0.001349   -0.003229
O    14.009317    7.665202    4.049411    0.005634    0.004228    0.004616
43
* Frequency(6) -1293.9737
Ca   13.785839    6.892390    6.273767   -0.006291   -0.012306   -0.000203
C    16.032759    7.732271    7.417436    0.022706   -0.051039   -0.007678
C    15.694040    8.441197    6.437131    0.014210   -0.011779    0.045331
C    14.915474    2.832967    8.549661   -0.022411   -0.009864   -0.014640
H    14.299028    2.206374    7.914055   -0.052269   -0.047589    0.044621
H    15.701109    2.245054    9.018832    0.006856    0.026722   -0.025162
H    14.303965    3.332342    9.295031    0.005251    0.003126    0.003723
S    15.647356    4.105223    7.465211    0.025293    0.011594    0.024895
C    16.480946    5.216289    8.585903   -0.007132   -0.109502   -0.005499
H    16.053312    5.160216    9.583018   -0.011949   -0.012405    0.003407
H    17.532149    4.929859    8.607303    0.024039    0.058182   -0.071801
H    16.412121    5.817891    8.322074   -0.244316    1.836869   -0.723304
O    14.362104    4.842350    6.988199   -0.022949    0.018607   -0.011475
C    13.684463   10.397436    8.296911   -0.000911    0.001065    0.000442
H    13.064138   11.024772    7.662875    0.001908    0.001329   -0.000167
H    14.030221   10.964292    9.158470    0.000172    0.003435   -0.002397
H    14.516991    9.949567    7.738451   -0.005919    0.022910    0.001763
S    12.625964    9.040996    8.889707   -0.000784   -0.000793   -0.000199
C    13.885815    8.171071    9.871847   -0.002147   -0.000395    0.001663
H    14.759834    7.984578    9.219818   -0.016366    0.007527    0.038497
H    14.142035    8.791975   10.727971    0.000481   -0.003933    0.001373
H    13.426362    7.245728   10.209982    0.014404   -0.007270   -0.007007
O    12.343127    8.138482    7.658150    0.002428    0.003208    0.000707
C    11.225594    6.467189    2.826460   -0.000659   -0.000029   -0.000218
H    12.246919    6.836653    2.791787   -0.001941   -0.002953   -0.003886
H    11.187519    5.406852    2.598017    0.000922    0.000049    0.001168
H    10.570675    7.017285    2.154609   -0.000391   -0.000847   -0.001001
S    10.627295    6.658406    4.541889    0.000164   -0.000510    0.000369
C    10.848020    8.467812    4.660142   -0.000819    0.000357   -0.000459
H    10.093838    8.955052    4.046682    0.000623    0.003181    0.000451
H    10.716428    8.721028    5.706934   -0.002958    0.000226   -0.000979
H    11.854261    8.715070    4.334403   -0.002605    0.002934   -0.001221
O    11.713361    6.027596    5.426405    0.000477    0.002769   -0.000462
C    15.062471   10.167156    3.896227   -0.000109   -0.000805    0.001712
H    15.861345   10.703103    3.387302    0.001041   -0.000939    0.006991
H    14.098377   10.394708    3.447444    0.001357    0.000188    0.003410
H    15.083017   10.351041    4.962837   -0.004997    0.011553   -0.001359
S    15.372252    8.378995    3.739068   -0.004343   -0.000432   -0.009158
C    15.276098    8.364179    1.881143    0.006918   -0.001282    0.005475
H    15.343169    7.322945    1.580640    0.001499    0.000053    0.003507
H    14.338970    8.790937    1.532378    0.001477    0.001261    0.028352
H    16.123106    8.915902    1.477940    0.001032   -0.001349   -0.003229
O    14.009371    7.665243    4.049455    0.005634    0.004228    0.004616
43
* Frequency(6) -1293.9737
Ca   13.785548    6.891821    6.273757   -0.006291   -0.012306   -0.000203
C    16.033810    7.729909    7.417081    0.022706   -0.051039   -0.007678
C    15.694697    8.440652    6.439229    0.014210   -0.011779    0.045331
C    14.914437    2.832510    8.548983   -0.022411   -0.009864   -0.014640
H    14.296608    2.204171    7.916120   -0.052269   -0.047589    0.044621
H    15.701426    2.246291    9.017667    0.006856    0.026722   -0.025162
H    14.304208    3.332487    9.295203    0.005251    0.003126    0.003723
S    15.648527    4.105759    7.466363    0.025293    0.011594    0.024895
C    16.480615    5.211221    8.585649   -0.007132   -0.109502   -0.005499
H    16.052759    5.159642    9.583176   -0.011949   -0.012405    0.003407
H    17.533262    4.932551    8.603980    0.024039    0.058182   -0.071801
H    16.400813    5.902905    8.288598   -0.244316    1.836869   -0.723304
O    14.361042    4.843211    6.987668   -0.022949    0.018607   -0.011475
C    13.684421   10.397486    8.296931   -0.000911    0.001065    0.000442
H    13.064226   11.024833    7.662868    0.001908    0.001329   -0.000167
H    14.030229   10.964451    9.158359    0.000172    0.003435   -0.002397
H    14.516717    9.950627    7.738533   -0.005919    0.022910    0.001763
S    12.625928    9.040959    8.889698   -0.000784   -0.000793   -0.000199
C    13.885716    8.171053    9.871924   -0.002147   -0.000395    0.001663
H    14.759077    7.984926    9.221600   -0.016366    0.007527    0.038497
H    14.142057    8.791793   10.728035    0.000481   -0.003933    0.001373
H    13.427028    7.245391   10.209658    0.014404   -0.007270   -0.007007
O    12.343239    8.138631    7.658182    0.002428    0.003208    0.000707
C    11.225563    6.467188    2.826450   -0.000659   -0.000029   -0.000218
H    12.246829    6.836516    2.791607   -0.001941   -0.002953   -0.003886
H    11.187561    5.406854    2.598071    0.000922    0.000049    0.001168
H    10.570657    7.017245    2.154563   -0.000391   -0.000847   -0.001001
S    10.627302    6.658382    4.541906    0.000164   -0.000510    0.000369
C    10.847982    8.467829    4.660121   -0.000819    0.000357   -0.000459
H    10.093866    8.955200    4.046703    0.000623    0.003181    0.000451
H    10.716291    8.721039    5.706889   -0.002958    0.000226   -0.000979
H    11.854141    8.715205    4.334347   -0.002605    0.002934   -0.001221
O    11.713383    6.027724    5.426383    0.000477    0.002769   -0.000462
C    15.062466   10.167119    3.896306   -0.000109   -0.000805    0.001712
H    15.861393   10.703059    3.387626    0.001041   -0.000939    0.006991
H    14.098439   10.394717    3.447602    0.001357    0.000188    0.003410
H    15.082786   10.351576    4.962774   -0.004997    0.011553   -0.001359
S    15.372051    8.378975    3.738645   -0.004343   -0.000432   -0.009158
C    15.276418    8.364120    1.881396    0.006918   -0.001282    0.005475
H    15.343239    7.322947    1.580802    0.001499    0.000053    0.003507
H    14.339038    8.790995    1.533690    0.001477    0.001261    0.028352
H    16.123153    8.915840    1.477790    0.001032   -0.001349   -0.003229
O    14.009632    7.665438    4.049669    0.005634    0.004228    0.004616
43
* Frequency(6) -1293.9737
Ca   13.785057    6.890860    6.273741   -0.006291   -0.012306   -0.000203
C    16.035582    7.725926    7.416481    0.022706   -0.051039   -0.007678
C    15.695806    8.439733    6.442767    0.014210   -0.011779    0.045331
C    14.912688    2.831741    8.547841   -0.022411   -0.009864   -0.014640
H    14.292530    2.200458    7.919602   -0.052269   -0.047589    0.044621
H    15.701961    2.248376    9.015704    0.006856    0.026722   -0.025162
H    14.304617    3.332731    9.295494    0.005251    0.003126    0.003723
S    15.650500    4.106664    7.468306    0.025293    0.011594    0.024895
C    16.480059    5.202676    8.585220   -0.007132   -0.109502   -0.005499
H    16.051827    5.158674    9.583442   -0.011949   -0.012405    0.003407
H    17.535138    4.937092    8.598377    0.024039    0.058182   -0.071801
H    16.381748    6.046243    8.232156   -0.244316    1.836869   -0.723304
O    14.359251    4.844663    6.986772   -0.022949    0.018607   -0.011475
C    13.684350   10.397569    8.296966   -0.000911    0.001065    0.000442
H    13.064375   11.024937    7.662855    0.001908    0.001329   -0.000167
H    14.030243   10.964719    9.158172    0.000172    0.003435   -0.002397
H    14.516255    9.952415    7.738670   -0.005919    0.022910    0.001763
S    12.625867    9.040898    8.889682   -0.000784   -0.000793   -0.000199
C    13.885548    8.171022    9.872054   -0.002147   -0.000395    0.001663
H    14.757799    7.985513    9.224604   -0.016366    0.007527    0.038497
H    14.142094    8.791486   10.728142    0.000481   -0.003933    0.001373
H    13.428152    7.244824   10.209111    0.014404   -0.007270   -0.007007
O    12.343429    8.138881    7.658238    0.002428    0.003208    0.000707
C    11.225512    6.467185    2.826433   -0.000659   -0.000029   -0.000218
H    12.246678    6.836286    2.791303   -0.001941   -0.002953   -0.003886
H    11.187633    5.406858    2.598162    0.000922    0.000049    0.001168
H    10.570626    7.017179    2.154485   -0.000391   -0.000847   -0.001001
S    10.627315    6.658342    4.541935    0.000164   -0.000510    0.000369
C    10.847918    8.467856    4.660085   -0.000819    0.000357   -0.000459
H    10.093915    8.955448    4.046738    0.000623    0.003181    0.000451
H    10.716060    8.721056    5.706813   -0.002958    0.000226   -0.000979
H    11.853937    8.715434    4.334251   -0.002605    0.002934   -0.001221
O    11.713420    6.027940    5.426347    0.000477    0.002769   -0.000462
C    15.062457   10.167056    3.896440   -0.000109   -0.000805    0.001712
H    15.861474   10.702986    3.388171    0.001041   -0.000939    0.006991
H    14.098545   10.394731    3.447868    0.001357    0.000188    0.003410
H    15.082396   10.352478    4.962668   -0.004997    0.011553   -0.001359
S    15.371713    8.378941    3.737930   -0.004343   -0.000432   -0.009158
C    15.276958    8.364020    1.881823    0.006918   -0.001282    0.005475
H    15.343356    7.322951    1.581076    0.001499    0.000053    0.003507
H    14.339154    8.791094    1.535902    0.001477    0.001261    0.028352
H    16.123234    8.915734    1.477539    0.001032   -0.001349   -0.003229
O    14.010071    7.665768    4.050029    0.005634    0.004228    0.004616
43
* Frequency(6) -1293.9737
Ca   13.784420    6.889613    6.273721   -0.006291   -0.012306   -0.000203
C    16.037882    7.720754    7.415704    0.022706   -0.051039   -0.007678
C    15.697246    8.438539    6.447360    0.014210   -0.011779    0.045331
C    14.910417    2.830741    8.546358   -0.022411   -0.009864   -0.014640
H    14.287233    2.195636    7.924124   -0.052269   -0.047589    0.044621
H    15.702656    2.251084    9.013154    0.006856    0.026722   -0.025162
H    14.305149    3.333047    9.295871    0.005251    0.003126    0.003723
S    15.653063    4.107839    7.470829    0.025293    0.011594    0.024895
C    16.479336    5.191580    8.584662   -0.007132   -0.109502   -0.005499
H    16.050616    5.157417    9.583787   -0.011949   -0.012405    0.003407
H    17.537573    4.942987    8.591101    0.024039    0.058182   -0.071801
H    16.356992    6.232372    8.158864   -0.244316    1.836869   -0.723304
O    14.356925    4.846549    6.985610   -0.022949    0.018607   -0.011475
C    13.684258   10.397677    8.297010   -0.000911    0.001065    0.000442
H    13.064568   11.025072    7.662838    0.001908    0.001329   -0.000167
H    14.030260   10.965067    9.157929    0.000172    0.003435   -0.002397
H    14.515656    9.954736    7.738849   -0.005919    0.022910    0.001763
S    12.625787    9.040817    8.889662   -0.000784   -0.000793   -0.000199
C    13.885330    8.170982    9.872222   -0.002147   -0.000395    0.001663
H    14.756141    7.986276    9.228505   -0.016366    0.007527    0.038497
H    14.142143    8.791088   10.728281    0.000481   -0.003933    0.001373
H    13.429612    7.244087   10.208401    0.014404   -0.007270   -0.007007
O    12.343675    8.139206    7.658309    0.002428    0.003208    0.000707
C    11.225445    6.467182    2.826411   -0.000659   -0.000029   -0.000218
H    12.246481    6.835987    2.790910   -0.001941   -0.002953   -0.003886
H    11.187727    5.406863    2.598280    0.000922    0.000049    0.001168
H    10.570586    7.017093    2.154384   -0.000391   -0.000847   -0.001001
S    10.627332    6.658291    4.541972    0.000164   -0.000510    0.000369
C    10.847835    8.467893    4.660039   -0.000819    0.000357   -0.000459
H    10.093978    8.955770    4.046784    0.000623    0.003181    0.000451
H    10.715760    8.721079    5.706713   -0.002958    0.000226   -0.000979
H    11.853673    8.715732    4.334128   -0.002605    0.002934   -0.001221
O    11.713468    6.028220    5.426300    0.000477    0.002769   -0.000462
C    15.062446   10.166974    3.896613   -0.000109   -0.000805    0.001712
H    15.861580   10.702891    3.388879    0.001041   -0.000939    0.006991
H    14.098683   10.394750    3.448213    0.001357    0.000188    0.003410
H    15.081890   10.353648    4.962530   -0.004997    0.011553   -0.001359
S    15.371273    8.378898    3.737002   -0.004343   -0.000432   -0.009158
C    15.277659    8.363890    1.882378    0.006918   -0.001282    0.005475
H    15.343507    7.322957    1.581431    0.001499    0.000053    0.003507
H    14.339303    8.791222    1.538775    0.001477    0.001261    0.028352
H    16.123338    8.915598    1.477211    0.001032   -0.001349   -0.003229
O    14.010642    7.666197    4.050497    0.005634    0.004228    0.004616
43
* Frequency(6) -1293.9737
Ca   13.783705    6.888215    6.273698   -0.006291   -0.012306   -0.000203
C    16.040463    7.714954    7.414831    0.022706   -0.051039   -0.007678
C    15.698861    8.437201    6.452511    0.014210   -0.011779    0.045331
C    14.907870    2.829620    8.544694   -0.022411   -0.009864   -0.014640
H    14.281293    2.190227    7.929195   -0.052269   -0.047589    0.044621
H    15.703435    2.254121    9.010295    0.006856    0.026722   -0.025162
H    14.305746    3.333403    9.296294    0.005251    0.003126    0.003723
S    15.655938    4.109157    7.473658    0.025293    0.011594    0.024895
C    16.478526    5.179136    8.584037   -0.007132   -0.109502   -0.005499
H    16.049258    5.156007    9.584174   -0.011949   -0.012405    0.003407
H    17.540305    4.949599    8.582941    0.024039    0.058182   -0.071801
H    16.329227    6.441123    8.076664   -0.244316    1.836869   -0.723304
O    14.354317    4.848663    6.984306   -0.022949    0.018607   -0.011475
C    13.684154   10.397798    8.297061   -0.000911    0.001065    0.000442
H    13.064785   11.025223    7.662819    0.001908    0.001329   -0.000167
H    14.030280   10.965458    9.157657    0.000172    0.003435   -0.002397
H    14.514983    9.957340    7.739050   -0.005919    0.022910    0.001763
S    12.625698    9.040727    8.889639   -0.000784   -0.000793   -0.000199
C    13.885086    8.170937    9.872411   -0.002147   -0.000395    0.001663
H    14.754281    7.987132    9.232880   -0.016366    0.007527    0.038497
H    14.142198    8.790641   10.728437    0.000481   -0.003933    0.001373
H    13.431249    7.243261   10.207605    0.014404   -0.007270   -0.007007
O    12.343950    8.139571    7.658390    0.002428    0.003208    0.000707
C    11.225370    6.467179    2.826386   -0.000659   -0.000029   -0.000218
H    12.246261    6.835651    2.790468   -0.001941   -0.002953   -0.003886
H    11.187831    5.406868    2.598413    0.000922    0.000049    0.001168
H    10.570542    7.016997    2.154270   -0.000391   -0.000847   -0.001001
S    10.627350    6.658233    4.542014    0.000164   -0.000510    0.000369
C    10.847742    8.467933    4.659987   -0.000819    0.000357   -0.000459
H    10.094049    8.956132    4.046835    0.000623    0.003181    0.000451
H    10.715424    8.721105    5.706602   -0.002958    0.000226   -0.000979
H    11.853377    8.716065    4.333989   -0.002605    0.002934   -0.001221
O    11.713522    6.028535    5.426248    0.000477    0.002769   -0.000462
C    15.062434   10.166883    3.896808   -0.000109   -0.000805    0.001712
H    15.861698   10.702784    3.389674    0.001041   -0.000939    0.006991
H    14.098837   10.394772    3.448601    0.001357    0.000188    0.003410
H    15.081322   10.354961    4.962376   -0.004997    0.011553   -0.001359
S    15.370779    8.378848    3.735961   -0.004343   -0.000432   -0.009158
C    15.278445    8.363744    1.883000    0.006918   -0.001282    0.005475
H    15.343678    7.322963    1.581830    0.001499    0.000053    0.003507
H    14.339471    8.791365    1.541997    0.001477    0.001261    0.028352
H    16.123456    8.915444    1.476844    0.001032   -0.001349   -0.003229
O    14.011283    7.666677    4.051021    0.005634    0.004228    0.004616
