# Supplementary material for: Understanding the solubilization of Ca acetylide with a new computational model for ionic pairs
Source: Chem Sci. 2020 Oct 8;11(48):13102–12. doi: 10.1039/d0sc04752j (PMC8163204; doi:10.1039/d0sc04752j)
Supplement: SC-011-D0SC04752J-s064 [file SC-011-D0SC04752J-s064.xyz]

43
Coordinates from ORCA-job opt
  Ca  13.78370481574911      6.88821491503328      6.27369769870122
  C   16.04046284937218      7.71495411570496      7.41483099160820
  C   15.69886084259797      8.43720073621881      6.45251140941267
  C   14.90787047342754      2.82962011418303      8.54469377019697
  H   14.28129300485775      2.19022729384810      7.92919460135548
  H   15.70343532741829      2.25412073153366      9.01029457370462
  H   14.30574610027140      3.33340270266081      9.29629410422750
  S   15.65593779399972      4.10915654163910      7.47365792281550
  C   16.47852560224470      5.17913577872196      8.58403744585565
  H   16.04925789748899      5.15600691770104      9.58417404024225
  H   17.54030523429230      4.94959922716087      8.58294139342977
  H   16.32922672702034      6.44112250975419      8.07666434635644
  O   14.35431738231519      4.84866339134304      6.98430573902300
  C   13.68415412040435     10.39779767511829      8.29706073868137
  H   13.06478527561115     11.02522270038870      7.66281873909033
  H   14.03027958915754     10.96545754616935      9.15765665314195
  H   14.51498295238695      9.95733986083074      7.73904953606088
  S   12.62569810218505      9.04072715299090      8.88963932821835
  C   13.88508644292702      8.17093700622588      9.87241108818078
  H   14.75428121503958      7.98713153927844      9.23287950413705
  H   14.14219788535817      8.79064085896365     10.72843718380871
  H   13.43124862452221      7.24326081142275     10.20760518147596
  O   12.34395041544652      8.13957069503018      7.65838965105671
  C   11.22536978862514      6.46717898521411      2.82638646614670
  H   12.24626079591566      6.83565090268382      2.79046803615218
  H   11.18783140163770      5.40686825271225      2.59841308084661
  H   10.57054192708990      7.01699704904648      2.15426991613098
  S   10.62735027444345      6.65823279326271      4.54201415693303
  C   10.84774231570586      8.46793310371351      4.65998655831971
  H   10.09404890604318      8.95613165917888      4.04683478396621
  H   10.71542390608449      8.72110487543956      5.70660222647764
  H   11.85337717598659      8.71606494711095      4.33398869675360
  O   11.71352243083993      6.02853512706225      5.42624798852354
  C   15.06243370114439     10.16688290494636      3.89680783107560
  H   15.86169818205007     10.70278391903873      3.38967390852081
  H   14.09883699279876     10.39477172155679      3.44860062634032
  H   15.08132184712821     10.35496117880069      4.96237592043124
  S   15.37077897818757      8.37884837380195      3.73596133321586
  C   15.27844534037695      8.36374421865919      1.88300010454506
  H   15.34367771946389      7.32296264527617      1.58183003967723
  H   14.33947131963468      8.79136497583450      1.54199702080593
  H   16.12345579848716      8.91544438520740      1.47684432603064
  O   14.01128252426241      7.66667715953200      4.05102133832576
