# Supplementary material for: Understanding the solubilization of Ca acetylide with a new computational model for ionic pairs
Source: Chem Sci. 2020 Oct 8;11(48):13102–12. doi: 10.1039/d0sc04752j (PMC8163204; doi:10.1039/d0sc04752j)
Supplement: SC-011-D0SC04752J-s065 [file SC-011-D0SC04752J-s065.xyz]

46
Coordinates from ORCA-job opt
  H   9.98776543541549     14.86086800836914      8.15112824826247
  C   10.75357929254634     15.03600384480411      7.43765282744067
  C   11.64509774998738     15.18814549420713      6.64405195266680
  Ca  12.26986181284491     12.30672724854135      7.55182013295100
  O   12.72230428970163     10.42174980784330      8.53344734683716
  H   13.32834578875726      9.71497610461826      8.29869011559069
  C   13.66845917894252     11.66877608021326     11.19755816589569
  H   12.98459622882347     10.98244366617933     10.70730427318068
  H   14.30505295936103     11.14744681100287     11.90907794861864
  H   13.14959356927775     12.50187732777641     11.66338405955866
  S   14.69529470061732     12.31179072402218      9.83855473932347
  C   15.75582607355629     13.41381949298914     10.84200520494822
  H   15.12746541527137     14.11524416260751     11.38297629178146
  H   16.35867738681538     12.81916870379417     11.52424634270931
  H   16.39797007753991     13.94854347232584     10.14960449960575
  O   13.81066827560235     13.31238703226535      9.06296386750615
  C   9.68058925157498      9.88900359367029      8.60164784447789
  H   9.13060173545317     10.33225468178550      7.77699194839702
  H   10.68934019235134      9.61496006981938      8.29723301380568
  H   9.15096842916320      9.04651571818230      9.04080634940229
  S   9.93848811976284     11.15556676907406      9.88204656437549
  C   8.18027216541415     11.50647395323642     10.23503386391942
  H   8.15496368641228     12.32593383641680     10.94618528521571
  H   7.68894009092139     11.79583826934266      9.31070511901426
  H   7.71269494166972     10.62506562370858     10.66712493065350
  O   10.42380419700522     12.42728319102231      9.15858326379629
  C   9.16476972772664     12.20975651098246      3.70830188773302
  H   8.47411087921682     12.88940370964964      4.19707850389618
  H   9.25758228817850     12.47061201839267      2.65670232502782
  H   8.82842225837533     11.18371084774863      3.82757891628837
  S   10.78417040841866     12.41738834326036      4.53367733217607
  C   11.68021088544669     11.13377320254012      3.60395872296929
  H   11.14699267979114     10.19158849081905      3.69524079784931
  H   11.76950591032241     11.44222628994727      2.56499961154364
  H   12.65567415148895     11.09283137328590      4.07455043109486
  O   10.53074451687503     11.81748918957607      5.93623220547643
  C   15.95078047437321     12.86407594027923      6.05675415704026
  H   15.76270067368218     13.33894527329431      7.01607519492274
  H   15.90510810414193     11.78497036538573      6.16443361085280
  H   16.90703671688503     13.18032863359970      5.65242885623287
  S   14.62202383074910     13.39716509399298      4.91898492821995
  C   14.68488564107864     15.04624626430745      5.07015168074242
  H   12.47081556230637     15.26269755806522      5.96084245106369
  H   14.81030426742429     15.52302459454913      6.03299095483153
  H   14.32351914406290     15.61518258138468      4.22867494454028
  O   13.40791083466710     12.60663003112128      5.69125828756399
