# Supplementary material for: Understanding the solubilization of Ca acetylide with a new computational model for ionic pairs
Source: Chem Sci. 2020 Oct 8;11(48):13102–12. doi: 10.1039/d0sc04752j (PMC8163204; doi:10.1039/d0sc04752j)
Supplement: SC-011-D0SC04752J-s066 [file SC-011-D0SC04752J-s066.xyz]

46
Coordinates from ORCA-job opt
  H   12.45220486151010     15.37168610330647      8.64274525679289
  C   12.11347227701393     15.19885669075031      7.65125706604065
  C   11.74079089213330     14.94368637140298      6.53375409390991
  Ca  12.60246005297224     12.11984462450530      7.45964220205256
  O   13.00212409499596     10.25739971569839      8.52134522893990
  H   13.70704432862106      9.62820378896214      8.34771450573064
  C   13.32714719281651     11.19693958825186     11.42144002002176
  H   12.81081517095239     10.50488306162796     10.76382822505269
  H   13.98039599186502     10.66755275831043     12.11177211958725
  H   12.64102133306050     11.85374241330034     11.94912878039792
  S   14.34169827029092     12.19562187661486     10.28661955072903
  C   15.08099133757966     13.29532164812491     11.55232921068501
  H   14.28753004163938     13.79749747214512     12.09855369540781
  H   15.70755017541031     12.71172971027760     12.22281590223664
  H   15.68631754840568     14.02339037663508     11.02184640658472
  O   13.36149546055222     13.13844374953525      9.55404981686957
  C   10.05861283619732      9.32826095526922      8.33550184544518
  H   9.49414716129645      9.46720297587745      7.41842696008524
  H   11.12429256985171      9.20842595765425      8.14196022753648
  H   9.66821314122857      8.50212502817746      8.92583913013624
  S   9.97650880711482     10.85458356959005      9.32218915938096
  C   8.15871769426189     11.00076928076651      9.41285383203121
  H   7.93904036473053     11.92680298580650      9.93422864240620
  H   7.76027683492318     11.03780688836718      8.40323959607774
  H   7.75277066731373     10.15578719274573      9.96372326384684
  O   10.38608391209695     12.00213106875419      8.38170259073572
  C   10.48525856183041     13.56606233346513      3.93192394746825
  H   11.39113128056638     14.62365327195865      5.55035663706418
  H   10.61473650006418     13.97224988152690      2.93899471743302
  H   9.56758513274722     13.81948761161019      4.45019492969476
  S   11.06755038778491     11.99412272343767      4.06617598183802
  C   9.62110780560554     10.97001289920787      4.55286332553013
  H   9.19347512820655     11.42991975695281      5.44069715241101
  H   8.90455588695253     10.96537789722210      3.73628543349111
  H   9.95912893131217      9.96250791588455      4.77943805780793
  O   11.91610017279780     11.78384210753323      5.40502493454927
  C   15.41229900212855     15.13260551096204      5.80487769503163
  H   14.37561206676661     15.39305309067344      5.99270848773032
  H   16.02099237592993     15.35487959626159      6.67552140920944
  H   15.80255043129240     15.65327955805243      4.93389869247936
  S   15.52307979102430     13.33088737553087      5.52713124747019
  C   14.41055111677206     13.25270266590226      4.08558743134625
  H   13.45404468444345     13.71339861819537      4.30891781982930
  H   14.91081388304908     13.74323881248593      3.25319517917243
  H   14.25122299203109     12.20269897232333      3.86864417854173
  O   14.80497084986018     12.68423354835571      6.72079541318077
