# Supplementary material for: Understanding the solubilization of Ca acetylide with a new computational model for ionic pairs
Source: Chem Sci. 2020 Oct 8;11(48):13102–12. doi: 10.1039/d0sc04752j (PMC8163204; doi:10.1039/d0sc04752j)
Supplement: SC-011-D0SC04752J-s067 [file SC-011-D0SC04752J-s067.xyz]

46
Coordinates from ORCA-job opt
  H   11.54847200096239     16.59767049627607      5.69495748296583
  C   11.79529122613653     15.60943621773435      6.00939424682252
  C   12.07429542266389     14.47791120068375      6.40330883261309
  Ca  12.64139756042693     12.23839877799477      7.53600668771486
  O   12.86025207866735     10.37897106045630      8.71283557495213
  H   13.48900445929445      9.66304083277719      8.59060299775288
  C   13.37516506221201     11.56130227920882     11.46856591255963
  H   12.68805256145803     10.92899304258898     10.91753402601693
  H   13.88221521094928     10.99988790040524     12.25047716369686
  H   12.89059596708924     12.44793221658870     11.86831305525243
  S   14.59578333239427     12.08256521195304     10.22019516123711
  C   15.63152352108471     13.09458047297137     11.34982071785756
  H   15.01513583224904     13.86084842807781     11.81102830046904
  H   16.08888405968761     12.45486823876306     12.10126712508945
  H   16.40275859903663     13.55719194470968     10.74197604736111
  O   13.90618276003907     13.16737074399048      9.36374632061425
  C   9.92257677491192      9.56630174881209      8.27973428300399
  H   9.32129440122821      9.87294218697186      7.42929346673339
  H   10.94936508939533      9.36474420399880      7.99059917260542
  H   9.48233090498282      8.71875689417820      8.80069432724058
  S   10.06633771907198     10.96306350455763      9.43944982499094
  C   8.27559243094223     11.21903984941587      9.71790349710028
  H   8.17669727805582     12.09327985972606     10.35328311187118
  H   7.78925699506427     11.39845055378945      8.76333340812781
  H   7.85364639482840     10.34798851530338     10.21394849139168
  O   10.46632716827671     12.19461215219372      8.60664624574860
  C   9.39535813913867     12.92518156867140      5.23676770186304
  H   9.70348070481286     13.57692156834880      6.04574435127355
  H   8.89264158563456     13.49939164374059      4.46183318031183
  H   8.77551149476897     12.10820316038607      5.59471878693607
  S   10.93707820105377     12.23649946361410      4.54902998062672
  C   10.14766123051136     11.09210466307717      3.35494729755859
  H   9.48654221738856     10.41614054414371      3.88978463025310
  H   9.60198978035820     11.66288367546946      2.60722416747568
  H   10.94738301356949     10.53070905173855      2.88256459356377
  O   11.50108639922491     11.28207720022538      5.61929079924953
  C   15.48309335661195     14.66355312965243      6.66965822343057
  H   14.43754657647390     14.95512717227068      6.73958069347506
  H   15.87963448074059     14.43402829705342      7.65273990668793
  H   16.08282594099558     15.43116204514398      6.18504062219603
  S   15.61023800337627     13.13003270720013      5.68842961167099
  C   14.63890754629071     13.69430374331191      4.24974174774901
  H   13.66659370677270     14.03083853768942      4.60406496947852
  H   15.17947651003155     14.49664412548469      3.75232106862554
  H   14.54624579013986     12.83931741959015      3.58729346268412
  O   14.74676051099628     12.07164174906111      6.39604872310077
