# Supplementary material for: Understanding the solubilization of Ca acetylide with a new computational model for ionic pairs
Source: Chem Sci. 2020 Oct 8;11(48):13102–12. doi: 10.1039/d0sc04752j (PMC8163204; doi:10.1039/d0sc04752j)
Supplement: SC-011-D0SC04752J-s068 [file SC-011-D0SC04752J-s068.xyz]

46
* (null), Energy   -1000.0000000
H     9.766419   14.951476    7.940626    0.029778   -0.060973   -0.060839
C    10.575788   14.906491    7.251650    0.044229   -0.001791   -0.039315
C    11.494840   14.827577    6.450696    0.033512    0.032797    0.008234
Ca   12.222994   12.329256    7.570302    0.014959   -0.013691   -0.001023
O    12.702407   10.519667    8.691417   -0.006910    0.002305    0.001545
H    13.316231    9.819150    8.456756    0.006162    0.021965   -0.022299
C    13.553602   11.990917   11.231060    0.000457    0.000023    0.000831
H    12.861945   11.270532   10.807452    0.001508   -0.001065    0.001618
H    14.139230   11.549300   12.034374   -0.001722   -0.000945    0.001837
H    13.053471   12.899088   11.555580    0.001394   -0.000359    0.004833
S    14.662901   12.407876    9.848741    0.000050    0.001023   -0.001116
C    15.752630   13.555430   10.771707   -0.000054   -0.000160   -0.001078
H    15.149128   14.346327   11.207234    0.000155   -0.000710    0.000867
H    16.295548   13.008156   11.538767   -0.000521   -0.002210   -0.002182
H    16.449534   13.975336   10.053397   -0.002860   -0.001856   -0.003853
O    13.879943   13.373259    8.929772   -0.006409    0.000098    0.003598
C     9.694576    9.781679    8.558882    0.001069    0.000874   -0.000009
H     9.113902   10.242370    7.765418   -0.001297   -0.001843    0.000090
H    10.689489    9.520291    8.212033    0.003112    0.002212    0.001789
H     9.183722    8.924940    8.992511    0.001613    0.002551    0.003241
S     9.986723   11.021621    9.860764    0.000223   -0.000560   -0.000297
C     8.235264   11.307066   10.303580    0.000600    0.000492   -0.000032
H     8.220228   12.111223   11.032263   -0.001282   -0.001457    0.002184
H     7.689300   11.601425    9.412108   -0.002850   -0.003607    0.000429
H     7.816135   10.403074   10.739174    0.001956    0.000250   -0.000303
O    10.382651   12.330376    9.148790   -0.002238    0.005054   -0.002705
C     9.346143   12.692595    3.844376   -0.001919   -0.002895   -0.001552
H     8.920816   13.464480    4.477374   -0.019029   -0.005785   -0.008999
H     9.449522   13.061948    2.826880   -0.002004   -0.000485   -0.000482
H     8.739800   11.791792    3.878090   -0.008339    0.001702   -0.005914
S    10.995364   12.340288    4.535224    0.002368   -0.003602   -0.001553
C    11.481028   11.006213    3.392883    0.005797    0.005501    0.001416
H    10.744034   10.209043    3.432843   -0.006629    0.017810    0.015280
H    11.580078   11.405629    2.386315    0.004012    0.004577    0.002556
H    12.443095   10.663384    3.757516    0.006906    0.017598    0.009568
O    10.685235   11.608573    5.860011   -0.007061    0.006110    0.004694
C    16.154199   12.860059    5.955929    0.000074   -0.030918    0.002273
H    15.944506   13.053286    7.004205    0.003259    0.009169   -0.001927
H    16.440602   11.822237    5.812928    0.053297   -0.030156    0.062730
H    16.925497   13.528990    5.583547   -0.032690   -0.008548   -0.017564
S    14.602852   13.168048    5.034692    0.000703    0.044841    0.001864
C    14.157849   14.780852    5.517089    0.082836   -0.058401   -0.049441
H    12.740872   14.794955    5.889867   -1.891839    0.079878    0.600096
H    14.666119   15.112642    6.418555   -0.060864   -0.019538    0.019577
H    14.298314   15.458357    4.679701   -0.064076   -0.022063   -0.037064
O    13.643963   12.139632    5.748662   -0.021705   -0.021690    0.021087
46
* Frequency(6) -1068.7718
H     9.769803   14.944546    7.933712    0.029778   -0.060973   -0.060839
C    10.580815   14.906288    7.247182    0.044229   -0.001791   -0.039315
C    11.498649   14.831304    6.451631    0.033512    0.032797    0.008234
Ca   12.224694   12.327700    7.570186    0.014959   -0.013691   -0.001023
O    12.701622   10.519929    8.691592   -0.006910    0.002305    0.001545
H    13.316931    9.821646    8.454222    0.006162    0.021965   -0.022299
C    13.553654   11.990920   11.231154    0.000457    0.000023    0.000831
H    12.862116   11.270411   10.807636    0.001508   -0.001065    0.001618
H    14.139035   11.549193   12.034583   -0.001722   -0.000945    0.001837
H    13.053629   12.899047   11.556130    0.001394   -0.000359    0.004833
S    14.662907   12.407992    9.848614    0.000050    0.001023   -0.001116
C    15.752624   13.555412   10.771585   -0.000054   -0.000160   -0.001078
H    15.149145   14.346246   11.207332    0.000155   -0.000710    0.000867
H    16.295489   13.007905   11.538519   -0.000521   -0.002210   -0.002182
H    16.449209   13.975125   10.052959   -0.002860   -0.001856   -0.003853
O    13.879214   13.373270    8.930181   -0.006409    0.000098    0.003598
C     9.694698    9.781779    8.558881    0.001069    0.000874   -0.000009
H     9.113755   10.242160    7.765428   -0.001297   -0.001843    0.000090
H    10.689843    9.520542    8.212237    0.003112    0.002212    0.001789
H     9.183905    8.925230    8.992879    0.001613    0.002551    0.003241
S     9.986748   11.021558    9.860730    0.000223   -0.000560   -0.000297
C     8.235332   11.307122   10.303576    0.000600    0.000492   -0.000032
H     8.220082   12.111058   11.032511   -0.001282   -0.001457    0.002184
H     7.688976   11.601015    9.412156   -0.002850   -0.003607    0.000429
H     7.816357   10.403103   10.739139    0.001956    0.000250   -0.000303
O    10.382397   12.330951    9.148482   -0.002238    0.005054   -0.002705
C     9.345925   12.692266    3.844200   -0.001919   -0.002895   -0.001552
H     8.918654   13.463822    4.476351   -0.019029   -0.005785   -0.008999
H     9.449294   13.061892    2.826825   -0.002004   -0.000485   -0.000482
H     8.738853   11.791985    3.877418   -0.008339    0.001702   -0.005914
S    10.995633   12.339879    4.535047    0.002368   -0.003602   -0.001553
C    11.481687   11.006839    3.393044    0.005797    0.005501    0.001416
H    10.743281   10.211067    3.434579   -0.006629    0.017810    0.015280
H    11.580534   11.406149    2.386606    0.004012    0.004577    0.002556
H    12.443880   10.665384    3.758603    0.006906    0.017598    0.009568
O    10.684432   11.609267    5.860544   -0.007061    0.006110    0.004694
C    16.154207   12.856545    5.956187    0.000074   -0.030918    0.002273
H    15.944876   13.054328    7.003986    0.003259    0.009169   -0.001927
H    16.446659   11.818810    5.820057    0.053297   -0.030156    0.062730
H    16.921782   13.528018    5.581551   -0.032690   -0.008548   -0.017564
S    14.602932   13.173144    5.034903    0.000703    0.044841    0.001864
C    14.167263   14.774215    5.511470    0.082836   -0.058401   -0.049441
H    12.525874   14.804032    5.958065   -1.891839    0.079878    0.600096
H    14.659202   15.110422    6.420780   -0.060864   -0.019538    0.019577
H    14.291032   15.455850    4.675489   -0.064076   -0.022063   -0.037064
O    13.641496   12.137167    5.751059   -0.021705   -0.021690    0.021087
46
* Frequency(6) -1068.7718
H     9.772820   14.938368    7.927547    0.029778   -0.060973   -0.060839
C    10.585296   14.906106    7.243199    0.044229   -0.001791   -0.039315
C    11.502044   14.834628    6.452466    0.033512    0.032797    0.008234
Ca   12.226210   12.326313    7.570082    0.014959   -0.013691   -0.001023
O    12.700922   10.520163    8.691749   -0.006910    0.002305    0.001545
H    13.317556    9.823872    8.451963    0.006162    0.021965   -0.022299
C    13.553701   11.990922   11.231238    0.000457    0.000023    0.000831
H    12.862269   11.270303   10.807800    0.001508   -0.001065    0.001618
H    14.138860   11.549097   12.034769   -0.001722   -0.000945    0.001837
H    13.053770   12.899011   11.556619    0.001394   -0.000359    0.004833
S    14.662912   12.408095    9.848501    0.000050    0.001023   -0.001116
C    15.752618   13.555395   10.771476   -0.000054   -0.000160   -0.001078
H    15.149161   14.346175   11.207420    0.000155   -0.000710    0.000867
H    16.295436   13.007681   11.538298   -0.000521   -0.002210   -0.002182
H    16.448919   13.974937   10.052568   -0.002860   -0.001856   -0.003853
O    13.878565   13.373280    8.930546   -0.006409    0.000098    0.003598
C     9.694806    9.781867    8.558880    0.001069    0.000874   -0.000009
H     9.113624   10.241974    7.765438   -0.001297   -0.001843    0.000090
H    10.690158    9.520766    8.212418    0.003112    0.002212    0.001789
H     9.184068    8.925489    8.993208    0.001613    0.002551    0.003241
S     9.986771   11.021501    9.860700    0.000223   -0.000560   -0.000297
C     8.235393   11.307172   10.303573    0.000600    0.000492   -0.000032
H     8.219952   12.110910   11.032732   -0.001282   -0.001457    0.002184
H     7.688688   11.600650    9.412200   -0.002850   -0.003607    0.000429
H     7.816555   10.403128   10.739108    0.001956    0.000250   -0.000303
O    10.382170   12.331463    9.148208   -0.002238    0.005054   -0.002705
C     9.345730   12.691973    3.844042   -0.001919   -0.002895   -0.001552
H     8.916725   13.463236    4.475439   -0.019029   -0.005785   -0.008999
H     9.449091   13.061843    2.826776   -0.002004   -0.000485   -0.000482
H     8.738008   11.792158    3.876819   -0.008339    0.001702   -0.005914
S    10.995873   12.339514    4.534890    0.002368   -0.003602   -0.001553
C    11.482274   11.007396    3.393188    0.005797    0.005501    0.001416
H    10.742609   10.212872    3.436128   -0.006629    0.017810    0.015280
H    11.580941   11.406613    2.386865    0.004012    0.004577    0.002556
H    12.444580   10.667167    3.759573    0.006906    0.017598    0.009568
O    10.683717   11.609886    5.861020   -0.007061    0.006110    0.004694
C    16.154215   12.853413    5.956418    0.000074   -0.030918    0.002273
H    15.945207   13.055257    7.003791    0.003259    0.009169   -0.001927
H    16.452059   11.815754    5.826414    0.053297   -0.030156    0.062730
H    16.918469   13.527152    5.579771   -0.032690   -0.008548   -0.017564
S    14.603003   13.177688    5.035092    0.000703    0.044841    0.001864
C    14.175657   14.768298    5.506461    0.082836   -0.058401   -0.049441
H    12.334175   14.812126    6.018872   -1.891839    0.079878    0.600096
H    14.653035   15.108442    6.422764   -0.060864   -0.019538    0.019577
H    14.284540   15.453614    4.671734   -0.064076   -0.022063   -0.037064
O    13.639297   12.134969    5.753196   -0.021705   -0.021690    0.021087
46
* Frequency(6) -1068.7718
H     9.775144   14.933610    7.922800    0.029778   -0.060973   -0.060839
C    10.588748   14.905966    7.240131    0.044229   -0.001791   -0.039315
C    11.504659   14.837187    6.453108    0.033512    0.032797    0.008234
Ca   12.227377   12.325245    7.570002    0.014959   -0.013691   -0.001023
O    12.700382   10.520343    8.691870   -0.006910    0.002305    0.001545
H    13.318037    9.825586    8.450223    0.006162    0.021965   -0.022299
C    13.553736   11.990924   11.231303    0.000457    0.000023    0.000831
H    12.862387   11.270220   10.807926    0.001508   -0.001065    0.001618
H    14.138726   11.549023   12.034913   -0.001722   -0.000945    0.001837
H    13.053879   12.898983   11.556996    0.001394   -0.000359    0.004833
S    14.662915   12.408175    9.848414    0.000050    0.001023   -0.001116
C    15.752614   13.555383   10.771392   -0.000054   -0.000160   -0.001078
H    15.149173   14.346119   11.207488    0.000155   -0.000710    0.000867
H    16.295395   13.007509   11.538127   -0.000521   -0.002210   -0.002182
H    16.448696   13.974792   10.052268   -0.002860   -0.001856   -0.003853
O    13.878065   13.373288    8.930826   -0.006409    0.000098    0.003598
C     9.694890    9.781935    8.558880    0.001069    0.000874   -0.000009
H     9.113522   10.241830    7.765445   -0.001297   -0.001843    0.000090
H    10.690401    9.520939    8.212557    0.003112    0.002212    0.001789
H     9.184194    8.925688    8.993460    0.001613    0.002551    0.003241
S     9.986788   11.021457    9.860677    0.000223   -0.000560   -0.000297
C     8.235440   11.307210   10.303570    0.000600    0.000492   -0.000032
H     8.219852   12.110796   11.032903   -0.001282   -0.001457    0.002184
H     7.688465   11.600369    9.412233   -0.002850   -0.003607    0.000429
H     7.816708   10.403147   10.739085    0.001956    0.000250   -0.000303
O    10.381995   12.331857    9.147997   -0.002238    0.005054   -0.002705
C     9.345581   12.691747    3.843921   -0.001919   -0.002895   -0.001552
H     8.915240   13.462785    4.474737   -0.019029   -0.005785   -0.008999
H     9.448935   13.061805    2.826739   -0.002004   -0.000485   -0.000482
H     8.737357   11.792291    3.876357   -0.008339    0.001702   -0.005914
S    10.996058   12.339233    4.534769    0.002368   -0.003602   -0.001553
C    11.482726   11.007825    3.393298    0.005797    0.005501    0.001416
H    10.742092   10.214262    3.437320   -0.006629    0.017810    0.015280
H    11.581254   11.406970    2.387064    0.004012    0.004577    0.002556
H    12.445119   10.668540    3.760319    0.006906    0.017598    0.009568
O    10.683166   11.610363    5.861386   -0.007061    0.006110    0.004694
C    16.154221   12.851000    5.956595    0.000074   -0.030918    0.002273
H    15.945461   13.055973    7.003640    0.003259    0.009169   -0.001927
H    16.456218   11.813401    5.831309    0.053297   -0.030156    0.062730
H    16.915918   13.526485    5.578401   -0.032690   -0.008548   -0.017564
S    14.603058   13.181187    5.035238    0.000703    0.044841    0.001864
C    14.182121   14.763740    5.502602    0.082836   -0.058401   -0.049441
H    12.186547   14.818360    6.065700   -1.891839    0.079878    0.600096
H    14.648286   15.106918    6.424291   -0.060864   -0.019538    0.019577
H    14.279539   15.451892    4.668841   -0.064076   -0.022063   -0.037064
O    13.637603   12.133277    5.754841   -0.021705   -0.021690    0.021087
46
* Frequency(6) -1068.7718
H     9.776522   14.930788    7.919984    0.029778   -0.060973   -0.060839
C    10.590795   14.905883    7.238311    0.044229   -0.001791   -0.039315
C    11.506210   14.838705    6.453489    0.033512    0.032797    0.008234
Ca   12.228070   12.324611    7.569955    0.014959   -0.013691   -0.001023
O    12.700063   10.520449    8.691941   -0.006910    0.002305    0.001545
H    13.318322    9.826603    8.449191    0.006162    0.021965   -0.022299
C    13.553757   11.990925   11.231342    0.000457    0.000023    0.000831
H    12.862457   11.270171   10.808001    0.001508   -0.001065    0.001618
H    14.138646   11.548980   12.034998   -0.001722   -0.000945    0.001837
H    13.053944   12.898966   11.557220    0.001394   -0.000359    0.004833
S    14.662918   12.408223    9.848362    0.000050    0.001023   -0.001116
C    15.752611   13.555376   10.771342   -0.000054   -0.000160   -0.001078
H    15.149180   14.346086   11.207528    0.000155   -0.000710    0.000867
H    16.295371   13.007406   11.538026   -0.000521   -0.002210   -0.002182
H    16.448564   13.974706   10.052089   -0.002860   -0.001856   -0.003853
O    13.877768   13.373293    8.930993   -0.006409    0.000098    0.003598
C     9.694939    9.781976    8.558879    0.001069    0.000874   -0.000009
H     9.113462   10.241745    7.765449   -0.001297   -0.001843    0.000090
H    10.690545    9.521041    8.212640    0.003112    0.002212    0.001789
H     9.184269    8.925806    8.993610    0.001613    0.002551    0.003241
S     9.986798   11.021431    9.860663    0.000223   -0.000560   -0.000297
C     8.235468   11.307233   10.303569    0.000600    0.000492   -0.000032
H     8.219793   12.110729   11.033004   -0.001282   -0.001457    0.002184
H     7.688333   11.600202    9.412253   -0.002850   -0.003607    0.000429
H     7.816799   10.403159   10.739071    0.001956    0.000250   -0.000303
O    10.381892   12.332091    9.147872   -0.002238    0.005054   -0.002705
C     9.345492   12.691613    3.843849   -0.001919   -0.002895   -0.001552
H     8.914360   13.462517    4.474320   -0.019029   -0.005785   -0.008999
H     9.448842   13.061783    2.826717   -0.002004   -0.000485   -0.000482
H     8.736971   11.792369    3.876084   -0.008339    0.001702   -0.005914
S    10.996167   12.339066    4.534697    0.002368   -0.003602   -0.001553
C    11.482995   11.008080    3.393364    0.005797    0.005501    0.001416
H    10.741785   10.215086    3.438027   -0.006629    0.017810    0.015280
H    11.581440   11.407182    2.387182    0.004012    0.004577    0.002556
H    12.445438   10.669355    3.760762    0.006906    0.017598    0.009568
O    10.682839   11.610646    5.861603   -0.007061    0.006110    0.004694
C    16.154224   12.849569    5.956700    0.000074   -0.030918    0.002273
H    15.945612   13.056397    7.003551    0.003259    0.009169   -0.001927
H    16.458685   11.812006    5.834212    0.053297   -0.030156    0.062730
H    16.914405   13.526090    5.577588   -0.032690   -0.008548   -0.017564
S    14.603091   13.183262    5.035324    0.000703    0.044841    0.001864
C    14.185955   14.761037    5.500314    0.082836   -0.058401   -0.049441
H    12.098990   14.822056    6.093474   -1.891839    0.079878    0.600096
H    14.645469   15.106013    6.425197   -0.060864   -0.019538    0.019577
H    14.276574   15.450871    4.667126   -0.064076   -0.022063   -0.037064
O    13.636599   12.132273    5.755817   -0.021705   -0.021690    0.021087
46
* Frequency(6) -1068.7718
H     9.776805   14.930208    7.919405    0.029778   -0.060973   -0.060839
C    10.591215   14.905866    7.237937    0.044229   -0.001791   -0.039315
C    11.506529   14.839017    6.453568    0.033512    0.032797    0.008234
Ca   12.228212   12.324481    7.569945    0.014959   -0.013691   -0.001023
O    12.699997   10.520471    8.691956   -0.006910    0.002305    0.001545
H    13.318380    9.826811    8.448978    0.006162    0.021965   -0.022299
C    13.553762   11.990925   11.231350    0.000457    0.000023    0.000831
H    12.862471   11.270160   10.808016    0.001508   -0.001065    0.001618
H    14.138630   11.548971   12.035015   -0.001722   -0.000945    0.001837
H    13.053957   12.898963   11.557266    0.001394   -0.000359    0.004833
S    14.662918   12.408232    9.848352    0.000050    0.001023   -0.001116
C    15.752611   13.555374   10.771331   -0.000054   -0.000160   -0.001078
H    15.149182   14.346080   11.207536    0.000155   -0.000710    0.000867
H    16.295366   13.007385   11.538006   -0.000521   -0.002210   -0.002182
H    16.448536   13.974689   10.052053   -0.002860   -0.001856   -0.003853
O    13.877707   13.373294    8.931027   -0.006409    0.000098    0.003598
C     9.694949    9.781984    8.558879    0.001069    0.000874   -0.000009
H     9.113450   10.241727    7.765450   -0.001297   -0.001843    0.000090
H    10.690575    9.521062    8.212657    0.003112    0.002212    0.001789
H     9.184284    8.925830    8.993641    0.001613    0.002551    0.003241
S     9.986801   11.021426    9.860660    0.000223   -0.000560   -0.000297
C     8.235473   11.307238   10.303568    0.000600    0.000492   -0.000032
H     8.219781   12.110715   11.033025   -0.001282   -0.001457    0.002184
H     7.688306   11.600167    9.412257   -0.002850   -0.003607    0.000429
H     7.816817   10.403161   10.739068    0.001956    0.000250   -0.000303
O    10.381870   12.332139    9.147846   -0.002238    0.005054   -0.002705
C     9.345474   12.691585    3.843835   -0.001919   -0.002895   -0.001552
H     8.914179   13.462462    4.474235   -0.019029   -0.005785   -0.008999
H     9.448823   13.061778    2.826712   -0.002004   -0.000485   -0.000482
H     8.736892   11.792386    3.876027   -0.008339    0.001702   -0.005914
S    10.996190   12.339032    4.534682    0.002368   -0.003602   -0.001553
C    11.483050   11.008132    3.393377    0.005797    0.005501    0.001416
H    10.741722   10.215256    3.438173   -0.006629    0.017810    0.015280
H    11.581478   11.407225    2.387207    0.004012    0.004577    0.002556
H    12.445504   10.669522    3.760853    0.006906    0.017598    0.009568
O    10.682772   11.610704    5.861648   -0.007061    0.006110    0.004694
C    16.154225   12.849275    5.956722    0.000074   -0.030918    0.002273
H    15.945643   13.056485    7.003533    0.003259    0.009169   -0.001927
H    16.459192   11.811719    5.834809    0.053297   -0.030156    0.062730
H    16.914094   13.526008    5.577421   -0.032690   -0.008548   -0.017564
S    14.603097   13.183689    5.035342    0.000703    0.044841    0.001864
C    14.186743   14.760482    5.499844    0.082836   -0.058401   -0.049441
H    12.080990   14.822816    6.099183   -1.891839    0.079878    0.600096
H    14.644890   15.105828    6.425384   -0.060864   -0.019538    0.019577
H    14.275964   15.450661    4.666773   -0.064076   -0.022063   -0.037064
O    13.636392   12.132066    5.756018   -0.021705   -0.021690    0.021087
46
* Frequency(6) -1068.7718
H     9.775963   14.931933    7.921126    0.029778   -0.060973   -0.060839
C    10.589965   14.905917    7.239049    0.044229   -0.001791   -0.039315
C    11.505581   14.838089    6.453335    0.033512    0.032797    0.008234
Ca   12.227789   12.324868    7.569974    0.014959   -0.013691   -0.001023
O    12.700192   10.520406    8.691912   -0.006910    0.002305    0.001545
H    13.318206    9.826190    8.449609    0.006162    0.021965   -0.022299
C    13.553749   11.990925   11.231326    0.000457    0.000023    0.000831
H    12.862428   11.270191   10.807970    0.001508   -0.001065    0.001618
H    14.138678   11.548998   12.034963   -0.001722   -0.000945    0.001837
H    13.053918   12.898973   11.557129    0.001394   -0.000359    0.004833
S    14.662917   12.408203    9.848383    0.000050    0.001023   -0.001116
C    15.752612   13.555379   10.771362   -0.000054   -0.000160   -0.001078
H    15.149177   14.346100   11.207512    0.000155   -0.000710    0.000867
H    16.295381   13.007448   11.538067   -0.000521   -0.002210   -0.002182
H    16.448617   13.974741   10.052162   -0.002860   -0.001856   -0.003853
O    13.877888   13.373291    8.930925   -0.006409    0.000098    0.003598
C     9.694919    9.781959    8.558879    0.001069    0.000874   -0.000009
H     9.113487   10.241779    7.765447   -0.001297   -0.001843    0.000090
H    10.690487    9.521000    8.212607    0.003112    0.002212    0.001789
H     9.184238    8.925758    8.993550    0.001613    0.002551    0.003241
S     9.986794   11.021442    9.860669    0.000223   -0.000560   -0.000297
C     8.235456   11.307224   10.303569    0.000600    0.000492   -0.000032
H     8.219817   12.110756   11.032963   -0.001282   -0.001457    0.002184
H     7.688387   11.600269    9.412245   -0.002850   -0.003607    0.000429
H     7.816762   10.403154   10.739076    0.001956    0.000250   -0.000303
O    10.381934   12.331996    9.147922   -0.002238    0.005054   -0.002705
C     9.345528   12.691667    3.843879   -0.001919   -0.002895   -0.001552
H     8.914717   13.462626    4.474489   -0.019029   -0.005785   -0.008999
H     9.448880   13.061792    2.826726   -0.002004   -0.000485   -0.000482
H     8.737127   11.792337    3.876195   -0.008339    0.001702   -0.005914
S    10.996123   12.339134    4.534726    0.002368   -0.003602   -0.001553
C    11.482886   11.007977    3.393337    0.005797    0.005501    0.001416
H    10.741909   10.214752    3.437740   -0.006629    0.017810    0.015280
H    11.581364   11.407096    2.387134    0.004012    0.004577    0.002556
H    12.445309   10.669024    3.760583    0.006906    0.017598    0.009568
O    10.682972   11.610531    5.861515   -0.007061    0.006110    0.004694
C    16.154223   12.850149    5.956658    0.000074   -0.030918    0.002273
H    15.945551   13.056225    7.003587    0.003259    0.009169   -0.001927
H    16.457685   11.812572    5.833034    0.053297   -0.030156    0.062730
H    16.915019   13.526250    5.577918   -0.032690   -0.008548   -0.017564
S    14.603077   13.182421    5.035289    0.000703    0.044841    0.001864
C    14.184400   14.762134    5.501242    0.082836   -0.058401   -0.049441
H    12.134498   14.820557    6.082210   -1.891839    0.079878    0.600096
H    14.646611   15.106380    6.424830   -0.060864   -0.019538    0.019577
H    14.277777   15.451285    4.667822   -0.064076   -0.022063   -0.037064
O    13.637006   12.132680    5.755421   -0.021705   -0.021690    0.021087
46
* Frequency(6) -1068.7718
H     9.774087   14.935775    7.924960    0.029778   -0.060973   -0.060839
C    10.587177   14.906030    7.241526    0.044229   -0.001791   -0.039315
C    11.503469   14.836022    6.452816    0.033512    0.032797    0.008234
Ca   12.226846   12.325731    7.570039    0.014959   -0.013691   -0.001023
O    12.700628   10.520261    8.691815   -0.006910    0.002305    0.001545
H    13.317818    9.824806    8.451014    0.006162    0.021965   -0.022299
C    13.553720   11.990923   11.231274    0.000457    0.000023    0.000831
H    12.862333   11.270258   10.807868    0.001508   -0.001065    0.001618
H    14.138787   11.549057   12.034847   -0.001722   -0.000945    0.001837
H    13.053830   12.898995   11.556825    0.001394   -0.000359    0.004833
S    14.662914   12.408139    9.848453    0.000050    0.001023   -0.001116
C    15.752616   13.555389   10.771430   -0.000054   -0.000160   -0.001078
H    15.149168   14.346144   11.207457    0.000155   -0.000710    0.000867
H    16.295414   13.007587   11.538205   -0.000521   -0.002210   -0.002182
H    16.448798   13.974858   10.052404   -0.002860   -0.001856   -0.003853
O    13.878292   13.373285    8.930699   -0.006409    0.000098    0.003598
C     9.694852    9.781904    8.558880    0.001069    0.000874   -0.000009
H     9.113569   10.241895    7.765441   -0.001297   -0.001843    0.000090
H    10.690291    9.520860    8.212494    0.003112    0.002212    0.001789
H     9.184137    8.925597    8.993345    0.001613    0.002551    0.003241
S     9.986780   11.021477    9.860687    0.000223   -0.000560   -0.000297
C     8.235419   11.307193   10.303571    0.000600    0.000492   -0.000032
H     8.219898   12.110848   11.032825   -0.001282   -0.001457    0.002184
H     7.688566   11.600497    9.412218   -0.002850   -0.003607    0.000429
H     7.816639   10.403139   10.739095    0.001956    0.000250   -0.000303
O    10.382075   12.331678    9.148093   -0.002238    0.005054   -0.002705
C     9.345649   12.691850    3.843976   -0.001919   -0.002895   -0.001552
H     8.915916   13.462990    4.475056   -0.019029   -0.005785   -0.008999
H     9.449006   13.061823    2.826756   -0.002004   -0.000485   -0.000482
H     8.737653   11.792230    3.876567   -0.008339    0.001702   -0.005914
S    10.995974   12.339361    4.534824    0.002368   -0.003602   -0.001553
C    11.482521   11.007630    3.393248    0.005797    0.005501    0.001416
H    10.742327   10.213630    3.436778   -0.006629    0.017810    0.015280
H    11.581112   11.406808    2.386973    0.004012    0.004577    0.002556
H    12.444874   10.667915    3.759980    0.006906    0.017598    0.009568
O    10.683417   11.610146    5.861219   -0.007061    0.006110    0.004694
C    16.154218   12.852098    5.956514    0.000074   -0.030918    0.002273
H    15.945345   13.055647    7.003709    0.003259    0.009169   -0.001927
H    16.454326   11.814472    5.829081    0.053297   -0.030156    0.062730
H    16.917079   13.526789    5.579024   -0.032690   -0.008548   -0.017564
S    14.603033   13.179595    5.035171    0.000703    0.044841    0.001864
C    14.179180   14.765814    5.504358    0.082836   -0.058401   -0.049441
H    12.253717   14.815524    6.044394   -1.891839    0.079878    0.600096
H    14.650447   15.107611    6.423596   -0.060864   -0.019538    0.019577
H    14.281814   15.452676    4.670157   -0.064076   -0.022063   -0.037064
O    13.638374   12.134047    5.754092   -0.021705   -0.021690    0.021087
46
* Frequency(6) -1068.7718
H     9.771379   14.941319    7.930492    0.029778   -0.060973   -0.060839
C    10.583156   14.906193    7.245101    0.044229   -0.001791   -0.039315
C    11.500423   14.833040    6.452067    0.033512    0.032797    0.008234
Ca   12.225486   12.326975    7.570132    0.014959   -0.013691   -0.001023
O    12.701256   10.520051    8.691674   -0.006910    0.002305    0.001545
H    13.317258    9.822809    8.453042    0.006162    0.021965   -0.022299
C    13.553678   11.990921   11.231198    0.000457    0.000023    0.000831
H    12.862196   11.270355   10.807721    0.001508   -0.001065    0.001618
H    14.138944   11.549143   12.034680   -0.001722   -0.000945    0.001837
H    13.053703   12.899028   11.556385    0.001394   -0.000359    0.004833
S    14.662909   12.408046    9.848555    0.000050    0.001023   -0.001116
C    15.752621   13.555403   10.771528   -0.000054   -0.000160   -0.001078
H    15.149154   14.346209   11.207378    0.000155   -0.000710    0.000867
H    16.295461   13.007788   11.538403   -0.000521   -0.002210   -0.002182
H    16.449058   13.975027   10.052755   -0.002860   -0.001856   -0.003853
O    13.878875   13.373276    8.930371   -0.006409    0.000098    0.003598
C     9.694755    9.781825    8.558881    0.001069    0.000874   -0.000009
H     9.113686   10.242063    7.765433   -0.001297   -0.001843    0.000090
H    10.690008    9.520659    8.212331    0.003112    0.002212    0.001789
H     9.183990    8.925365    8.993051    0.001613    0.002551    0.003241
S     9.986760   11.021528    9.860714    0.000223   -0.000560   -0.000297
C     8.235364   11.307148   10.303574    0.000600    0.000492   -0.000032
H     8.220014   12.110981   11.032627   -0.001282   -0.001457    0.002184
H     7.688825   11.600825    9.412179   -0.002850   -0.003607    0.000429
H     7.816461   10.403116   10.739123    0.001956    0.000250   -0.000303
O    10.382278   12.331218    9.148339   -0.002238    0.005054   -0.002705
C     9.345823   12.692113    3.844117   -0.001919   -0.002895   -0.001552
H     8.917646   13.463516    4.475875   -0.019029   -0.005785   -0.008999
H     9.449188   13.061867    2.826800   -0.002004   -0.000485   -0.000482
H     8.738411   11.792075    3.877105   -0.008339    0.001702   -0.005914
S    10.995758   12.339688    4.534965    0.002368   -0.003602   -0.001553
C    11.481994   11.007130    3.393119    0.005797    0.005501    0.001416
H    10.742930   10.212010    3.435388   -0.006629    0.017810    0.015280
H    11.580747   11.406391    2.386741    0.004012    0.004577    0.002556
H    12.444246   10.666315    3.759110    0.006906    0.017598    0.009568
O    10.684059   11.609590    5.860793   -0.007061    0.006110    0.004694
C    16.154211   12.854909    5.956308    0.000074   -0.030918    0.002273
H    15.945049   13.054814    7.003884    0.003259    0.009169   -0.001927
H    16.449480   11.817214    5.823378    0.053297   -0.030156    0.062730
H    16.920051   13.527566    5.580621   -0.032690   -0.008548   -0.017564
S    14.602969   13.175518    5.035002    0.000703    0.044841    0.001864
C    14.171648   14.771124    5.508853    0.082836   -0.058401   -0.049441
H    12.425726   14.808261    5.989832   -1.891839    0.079878    0.600096
H    14.655980   15.109388    6.421816   -0.060864   -0.019538    0.019577
H    14.287640   15.454682    4.673527   -0.064076   -0.022063   -0.037064
O    13.640347   12.136019    5.752175   -0.021705   -0.021690    0.021087
46
* Frequency(6) -1068.7718
H     9.768134   14.947963    7.937121    0.029778   -0.060973   -0.060839
C    10.578336   14.906388    7.249385    0.044229   -0.001791   -0.039315
C    11.496771   14.829466    6.451170    0.033512    0.032797    0.008234
Ca   12.223856   12.328467    7.570243    0.014959   -0.013691   -0.001023
O    12.702009   10.519800    8.691506   -0.006910    0.002305    0.001545
H    13.316586    9.820415    8.455472    0.006162    0.021965   -0.022299
C    13.553629   11.990919   11.231108    0.000457    0.000023    0.000831
H    12.862032   11.270471   10.807545    0.001508   -0.001065    0.001618
H    14.139131   11.549246   12.034480   -0.001722   -0.000945    0.001837
H    13.053551   12.899067   11.555859    0.001394   -0.000359    0.004833
S    14.662904   12.407934    9.848676    0.000050    0.001023   -0.001116
C    15.752627   13.555421   10.771645   -0.000054   -0.000160   -0.001078
H    15.149137   14.346286   11.207284    0.000155   -0.000710    0.000867
H    16.295518   13.008029   11.538641   -0.000521   -0.002210   -0.002182
H    16.449369   13.975229   10.053175   -0.002860   -0.001856   -0.003853
O    13.879574   13.373265    8.929979   -0.006409    0.000098    0.003598
C     9.694638    9.781730    8.558882    0.001069    0.000874   -0.000009
H     9.113828   10.242264    7.765423   -0.001297   -0.001843    0.000090
H    10.689668    9.520418    8.212136    0.003112    0.002212    0.001789
H     9.183815    8.925087    8.992697    0.001613    0.002551    0.003241
S     9.986736   11.021589    9.860747    0.000223   -0.000560   -0.000297
C     8.235299   11.307095   10.303578    0.000600    0.000492   -0.000032
H     8.220154   12.111140   11.032389   -0.001282   -0.001457    0.002184
H     7.689136   11.601218    9.412132   -0.002850   -0.003607    0.000429
H     7.816248   10.403089   10.739156    0.001956    0.000250   -0.000303
O    10.382522   12.330667    9.148634   -0.002238    0.005054   -0.002705
C     9.346032   12.692428    3.844287   -0.001919   -0.002895   -0.001552
H     8.919720   13.464147    4.476855   -0.019029   -0.005785   -0.008999
H     9.449406   13.061920    2.826852   -0.002004   -0.000485   -0.000482
H     8.739320   11.791890    3.877750   -0.008339    0.001702   -0.005914
S    10.995500   12.340081    4.535134    0.002368   -0.003602   -0.001553
C    11.481362   11.006530    3.392965    0.005797    0.005501    0.001416
H    10.743652   10.210069    3.433723   -0.006629    0.017810    0.015280
H    11.580310   11.405893    2.386462    0.004012    0.004577    0.002556
H    12.443493   10.664398    3.758067    0.006906    0.017598    0.009568
O    10.684828   11.608925    5.860281   -0.007061    0.006110    0.004694
C    16.154203   12.858278    5.956060    0.000074   -0.030918    0.002273
H    15.944694   13.053814    7.004094    0.003259    0.009169   -0.001927
H    16.443672   11.820500    5.816542    0.053297   -0.030156    0.062730
H    16.923613   13.528497    5.582535   -0.032690   -0.008548   -0.017564
S    14.602893   13.170631    5.034799    0.000703    0.044841    0.001864
C    14.162621   14.777488    5.514241    0.082836   -0.058401   -0.049441
H    12.631887   14.799556    5.924437   -1.891839    0.079878    0.600096
H    14.662613   15.111517    6.419683   -0.060864   -0.019538    0.019577
H    14.294623   15.457086    4.677566   -0.064076   -0.022063   -0.037064
O    13.642713   12.138382    5.749877   -0.021705   -0.021690    0.021087
46
* Frequency(6) -1068.7718
H     9.764703   14.954988    7.944131    0.029778   -0.060973   -0.060839
C    10.573240   14.906594    7.253915    0.044229   -0.001791   -0.039315
C    11.492910   14.825688    6.450221    0.033512    0.032797    0.008234
Ca   12.222132   12.330045    7.570361    0.014959   -0.013691   -0.001023
O    12.702805   10.519535    8.691328   -0.006910    0.002305    0.001545
H    13.315876    9.817885    8.458041    0.006162    0.021965   -0.022299
C    13.553576   11.990916   11.231012    0.000457    0.000023    0.000831
H    12.861858   11.270593   10.807358    0.001508   -0.001065    0.001618
H    14.139330   11.549355   12.034268   -0.001722   -0.000945    0.001837
H    13.053390   12.899108   11.555302    0.001394   -0.000359    0.004833
S    14.662898   12.407817    9.848805    0.000050    0.001023   -0.001116
C    15.752633   13.555439   10.771769   -0.000054   -0.000160   -0.001078
H    15.149119   14.346368   11.207184    0.000155   -0.000710    0.000867
H    16.295578   13.008283   11.538892   -0.000521   -0.002210   -0.002182
H    16.449699   13.975443   10.053619   -0.002860   -0.001856   -0.003853
O    13.880312   13.373254    8.929565   -0.006409    0.000098    0.003598
C     9.694515    9.781629    8.558883    0.001069    0.000874   -0.000009
H     9.113977   10.242476    7.765413   -0.001297   -0.001843    0.000090
H    10.689310    9.520163    8.211930    0.003112    0.002212    0.001789
H     9.183629    8.924793    8.992324    0.001613    0.002551    0.003241
S     9.986710   11.021654    9.860781    0.000223   -0.000560   -0.000297
C     8.235230   11.307038   10.303582    0.000600    0.000492   -0.000032
H     8.220302   12.111307   11.032137   -0.001282   -0.001457    0.002184
H     7.689464   11.601633    9.412083   -0.002850   -0.003607    0.000429
H     7.816022   10.403060   10.739191    0.001956    0.000250   -0.000303
O    10.382780   12.330085    9.148945   -0.002238    0.005054   -0.002705
C     9.346253   12.692762    3.844465   -0.001919   -0.002895   -0.001552
H     8.921912   13.464813    4.477892   -0.019029   -0.005785   -0.008999
H     9.449637   13.061975    2.826908   -0.002004   -0.000485   -0.000482
H     8.740281   11.791694    3.878431   -0.008339    0.001702   -0.005914
S    10.995228   12.340496    4.535313    0.002368   -0.003602   -0.001553
C    11.480694   11.005896    3.392802    0.005797    0.005501    0.001416
H    10.744416   10.208017    3.431963   -0.006629    0.017810    0.015280
H    11.579847   11.405365    2.386168    0.004012    0.004577    0.002556
H    12.442698   10.662370    3.756965    0.006906    0.017598    0.009568
O    10.685642   11.608221    5.859740   -0.007061    0.006110    0.004694
C    16.154195   12.861840    5.955798    0.000074   -0.030918    0.002273
H    15.944318   13.052758    7.004316    0.003259    0.009169   -0.001927
H    16.437531   11.823974    5.809314    0.053297   -0.030156    0.062730
H    16.927380   13.529482    5.584559   -0.032690   -0.008548   -0.017564
S    14.602812   13.165465    5.034584    0.000703    0.044841    0.001864
C    14.153077   14.784217    5.519937    0.082836   -0.058401   -0.049441
H    12.849857   14.790353    5.855297   -1.891839    0.079878    0.600096
H    14.669625   15.113768    6.417427   -0.060864   -0.019538    0.019577
H    14.302006   15.459628    4.681837   -0.064076   -0.022063   -0.037064
O    13.645214   12.140882    5.747448   -0.021705   -0.021690    0.021087
46
* Frequency(6) -1068.7718
H     9.761458   14.961633    7.950761    0.029778   -0.060973   -0.060839
C    10.568420   14.906789    7.258200    0.044229   -0.001791   -0.039315
C    11.489258   14.822114    6.449324    0.033512    0.032797    0.008234
Ca   12.220502   12.331537    7.570472    0.014959   -0.013691   -0.001023
O    12.703558   10.519283    8.691160   -0.006910    0.002305    0.001545
H    13.315205    9.815491    8.460471    0.006162    0.021965   -0.022299
C    13.553526   11.990913   11.230921    0.000457    0.000023    0.000831
H    12.861694   11.270709   10.807182    0.001508   -0.001065    0.001618
H    14.139517   11.549458   12.034068   -0.001722   -0.000945    0.001837
H    13.053238   12.899148   11.554775    0.001394   -0.000359    0.004833
S    14.662893   12.407705    9.848926    0.000050    0.001023   -0.001116
C    15.752639   13.555456   10.771887   -0.000054   -0.000160   -0.001078
H    15.149102   14.346445   11.207090    0.000155   -0.000710    0.000867
H    16.295635   13.008524   11.539130   -0.000521   -0.002210   -0.002182
H    16.450010   13.975645   10.054039   -0.002860   -0.001856   -0.003853
O    13.881010   13.373243    8.929173   -0.006409    0.000098    0.003598
C     9.694398    9.781534    8.558884    0.001069    0.000874   -0.000009
H     9.114119   10.242677    7.765403   -0.001297   -0.001843    0.000090
H    10.688971    9.519922    8.211735    0.003112    0.002212    0.001789
H     9.183453    8.924515    8.991971    0.001613    0.002551    0.003241
S     9.986685   11.021715    9.860813    0.000223   -0.000560   -0.000297
C     8.235164   11.306984   10.303585    0.000600    0.000492   -0.000032
H     8.220441   12.111466   11.031899   -0.001282   -0.001457    0.002184
H     7.689775   11.602026    9.412036   -0.002850   -0.003607    0.000429
H     7.815809   10.403032   10.739224    0.001956    0.000250   -0.000303
O    10.383024   12.329534    9.149240   -0.002238    0.005054   -0.002705
C     9.346463   12.693077    3.844634   -0.001919   -0.002895   -0.001552
H     8.923986   13.465444    4.478873   -0.019029   -0.005785   -0.008999
H     9.449856   13.062028    2.826960   -0.002004   -0.000485   -0.000482
H     8.741189   11.791508    3.879075   -0.008339    0.001702   -0.005914
S    10.994969   12.340888    4.535482    0.002368   -0.003602   -0.001553
C    11.480062   11.005297    3.392648    0.005797    0.005501    0.001416
H    10.745138   10.206077    3.430297   -0.006629    0.017810    0.015280
H    11.579410   11.404867    2.385889    0.004012    0.004577    0.002556
H    12.441945   10.660453    3.755922    0.006906    0.017598    0.009568
O    10.686411   11.607555    5.859229   -0.007061    0.006110    0.004694
C    16.154187   12.865209    5.955550    0.000074   -0.030918    0.002273
H    15.943963   13.051759    7.004526    0.003259    0.009169   -0.001927
H    16.431723   11.827261    5.802479    0.053297   -0.030156    0.062730
H    16.930942   13.530414    5.586473   -0.032690   -0.008548   -0.017564
S    14.602735   13.160579    5.034381    0.000703    0.044841    0.001864
C    14.144050   14.790581    5.525325    0.082836   -0.058401   -0.049441
H    13.056018   14.781649    5.789902   -1.891839    0.079878    0.600096
H    14.676258   15.115897    6.415294   -0.060864   -0.019538    0.019577
H    14.308988   15.462032    4.685876   -0.064076   -0.022063   -0.037064
O    13.647579   12.143245    5.745150   -0.021705   -0.021690    0.021087
46
* Frequency(6) -1068.7718
H     9.758751   14.967176    7.956292    0.029778   -0.060973   -0.060839
C    10.564399   14.906952    7.261774    0.044229   -0.001791   -0.039315
C    11.486211   14.819132    6.448575    0.033512    0.032797    0.008234
Ca   12.219142   12.332782    7.570565    0.014959   -0.013691   -0.001023
O    12.704186   10.519074    8.691019   -0.006910    0.002305    0.001545
H    13.314644    9.813494    8.462499    0.006162    0.021965   -0.022299
C    13.553485   11.990911   11.230846    0.000457    0.000023    0.000831
H    12.861557   11.270806   10.807035    0.001508   -0.001065    0.001618
H    14.139674   11.549543   12.033901   -0.001722   -0.000945    0.001837
H    13.053112   12.899180   11.554336    0.001394   -0.000359    0.004833
S    14.662888   12.407612    9.849028    0.000050    0.001023   -0.001116
C    15.752644   13.555471   10.771985   -0.000054   -0.000160   -0.001078
H    15.149088   14.346510   11.207011    0.000155   -0.000710    0.000867
H    16.295682   13.008725   11.539329   -0.000521   -0.002210   -0.002182
H    16.450270   13.975814   10.054389   -0.002860   -0.001856   -0.003853
O    13.881593   13.373234    8.928846   -0.006409    0.000098    0.003598
C     9.694301    9.781454    8.558885    0.001069    0.000874   -0.000009
H     9.114236   10.242844    7.765395   -0.001297   -0.001843    0.000090
H    10.688688    9.519721    8.211573    0.003112    0.002212    0.001789
H     9.183306    8.924283    8.991676    0.001613    0.002551    0.003241
S     9.986665   11.021766    9.860840    0.000223   -0.000560   -0.000297
C     8.235110   11.306940   10.303588    0.000600    0.000492   -0.000032
H     8.220558   12.111599   11.031700   -0.001282   -0.001457    0.002184
H     7.690034   11.602354    9.411997   -0.002850   -0.003607    0.000429
H     7.815631   10.403010   10.739252    0.001956    0.000250   -0.000303
O    10.383227   12.329075    9.149486   -0.002238    0.005054   -0.002705
C     9.346637   12.693341    3.844776   -0.001919   -0.002895   -0.001552
H     8.925716   13.465970    4.479691   -0.019029   -0.005785   -0.008999
H     9.450038   13.062072    2.827004   -0.002004   -0.000485   -0.000482
H     8.741948   11.791353    3.879613   -0.008339    0.001702   -0.005914
S    10.994754   12.341216    4.535623    0.002368   -0.003602   -0.001553
C    11.479535   11.004797    3.392519    0.005797    0.005501    0.001416
H    10.745741   10.204457    3.428908   -0.006629    0.017810    0.015280
H    11.579045   11.404451    2.385657    0.004012    0.004577    0.002556
H    12.441317   10.658853    3.755052    0.006906    0.017598    0.009568
O    10.687053   11.606999    5.858802   -0.007061    0.006110    0.004694
C    16.154180   12.868021    5.955344    0.000074   -0.030918    0.002273
H    15.943667   13.050925    7.004701    0.003259    0.009169   -0.001927
H    16.426878   11.830002    5.796775    0.053297   -0.030156    0.062730
H    16.933914   13.531191    5.588070   -0.032690   -0.008548   -0.017564
S    14.602671   13.156502    5.034212    0.000703    0.044841    0.001864
C    14.136519   14.795891    5.529821    0.082836   -0.058401   -0.049441
H    13.228027   14.774386    5.735340   -1.891839    0.079878    0.600096
H    14.681792   15.117674    6.413514   -0.060864   -0.019538    0.019577
H    14.314814   15.464038    4.689246   -0.064076   -0.022063   -0.037064
O    13.649552   12.145217    5.743233   -0.021705   -0.021690    0.021087
46
* Frequency(6) -1068.7718
H     9.756875   14.971019    7.960126    0.029778   -0.060973   -0.060839
C    10.561612   14.907065    7.264252    0.044229   -0.001791   -0.039315
C    11.484099   14.817065    6.448057    0.033512    0.032797    0.008234
Ca   12.218199   12.333644    7.570630    0.014959   -0.013691   -0.001023
O    12.704622   10.518928    8.690922   -0.006910    0.002305    0.001545
H    13.314256    9.812110    8.463904    0.006162    0.021965   -0.022299
C    13.553456   11.990910   11.230793    0.000457    0.000023    0.000831
H    12.861462   11.270873   10.806933    0.001508   -0.001065    0.001618
H    14.139782   11.549603   12.033786   -0.001722   -0.000945    0.001837
H    13.053024   12.899203   11.554031    0.001394   -0.000359    0.004833
S    14.662885   12.407548    9.849098    0.000050    0.001023   -0.001116
C    15.752647   13.555481   10.772053   -0.000054   -0.000160   -0.001078
H    15.149078   14.346555   11.206956    0.000155   -0.000710    0.000867
H    16.295715   13.008864   11.539466   -0.000521   -0.002210   -0.002182
H    16.450451   13.975931   10.054632   -0.002860   -0.001856   -0.003853
O    13.881997   13.373228    8.928619   -0.006409    0.000098    0.003598
C     9.694234    9.781399    8.558885    0.001069    0.000874   -0.000009
H     9.114318   10.242960    7.765389   -0.001297   -0.001843    0.000090
H    10.688492    9.519582    8.211460    0.003112    0.002212    0.001789
H     9.183205    8.924123    8.991472    0.001613    0.002551    0.003241
S     9.986651   11.021801    9.860859    0.000223   -0.000560   -0.000297
C     8.235072   11.306909   10.303590    0.000600    0.000492   -0.000032
H     8.220639   12.111691   11.031563   -0.001282   -0.001457    0.002184
H     7.690213   11.602581    9.411970   -0.002850   -0.003607    0.000429
H     7.815508   10.402994   10.739271    0.001956    0.000250   -0.000303
O    10.383368   12.328757    9.149657   -0.002238    0.005054   -0.002705
C     9.346758   12.693523    3.844873   -0.001919   -0.002895   -0.001552
H     8.926915   13.466334    4.480258   -0.019029   -0.005785   -0.008999
H     9.450164   13.062103    2.827034   -0.002004   -0.000485   -0.000482
H     8.742473   11.791246    3.879986   -0.008339    0.001702   -0.005914
S    10.994605   12.341443    4.535721    0.002368   -0.003602   -0.001553
C    11.479170   11.004450    3.392430    0.005797    0.005501    0.001416
H    10.746159   10.203335    3.427945   -0.006629    0.017810    0.015280
H    11.578792   11.404162    2.385496    0.004012    0.004577    0.002556
H    12.440882   10.657744    3.754449    0.006906    0.017598    0.009568
O    10.687498   11.606614    5.858506   -0.007061    0.006110    0.004694
C    16.154175   12.869969    5.955200    0.000074   -0.030918    0.002273
H    15.943461   13.050347    7.004822    0.003259    0.009169   -0.001927
H    16.423519   11.831903    5.792822    0.053297   -0.030156    0.062730
H    16.935974   13.531730    5.589177   -0.032690   -0.008548   -0.017564
S    14.602627   13.153676    5.034094    0.000703    0.044841    0.001864
C    14.131298   14.799571    5.532936    0.082836   -0.058401   -0.049441
H    13.347246   14.769352    5.697524   -1.891839    0.079878    0.600096
H    14.685627   15.118905    6.412280   -0.060864   -0.019538    0.019577
H    14.318852   15.465428    4.691581   -0.064076   -0.022063   -0.037064
O    13.650920   12.146584    5.741904   -0.021705   -0.021690    0.021087
46
* Frequency(6) -1068.7718
H     9.756032   14.972743    7.961847    0.029778   -0.060973   -0.060839
C    10.560361   14.907116    7.265364    0.044229   -0.001791   -0.039315
C    11.483151   14.816137    6.447824    0.033512    0.032797    0.008234
Ca   12.217776   12.334032    7.570659    0.014959   -0.013691   -0.001023
O    12.704817   10.518863    8.690878   -0.006910    0.002305    0.001545
H    13.314082    9.811489    8.464535    0.006162    0.021965   -0.022299
C    13.553443   11.990909   11.230770    0.000457    0.000023    0.000831
H    12.861419   11.270904   10.806887    0.001508   -0.001065    0.001618
H    14.139831   11.549630   12.033734   -0.001722   -0.000945    0.001837
H    13.052984   12.899213   11.553895    0.001394   -0.000359    0.004833
S    14.662884   12.407519    9.849130    0.000050    0.001023   -0.001116
C    15.752649   13.555485   10.772083   -0.000054   -0.000160   -0.001078
H    15.149074   14.346575   11.206932    0.000155   -0.000710    0.000867
H    16.295730   13.008927   11.539528   -0.000521   -0.002210   -0.002182
H    16.450531   13.975983   10.054741   -0.002860   -0.001856   -0.003853
O    13.882178   13.373225    8.928517   -0.006409    0.000098    0.003598
C     9.694204    9.781374    8.558886    0.001069    0.000874   -0.000009
H     9.114355   10.243012    7.765387   -0.001297   -0.001843    0.000090
H    10.688404    9.519519    8.211410    0.003112    0.002212    0.001789
H     9.183159    8.924050    8.991380    0.001613    0.002551    0.003241
S     9.986645   11.021817    9.860867    0.000223   -0.000560   -0.000297
C     8.235055   11.306895   10.303591    0.000600    0.000492   -0.000032
H     8.220675   12.111732   11.031501   -0.001282   -0.001457    0.002184
H     7.690294   11.602683    9.411958   -0.002850   -0.003607    0.000429
H     7.815453   10.402987   10.739279    0.001956    0.000250   -0.000303
O    10.383431   12.328614    9.149733   -0.002238    0.005054   -0.002705
C     9.346812   12.693605    3.844917   -0.001919   -0.002895   -0.001552
H     8.927454   13.466498    4.480513   -0.019029   -0.005785   -0.008999
H     9.450221   13.062117    2.827048   -0.002004   -0.000485   -0.000482
H     8.742709   11.791198    3.880153   -0.008339    0.001702   -0.005914
S    10.994538   12.341545    4.535765    0.002368   -0.003602   -0.001553
C    11.479006   11.004295    3.392390    0.005797    0.005501    0.001416
H    10.746346   10.202831    3.427513   -0.006629    0.017810    0.015280
H    11.578679   11.404033    2.385424    0.004012    0.004577    0.002556
H    12.440687   10.657246    3.754179    0.006906    0.017598    0.009568
O    10.687698   11.606441    5.858373   -0.007061    0.006110    0.004694
C    16.154173   12.870843    5.955136    0.000074   -0.030918    0.002273
H    15.943369   13.050088    7.004877    0.003259    0.009169   -0.001927
H    16.422012   11.832756    5.791048    0.053297   -0.030156    0.062730
H    16.936899   13.531971    5.589674   -0.032690   -0.008548   -0.017564
S    14.602607   13.152408    5.034042    0.000703    0.044841    0.001864
C    14.128956   14.801223    5.534335    0.082836   -0.058401   -0.049441
H    13.400754   14.767093    5.680551   -1.891839    0.079878    0.600096
H    14.687349   15.119457    6.411727   -0.060864   -0.019538    0.019577
H    14.320664   15.466052    4.692630   -0.064076   -0.022063   -0.037064
O    13.651534   12.147198    5.741307   -0.021705   -0.021690    0.021087
46
* Frequency(6) -1068.7718
H     9.756316   14.972163    7.961268    0.029778   -0.060973   -0.060839
C    10.560782   14.907099    7.264990    0.044229   -0.001791   -0.039315
C    11.483470   14.816449    6.447902    0.033512    0.032797    0.008234
Ca   12.217919   12.333901    7.570649    0.014959   -0.013691   -0.001023
O    12.704751   10.518885    8.690893   -0.006910    0.002305    0.001545
H    13.314140    9.811697    8.464322    0.006162    0.021965   -0.022299
C    13.553447   11.990909   11.230778    0.000457    0.000023    0.000831
H    12.861433   11.270893   10.806903    0.001508   -0.001065    0.001618
H    14.139815   11.549621   12.033751   -0.001722   -0.000945    0.001837
H    13.052998   12.899210   11.553941    0.001394   -0.000359    0.004833
S    14.662884   12.407528    9.849119    0.000050    0.001023   -0.001116
C    15.752648   13.555484   10.772073   -0.000054   -0.000160   -0.001078
H    15.149075   14.346568   11.206940    0.000155   -0.000710    0.000867
H    16.295725   13.008906   11.539507   -0.000521   -0.002210   -0.002182
H    16.450504   13.975966   10.054704   -0.002860   -0.001856   -0.003853
O    13.882117   13.373226    8.928551   -0.006409    0.000098    0.003598
C     9.694214    9.781383    8.558885    0.001069    0.000874   -0.000009
H     9.114342   10.242995    7.765388   -0.001297   -0.001843    0.000090
H    10.688433    9.519540    8.211427    0.003112    0.002212    0.001789
H     9.183174    8.924075    8.991411    0.001613    0.002551    0.003241
S     9.986647   11.021812    9.860864    0.000223   -0.000560   -0.000297
C     8.235061   11.306899   10.303591    0.000600    0.000492   -0.000032
H     8.220663   12.111718   11.031522   -0.001282   -0.001457    0.002184
H     7.690267   11.602649    9.411962   -0.002850   -0.003607    0.000429
H     7.815472   10.402989   10.739276    0.001956    0.000250   -0.000303
O    10.383410   12.328662    9.149707   -0.002238    0.005054   -0.002705
C     9.346794   12.693577    3.844902   -0.001919   -0.002895   -0.001552
H     8.927272   13.466443    4.480427   -0.019029   -0.005785   -0.008999
H     9.450202   13.062112    2.827044   -0.002004   -0.000485   -0.000482
H     8.742630   11.791214    3.880097   -0.008339    0.001702   -0.005914
S    10.994560   12.341510    4.535750    0.002368   -0.003602   -0.001553
C    11.479061   11.004347    3.392403    0.005797    0.005501    0.001416
H    10.746283   10.203001    3.427658   -0.006629    0.017810    0.015280
H    11.578717   11.404076    2.385448    0.004012    0.004577    0.002556
H    12.440752   10.657413    3.754270    0.006906    0.017598    0.009568
O    10.687630   11.606500    5.858418   -0.007061    0.006110    0.004694
C    16.154174   12.870549    5.955158    0.000074   -0.030918    0.002273
H    15.943400   13.050175    7.004858    0.003259    0.009169   -0.001927
H    16.422519   11.832469    5.791645    0.053297   -0.030156    0.062730
H    16.936588   13.531890    5.589507   -0.032690   -0.008548   -0.017564
S    14.602614   13.152834    5.034059    0.000703    0.044841    0.001864
C    14.129744   14.800668    5.533864    0.082836   -0.058401   -0.049441
H    13.382754   14.767853    5.686260   -1.891839    0.079878    0.600096
H    14.686770   15.119272    6.411913   -0.060864   -0.019538    0.019577
H    14.320055   15.465843    4.692277   -0.064076   -0.022063   -0.037064
O    13.651328   12.146991    5.741508   -0.021705   -0.021690    0.021087
46
* Frequency(6) -1068.7718
H     9.757694   14.969341    7.958452    0.029778   -0.060973   -0.060839
C    10.562829   14.907016    7.263170    0.044229   -0.001791   -0.039315
C    11.485021   14.817967    6.448283    0.033512    0.032797    0.008234
Ca   12.218611   12.333268    7.570602    0.014959   -0.013691   -0.001023
O    12.704432   10.518992    8.690964   -0.006910    0.002305    0.001545
H    13.314426    9.812714    8.463290    0.006162    0.021965   -0.022299
C    13.553468   11.990910   11.230816    0.000457    0.000023    0.000831
H    12.861503   11.270844   10.806978    0.001508   -0.001065    0.001618
H    14.139735   11.549577   12.033836   -0.001722   -0.000945    0.001837
H    13.053062   12.899193   11.554164    0.001394   -0.000359    0.004833
S    14.662886   12.407576    9.849068    0.000050    0.001023   -0.001116
C    15.752646   13.555477   10.772023   -0.000054   -0.000160   -0.001078
H    15.149082   14.346535   11.206980    0.000155   -0.000710    0.000867
H    16.295701   13.008804   11.539406   -0.000521   -0.002210   -0.002182
H    16.450372   13.975880   10.054526   -0.002860   -0.001856   -0.003853
O    13.881821   13.373230    8.928718   -0.006409    0.000098    0.003598
C     9.694263    9.781423    8.558885    0.001069    0.000874   -0.000009
H     9.114282   10.242910    7.765392   -0.001297   -0.001843    0.000090
H    10.688577    9.519643    8.211509    0.003112    0.002212    0.001789
H     9.183249    8.924193    8.991561    0.001613    0.002551    0.003241
S     9.986657   11.021786    9.860851    0.000223   -0.000560   -0.000297
C     8.235088   11.306922   10.303589    0.000600    0.000492   -0.000032
H     8.220603   12.111651   11.031623   -0.001282   -0.001457    0.002184
H     7.690135   11.602482    9.411982   -0.002850   -0.003607    0.000429
H     7.815562   10.403001   10.739262    0.001956    0.000250   -0.000303
O    10.383306   12.328896    9.149582   -0.002238    0.005054   -0.002705
C     9.346705   12.693443    3.844831   -0.001919   -0.002895   -0.001552
H     8.926392   13.466175    4.480010   -0.019029   -0.005785   -0.008999
H     9.450109   13.062090    2.827021   -0.002004   -0.000485   -0.000482
H     8.742244   11.791293    3.879823   -0.008339    0.001702   -0.005914
S    10.994670   12.341344    4.535679    0.002368   -0.003602   -0.001553
C    11.479329   11.004601    3.392469    0.005797    0.005501    0.001416
H    10.745976   10.203825    3.428366   -0.006629    0.017810    0.015280
H    11.578903   11.404288    2.385566    0.004012    0.004577    0.002556
H    12.441072   10.658228    3.754713    0.006906    0.017598    0.009568
O    10.687304   11.606782    5.858635   -0.007061    0.006110    0.004694
C    16.154177   12.869118    5.955263    0.000074   -0.030918    0.002273
H    15.943551   13.050599    7.004769    0.003259    0.009169   -0.001927
H    16.424985   11.831073    5.794548    0.053297   -0.030156    0.062730
H    16.935075   13.531494    5.588694   -0.032690   -0.008548   -0.017564
S    14.602646   13.154910    5.034146    0.000703    0.044841    0.001864
C    14.133577   14.797965    5.531576    0.082836   -0.058401   -0.049441
H    13.295196   14.771550    5.714034   -1.891839    0.079878    0.600096
H    14.683953   15.118367    6.412819   -0.060864   -0.019538    0.019577
H    14.317089   15.464821    4.690562   -0.064076   -0.022063   -0.037064
O    13.650323   12.145987    5.742484   -0.021705   -0.021690    0.021087
46
* Frequency(6) -1068.7718
H     9.760017   14.964583    7.953705    0.029778   -0.060973   -0.060839
C    10.566280   14.906876    7.260102    0.044229   -0.001791   -0.039315
C    11.487636   14.820527    6.448926    0.033512    0.032797    0.008234
Ca   12.219778   12.332199    7.570522    0.014959   -0.013691   -0.001023
O    12.703892   10.519172    8.691085   -0.006910    0.002305    0.001545
H    13.314906    9.814428    8.461550    0.006162    0.021965   -0.022299
C    13.553504   11.990912   11.230881    0.000457    0.000023    0.000831
H    12.861621   11.270761   10.807104    0.001508   -0.001065    0.001618
H    14.139601   11.549503   12.033979   -0.001722   -0.000945    0.001837
H    13.053171   12.899165   11.554542    0.001394   -0.000359    0.004833
S    14.662890   12.407656    9.848980    0.000050    0.001023   -0.001116
C    15.752641   13.555464   10.771939   -0.000054   -0.000160   -0.001078
H    15.149094   14.346480   11.207048    0.000155   -0.000710    0.000867
H    16.295660   13.008631   11.539236   -0.000521   -0.002210   -0.002182
H    16.450149   13.975735   10.054225   -0.002860   -0.001856   -0.003853
O    13.881321   13.373238    8.928999   -0.006409    0.000098    0.003598
C     9.694347    9.781491    8.558884    0.001069    0.000874   -0.000009
H     9.114181   10.242766    7.765399   -0.001297   -0.001843    0.000090
H    10.688820    9.519815    8.211649    0.003112    0.002212    0.001789
H     9.183375    8.924392    8.991814    0.001613    0.002551    0.003241
S     9.986675   11.021742    9.860828    0.000223   -0.000560   -0.000297
C     8.235135   11.306961   10.303587    0.000600    0.000492   -0.000032
H     8.220503   12.111537   11.031793   -0.001282   -0.001457    0.002184
H     7.689913   11.602201    9.412015   -0.002850   -0.003607    0.000429
H     7.815715   10.403020   10.739239    0.001956    0.000250   -0.000303
O    10.383132   12.329290    9.149371   -0.002238    0.005054   -0.002705
C     9.346555   12.693217    3.844710   -0.001919   -0.002895   -0.001552
H     8.924907   13.465724    4.479308   -0.019029   -0.005785   -0.008999
H     9.449953   13.062052    2.826984   -0.002004   -0.000485   -0.000482
H     8.741593   11.791426    3.879362   -0.008339    0.001702   -0.005914
S    10.994855   12.341063    4.535557    0.002368   -0.003602   -0.001553
C    11.479782   11.005031    3.392579    0.005797    0.005501    0.001416
H    10.745459   10.205215    3.429558   -0.006629    0.017810    0.015280
H    11.579216   11.404645    2.385766    0.004012    0.004577    0.002556
H    12.441611   10.659601    3.755459    0.006906    0.017598    0.009568
O    10.686753   11.607259    5.859002   -0.007061    0.006110    0.004694
C    16.154183   12.866706    5.955440    0.000074   -0.030918    0.002273
H    15.943805   13.051315    7.004619    0.003259    0.009169   -0.001927
H    16.429144   11.828720    5.799443    0.053297   -0.030156    0.062730
H    16.932524   13.530827    5.587323   -0.032690   -0.008548   -0.017564
S    14.602701   13.158409    5.034291    0.000703    0.044841    0.001864
C    14.140041   14.793407    5.527718    0.082836   -0.058401   -0.049441
H    13.147569   14.777783    5.760862   -1.891839    0.079878    0.600096
H    14.679203   15.116843    6.414347   -0.060864   -0.019538    0.019577
H    14.312089   15.463100    4.687669   -0.064076   -0.022063   -0.037064
O    13.648629   12.144295    5.744129   -0.021705   -0.021690    0.021087
46
* Frequency(6) -1068.7718
H     9.763035   14.958405    7.947540    0.029778   -0.060973   -0.060839
C    10.570762   14.906695    7.256118    0.044229   -0.001791   -0.039315
C    11.491032   14.823850    6.449760    0.033512    0.032797    0.008234
Ca   12.221294   12.330812    7.570418    0.014959   -0.013691   -0.001023
O    12.703192   10.519405    8.691241   -0.006910    0.002305    0.001545
H    13.315531    9.816654    8.459291    0.006162    0.021965   -0.022299
C    13.553550   11.990915   11.230965    0.000457    0.000023    0.000831
H    12.861774   11.270653   10.807268    0.001508   -0.001065    0.001618
H    14.139426   11.549408   12.034166   -0.001722   -0.000945    0.001837
H    13.053312   12.899129   11.555031    0.001394   -0.000359    0.004833
S    14.662895   12.407759    9.848867    0.000050    0.001023   -0.001116
C    15.752636   13.555448   10.771830   -0.000054   -0.000160   -0.001078
H    15.149110   14.346408   11.207135    0.000155   -0.000710    0.000867
H    16.295607   13.008407   11.539015   -0.000521   -0.002210   -0.002182
H    16.449859   13.975547   10.053835   -0.002860   -0.001856   -0.003853
O    13.880671   13.373248    8.929363   -0.006409    0.000098    0.003598
C     9.694455    9.781580    8.558883    0.001069    0.000874   -0.000009
H     9.114050   10.242579    7.765408   -0.001297   -0.001843    0.000090
H    10.689135    9.520039    8.211830    0.003112    0.002212    0.001789
H     9.183538    8.924650    8.992142    0.001613    0.002551    0.003241
S     9.986697   11.021685    9.860797    0.000223   -0.000560   -0.000297
C     8.235196   11.307010   10.303583    0.000600    0.000492   -0.000032
H     8.220373   12.111389   11.032014   -0.001282   -0.001457    0.002184
H     7.689624   11.601835    9.412059   -0.002850   -0.003607    0.000429
H     7.815913   10.403046   10.739208    0.001956    0.000250   -0.000303
O    10.382905   12.329802    9.149097   -0.002238    0.005054   -0.002705
C     9.346361   12.692924    3.844552   -0.001919   -0.002895   -0.001552
H     8.922979   13.465137    4.478396   -0.019029   -0.005785   -0.008999
H     9.449750   13.062003    2.826935   -0.002004   -0.000485   -0.000482
H     8.740748   11.791598    3.878762   -0.008339    0.001702   -0.005914
S    10.995095   12.340698    4.535400    0.002368   -0.003602   -0.001553
C    11.480369   11.005588    3.392723    0.005797    0.005501    0.001416
H    10.744787   10.207019    3.431106   -0.006629    0.017810    0.015280
H    11.579622   11.405109    2.386025    0.004012    0.004577    0.002556
H    12.442311   10.661384    3.756429    0.006906    0.017598    0.009568
O    10.686037   11.607878    5.859477   -0.007061    0.006110    0.004694
C    16.154191   12.863573    5.955671    0.000074   -0.030918    0.002273
H    15.944136   13.052244    7.004424    0.003259    0.009169   -0.001927
H    16.434545   11.825664    5.805799    0.053297   -0.030156    0.062730
H    16.929212   13.529961    5.585543   -0.032690   -0.008548   -0.017564
S    14.602772   13.162952    5.034480    0.000703    0.044841    0.001864
C    14.148435   14.787490    5.522708    0.082836   -0.058401   -0.049441
H    12.955870   14.785877    5.821669   -1.891839    0.079878    0.600096
H    14.673036   15.114863    6.416330   -0.060864   -0.019538    0.019577
H    14.305596   15.460864    4.683914   -0.064076   -0.022063   -0.037064
O    13.646430   12.142097    5.746266   -0.021705   -0.021690    0.021087
46
* Frequency(6) -1068.7718
H     9.766419   14.951476    7.940626    0.029778   -0.060973   -0.060839
C    10.575788   14.906491    7.251650    0.044229   -0.001791   -0.039315
C    11.494840   14.827577    6.450696    0.033512    0.032797    0.008234
Ca   12.222994   12.329256    7.570302    0.014959   -0.013691   -0.001023
O    12.702407   10.519667    8.691417   -0.006910    0.002305    0.001545
H    13.316231    9.819150    8.456756    0.006162    0.021965   -0.022299
C    13.553602   11.990917   11.231060    0.000457    0.000023    0.000831
H    12.861945   11.270532   10.807452    0.001508   -0.001065    0.001618
H    14.139230   11.549300   12.034374   -0.001722   -0.000945    0.001837
H    13.053471   12.899088   11.555580    0.001394   -0.000359    0.004833
S    14.662901   12.407876    9.848741    0.000050    0.001023   -0.001116
C    15.752630   13.555430   10.771707   -0.000054   -0.000160   -0.001078
H    15.149128   14.346327   11.207234    0.000155   -0.000710    0.000867
H    16.295548   13.008156   11.538767   -0.000521   -0.002210   -0.002182
H    16.449534   13.975336   10.053397   -0.002860   -0.001856   -0.003853
O    13.879943   13.373259    8.929772   -0.006409    0.000098    0.003598
C     9.694576    9.781679    8.558882    0.001069    0.000874   -0.000009
H     9.113902   10.242370    7.765418   -0.001297   -0.001843    0.000090
H    10.689489    9.520291    8.212033    0.003112    0.002212    0.001789
H     9.183722    8.924940    8.992511    0.001613    0.002551    0.003241
S     9.986723   11.021621    9.860764    0.000223   -0.000560   -0.000297
C     8.235264   11.307066   10.303580    0.000600    0.000492   -0.000032
H     8.220228   12.111223   11.032263   -0.001282   -0.001457    0.002184
H     7.689300   11.601425    9.412108   -0.002850   -0.003607    0.000429
H     7.816135   10.403074   10.739174    0.001956    0.000250   -0.000303
O    10.382651   12.330376    9.148790   -0.002238    0.005054   -0.002705
C     9.346143   12.692595    3.844376   -0.001919   -0.002895   -0.001552
H     8.920816   13.464480    4.477374   -0.019029   -0.005785   -0.008999
H     9.449522   13.061948    2.826880   -0.002004   -0.000485   -0.000482
H     8.739800   11.791792    3.878090   -0.008339    0.001702   -0.005914
S    10.995364   12.340288    4.535224    0.002368   -0.003602   -0.001553
C    11.481028   11.006213    3.392883    0.005797    0.005501    0.001416
H    10.744034   10.209043    3.432843   -0.006629    0.017810    0.015280
H    11.580078   11.405629    2.386315    0.004012    0.004577    0.002556
H    12.443095   10.663384    3.757516    0.006906    0.017598    0.009568
O    10.685235   11.608573    5.860011   -0.007061    0.006110    0.004694
C    16.154199   12.860059    5.955929    0.000074   -0.030918    0.002273
H    15.944506   13.053286    7.004205    0.003259    0.009169   -0.001927
H    16.440602   11.822237    5.812928    0.053297   -0.030156    0.062730
H    16.925497   13.528990    5.583547   -0.032690   -0.008548   -0.017564
S    14.602852   13.168048    5.034692    0.000703    0.044841    0.001864
C    14.157849   14.780852    5.517089    0.082836   -0.058401   -0.049441
H    12.740872   14.794955    5.889867   -1.891839    0.079878    0.600096
H    14.666119   15.112642    6.418555   -0.060864   -0.019538    0.019577
H    14.298314   15.458357    4.679701   -0.064076   -0.022063   -0.037064
O    13.643963   12.139632    5.748662   -0.021705   -0.021690    0.021087
