# Supplementary material for: Understanding the solubilization of Ca acetylide with a new computational model for ionic pairs
Source: Chem Sci. 2020 Oct 8;11(48):13102–12. doi: 10.1039/d0sc04752j (PMC8163204; doi:10.1039/d0sc04752j)
Supplement: SC-011-D0SC04752J-s069 [file SC-011-D0SC04752J-s069.xyz]

46
Coordinates from ORCA-job opt
  H   9.76641888595101     14.95147570644047      7.94062611517797
  C   10.57578813463711     14.90649109529935      7.25165030657803
  C   11.49484006231696     14.82757703235427      6.45069571923632
  Ca  12.22299423797258     12.32925613699442      7.57030189250603
  O   12.70240706065123     10.51966734317592      8.69141689899658
  H   13.31623104794484      9.81915000227087      8.45675648809589
  C   13.55360233538991     11.99091728346581     11.23105968433226
  H   12.86194492066379     11.27053199400055     10.80745168504376
  H   14.13923042701591     11.54930025061623     12.03437429677517
  H   13.05347068070633     12.89908780281924     11.55558042174829
  S   14.66290089421379     12.40787551793075      9.84874065820152
  C   15.75262975097362     13.55542974372176     10.77170730952389
  H   15.14912769230107     14.34632709755130     11.20723389297033
  H   16.29554795366285     13.00815611147484     11.53876666477170
  H   16.44953391956617     13.97533598927019     10.05339667092777
  O   13.87994273724501     13.37325931272528      8.92977212978662
  C   9.69457647487878      9.78167926447951      8.55888229637046
  H   9.11390246475530     10.24236979684854      7.76541816949429
  H   10.68948916614987      9.52029073375213      8.21203340733396
  H   9.18372162609805      8.92494034805309      8.99251074271804
  S   9.98672262637846     11.02162142197646      9.86076378004514
  C   8.23526418338658     11.30706629524799     10.30357972941156
  H   8.22022773102312     12.11122349334948     11.03226270150395
  H   7.68930013020422     11.60142538904804      9.41210754594112
  H   7.81613507490088     10.40307417278831     10.73917351428029
  O   10.38265081408680     12.33037635176598      9.14878953609103
  C   9.34614295718875     12.69259509762369      3.84437598115801
  H   8.92081614880784     13.46447994784390      4.47737367694861
  H   9.44952189606279     13.06194750600159      2.82688002586449
  H   8.73980030438980     11.79179183006078      3.87809026736200
  S   10.99536394630844     12.34028823433447      4.53522361246067
  C   11.48102797313428     11.00621336297838      3.39288346081325
  H   10.74403399706874     10.20904339199696      3.43284282150639
  H   11.58007841658209     11.40562907019240      2.38631520516193
  H   12.44309543868069     10.66338394208169      3.75751593383470
  O   10.68523476251696     11.60857262154146      5.86001059051818
  C   16.15419901245860     12.86005910029872      5.95592887892526
  H   15.94450597806375     13.05328616270515      7.00420480744553
  H   16.44060180087510     11.82223718961001      5.81292823203952
  H   16.92549653302295     13.52898985439917      5.58354727860973
  S   14.60285210361419     13.16804830736677      5.03469160322616
  C   14.15784909172660     14.78085249128388      5.51708916331094
  H   12.74087195386087     14.79495479898420      5.88986709785122
  H   14.66611914604299     15.11264248666971      6.41855512672966
  H   14.29831433797414     15.45835689193322      4.67970148399987
  O   13.64396316854569     12.13963202467278      5.74866249437167
