# Supplementary material for: Understanding the solubilization of Ca acetylide with a new computational model for ionic pairs
Source: Chem Sci. 2020 Oct 8;11(48):13102–12. doi: 10.1039/d0sc04752j (PMC8163204; doi:10.1039/d0sc04752j)
Supplement: SC-011-D0SC04752J-s070 [file SC-011-D0SC04752J-s070.xyz]

46
* (null), Energy   -1000.0000000
H    12.465049   15.516507    8.378350    0.107085   -0.040842   -0.062569
C    12.224461   15.217308    7.386356   -0.001341   -0.005582   -0.038345
C    11.979563   14.847795    6.248466   -0.067329    0.007756    0.032667
Ca   12.623372   12.181328    7.264075   -0.006153   -0.024802   -0.008347
O    12.973620   10.310206    8.356560    0.005656    0.007520    0.006759
H    13.695753    9.709673    8.152040   -0.013524   -0.005449   -0.023568
C    13.263147   11.159071   11.281044   -0.001116    0.001278   -0.002817
H    12.767233   10.452390   10.624566   -0.000163    0.000986   -0.003985
H    13.929040   10.650470   11.974870    0.004449    0.004110   -0.006524
H    12.557926   11.798543   11.804825   -0.000239   -0.000527    0.000014
S    14.252602   12.182220   10.144461   -0.000209   -0.001363   -0.000670
C    14.969235   13.291824   11.416420   -0.000909    0.000661   -0.000498
H    14.165926   13.774642   11.965665    0.001461   -0.000311    0.003888
H    15.610274   12.719960   12.083459   -0.001693   -0.001347   -0.002102
H    15.556535   14.036115   10.888181    0.003851   -0.000396    0.002750
O    13.255073   13.114295    9.421296   -0.001433    0.009513   -0.001978
C    10.072721    9.368631    8.565456   -0.000568    0.000668   -0.002068
H     9.456123    9.237240    7.681017    0.006817    0.004699   -0.006271
H    11.136674    9.257799    8.344298   -0.004646   -0.005200   -0.003325
H     9.762843    8.703887    9.369092   -0.003259    0.005125    0.000893
S     9.950596   11.089261    9.139768   -0.000519   -0.000710    0.000427
C     8.132642   11.209985    9.237233   -0.000090   -0.000022   -0.001401
H     7.895112   12.229660    9.522434   -0.001963   -0.000844    0.000573
H     7.713769   10.988546    8.259901    0.003795    0.003358   -0.003083
H     7.763072   10.515037    9.987321    0.001658   -0.001903   -0.002169
O    10.312678   11.971797    7.929778    0.005637    0.007086    0.006415
C    10.235848   13.487003    4.516322   -0.032109   -0.114500   -0.106201
H    11.264888   14.267363    5.326833    1.321977    1.027971    1.043672
H     9.985224   14.040519    3.616462    0.039958   -0.008124   -0.048572
H     9.406398   13.403598    5.212795    0.110503    0.053853    0.081072
S    10.946261   11.962439    4.090241   -0.033075    0.046226   -0.003320
C     9.678386   10.741290    4.595651    0.023121   -0.034339    0.008021
H     9.442149   10.949306    5.635363   -0.010692    0.005825   -0.005982
H     8.802657   10.859766    3.963053    0.044492    0.002901   -0.010364
H    10.098873    9.744926    4.492401   -0.038396   -0.072110    0.063146
O    12.090250   11.627276    5.120456    0.025364   -0.007086    0.041912
C    15.687722   15.035820    6.063220    0.007052    0.000607   -0.001806
H    14.680992   15.348891    6.324338    0.023696    0.021672   -0.002839
H    16.337042   15.052667    6.932811    0.001518    0.004959    0.001163
H    16.105222   15.655780    5.273370    0.005367    0.005803    0.002693
S    15.617694   13.304280    5.487532   -0.000479   -0.002458   -0.000891
C    14.439079   13.570648    4.122124    0.005139   -0.004801   -0.003082
H    13.585965   14.133057    4.488995    0.007374    0.004749   -0.066552
H    14.959836   14.099032    3.326545    0.006683   -0.015799   -0.008469
H    14.117973   12.589103    3.793386   -0.041318    0.002834    0.020710
O    14.880992   12.529959    6.592912    0.000829    0.010111    0.002711
46
* Frequency(6) -855.4365
H    12.477218   15.511865    8.371239    0.107085   -0.040842   -0.062569
C    12.224309   15.216674    7.381998   -0.001341   -0.005582   -0.038345
C    11.971911   14.848676    6.252179   -0.067329    0.007756    0.032667
Ca   12.622672   12.178509    7.263127   -0.006153   -0.024802   -0.008347
O    12.974262   10.311060    8.357328    0.005656    0.007520    0.006759
H    13.694216    9.709053    8.149361   -0.013524   -0.005449   -0.023568
C    13.263020   11.159216   11.280724   -0.001116    0.001278   -0.002817
H    12.767214   10.452502   10.624113   -0.000163    0.000986   -0.003985
H    13.929546   10.650937   11.974128    0.004449    0.004110   -0.006524
H    12.557899   11.798483   11.804827   -0.000239   -0.000527    0.000014
S    14.252579   12.182065   10.144384   -0.000209   -0.001363   -0.000670
C    14.969132   13.291899   11.416363   -0.000909    0.000661   -0.000498
H    14.166092   13.774607   11.966107    0.001461   -0.000311    0.003888
H    15.610082   12.719807   12.083220   -0.001693   -0.001347   -0.002102
H    15.556973   14.036070   10.888494    0.003851   -0.000396    0.002750
O    13.254910   13.115376    9.421071   -0.001433    0.009513   -0.001978
C    10.072656    9.368706    8.565221   -0.000568    0.000668   -0.002068
H     9.456898    9.237774    7.680304    0.006817    0.004699   -0.006271
H    11.136146    9.257208    8.343920   -0.004646   -0.005200   -0.003325
H     9.762473    8.704469    9.369193   -0.003259    0.005125    0.000893
S     9.950537   11.089180    9.139817   -0.000519   -0.000710    0.000427
C     8.132632   11.209983    9.237074   -0.000090   -0.000022   -0.001401
H     7.894889   12.229564    9.522499   -0.001963   -0.000844    0.000573
H     7.714200   10.988927    8.259550    0.003795    0.003358   -0.003083
H     7.763260   10.514821    9.987075    0.001658   -0.001903   -0.002169
O    10.313319   11.972602    7.930507    0.005637    0.007086    0.006415
C    10.232199   13.473990    4.504253   -0.032109   -0.114500   -0.106201
H    11.415124   14.384187    5.445441    1.321977    1.027971    1.043672
H     9.989765   14.039595    3.610942    0.039958   -0.008124   -0.048572
H     9.418956   13.409718    5.222008    0.110503    0.053853    0.081072
S    10.942502   11.967692    4.089864   -0.033075    0.046226   -0.003320
C     9.681013   10.737387    4.596563    0.023121   -0.034339    0.008021
H     9.440933   10.949968    5.634683   -0.010692    0.005825   -0.005982
H     8.807713   10.860096    3.961875    0.044492    0.002901   -0.010364
H    10.094509    9.736731    4.499577   -0.038396   -0.072110    0.063146
O    12.093132   11.626470    5.125220    0.025364   -0.007086    0.041912
C    15.688523   15.035889    6.063014    0.007052    0.000607   -0.001806
H    14.683685   15.351354    6.324015    0.023696    0.021672   -0.002839
H    16.337214   15.053231    6.932943    0.001518    0.004959    0.001163
H    16.105832   15.656439    5.273676    0.005367    0.005803    0.002693
S    15.617640   13.304000    5.487431   -0.000479   -0.002458   -0.000891
C    14.439663   13.570103    4.121773    0.005139   -0.004801   -0.003082
H    13.586803   14.133596    4.481432    0.007374    0.004749   -0.066552
H    14.960595   14.097237    3.325582    0.006683   -0.015799   -0.008469
H    14.113278   12.589425    3.795740   -0.041318    0.002834    0.020710
O    14.881086   12.531108    6.593220    0.000829    0.010111    0.002711
46
* Frequency(6) -855.4365
H    12.488069   15.507727    8.364899    0.107085   -0.040842   -0.062569
C    12.224173   15.216108    7.378113   -0.001341   -0.005582   -0.038345
C    11.965089   14.849462    6.255489   -0.067329    0.007756    0.032667
Ca   12.622049   12.175996    7.262281   -0.006153   -0.024802   -0.008347
O    12.974836   10.311822    8.358013    0.005656    0.007520    0.006759
H    13.692846    9.708501    8.146973   -0.013524   -0.005449   -0.023568
C    13.262907   11.159346   11.280439   -0.001116    0.001278   -0.002817
H    12.767198   10.452602   10.623710   -0.000163    0.000986   -0.003985
H    13.929996   10.651353   11.973467    0.004449    0.004110   -0.006524
H    12.557875   11.798430   11.804828   -0.000239   -0.000527    0.000014
S    14.252558   12.181927   10.144317   -0.000209   -0.001363   -0.000670
C    14.969040   13.291966   11.416313   -0.000909    0.000661   -0.000498
H    14.166240   13.774575   11.966501    0.001461   -0.000311    0.003888
H    15.609910   12.719671   12.083007   -0.001693   -0.001347   -0.002102
H    15.557363   14.036030   10.888772    0.003851   -0.000396    0.002750
O    13.254765   13.116340    9.420871   -0.001433    0.009513   -0.001978
C    10.072599    9.368774    8.565011   -0.000568    0.000668   -0.002068
H     9.457589    9.238250    7.679669    0.006817    0.004699   -0.006271
H    11.135675    9.256681    8.343583   -0.004646   -0.005200   -0.003325
H     9.762142    8.704989    9.369284   -0.003259    0.005125    0.000893
S     9.950485   11.089108    9.139860   -0.000519   -0.000710    0.000427
C     8.132623   11.209980    9.236932   -0.000090   -0.000022   -0.001401
H     7.894690   12.229478    9.522557   -0.001963   -0.000844    0.000573
H     7.714585   10.989268    8.259238    0.003795    0.003358   -0.003083
H     7.763428   10.514628    9.986855    0.001658   -0.001903   -0.002169
O    10.313890   11.973320    7.931157    0.005637    0.007086    0.006415
C    10.228946   13.462388    4.493492   -0.032109   -0.114500   -0.106201
H    11.549080   14.488351    5.551196    1.321977    1.027971    1.043672
H     9.993814   14.038772    3.606020    0.039958   -0.008124   -0.048572
H     9.430154   13.415175    5.230223    0.110503    0.053853    0.081072
S    10.939151   11.972376    4.089527   -0.033075    0.046226   -0.003320
C     9.683356   10.733908    4.597375    0.023121   -0.034339    0.008021
H     9.439850   10.950558    5.634077   -0.010692    0.005825   -0.005982
H     8.812222   10.860390    3.960825    0.044492    0.002901   -0.010364
H    10.090618    9.729424    4.505975   -0.038396   -0.072110    0.063146
O    12.095702   11.625752    5.129467    0.025364   -0.007086    0.041912
C    15.689238   15.035950    6.062831    0.007052    0.000607   -0.001806
H    14.686086   15.353550    6.323728    0.023696    0.021672   -0.002839
H    16.337368   15.053733    6.933061    0.001518    0.004959    0.001163
H    16.106376   15.657027    5.273949    0.005367    0.005803    0.002693
S    15.617591   13.303751    5.487340   -0.000479   -0.002458   -0.000891
C    14.440184   13.569616    4.121461    0.005139   -0.004801   -0.003082
H    13.587550   14.134078    4.474688    0.007374    0.004749   -0.066552
H    14.961273   14.095636    3.324724    0.006683   -0.015799   -0.008469
H    14.109091   12.589712    3.797838   -0.041318    0.002834    0.020710
O    14.881170   12.532133    6.593495    0.000829    0.010111    0.002711
46
* Frequency(6) -855.4365
H    12.496426   15.504540    8.360017    0.107085   -0.040842   -0.062569
C    12.224069   15.215673    7.375121   -0.001341   -0.005582   -0.038345
C    11.959835   14.850067    6.258038   -0.067329    0.007756    0.032667
Ca   12.621569   12.174061    7.261630   -0.006153   -0.024802   -0.008347
O    12.975277   10.312409    8.358541    0.005656    0.007520    0.006759
H    13.691790    9.708076    8.145134   -0.013524   -0.005449   -0.023568
C    13.262820   11.159445   11.280219   -0.001116    0.001278   -0.002817
H    12.767185   10.452679   10.623399   -0.000163    0.000986   -0.003985
H    13.930344   10.651674   11.972958    0.004449    0.004110   -0.006524
H    12.557856   11.798389   11.804829   -0.000239   -0.000527    0.000014
S    14.252541   12.181821   10.144264   -0.000209   -0.001363   -0.000670
C    14.968969   13.292018   11.416274   -0.000909    0.000661   -0.000498
H    14.166354   13.774551   11.966804    0.001461   -0.000311    0.003888
H    15.609778   12.719566   12.082843   -0.001693   -0.001347   -0.002102
H    15.557664   14.035999   10.888987    0.003851   -0.000396    0.002750
O    13.254653   13.117083    9.420717   -0.001433    0.009513   -0.001978
C    10.072554    9.368826    8.564850   -0.000568    0.000668   -0.002068
H     9.458121    9.238617    7.679179    0.006817    0.004699   -0.006271
H    11.135313    9.256275    8.343324   -0.004646   -0.005200   -0.003325
H     9.761888    8.705388    9.369353   -0.003259    0.005125    0.000893
S     9.950444   11.089053    9.139893   -0.000519   -0.000710    0.000427
C     8.132616   11.209979    9.236822   -0.000090   -0.000022   -0.001401
H     7.894537   12.229412    9.522602   -0.001963   -0.000844    0.000573
H     7.714881   10.989530    8.258997    0.003795    0.003358   -0.003083
H     7.763558   10.514480    9.986686    0.001658   -0.001903   -0.002169
O    10.314330   11.973873    7.931657    0.005637    0.007086    0.006415
C    10.226440   13.453453    4.485204   -0.032109   -0.114500   -0.106201
H    11.652238   14.568567    5.632637    1.321977    1.027971    1.043672
H     9.996932   14.038138    3.602230    0.039958   -0.008124   -0.048572
H     9.438777   13.419378    5.236550    0.110503    0.053853    0.081072
S    10.936570   11.975984    4.089268   -0.033075    0.046226   -0.003320
C     9.685160   10.731228    4.598001    0.023121   -0.034339    0.008021
H     9.439016   10.951012    5.633610   -0.010692    0.005825   -0.005982
H     8.815694   10.860616    3.960016    0.044492    0.002901   -0.010364
H    10.087622    9.723797    4.510903   -0.038396   -0.072110    0.063146
O    12.097682   11.625199    5.132737    0.025364   -0.007086    0.041912
C    15.689788   15.035998    6.062690    0.007052    0.000607   -0.001806
H    14.687935   15.355242    6.323506    0.023696    0.021672   -0.002839
H    16.337486   15.054120    6.933152    0.001518    0.004959    0.001163
H    16.106794   15.657480    5.274159    0.005367    0.005803    0.002693
S    15.617554   13.303559    5.487271   -0.000479   -0.002458   -0.000891
C    14.440585   13.569241    4.121221    0.005139   -0.004801   -0.003082
H    13.588126   14.134448    4.469495    0.007374    0.004749   -0.066552
H    14.961794   14.094403    3.324063    0.006683   -0.015799   -0.008469
H    14.105867   12.589933    3.799455   -0.041318    0.002834    0.020710
O    14.881235   12.532921    6.593706    0.000829    0.010111    0.002711
46
* Frequency(6) -855.4365
H    12.501382   15.502649    8.357121    0.107085   -0.040842   -0.062569
C    12.224007   15.215414    7.373346   -0.001341   -0.005582   -0.038345
C    11.956719   14.850426    6.259550   -0.067329    0.007756    0.032667
Ca   12.621284   12.172913    7.261243   -0.006153   -0.024802   -0.008347
O    12.975539   10.312757    8.358853    0.005656    0.007520    0.006759
H    13.691164    9.707824    8.144043   -0.013524   -0.005449   -0.023568
C    13.262768   11.159504   11.280089   -0.001116    0.001278   -0.002817
H    12.767178   10.452725   10.623214   -0.000163    0.000986   -0.003985
H    13.930549   10.651864   11.972656    0.004449    0.004110   -0.006524
H    12.557845   11.798364   11.804830   -0.000239   -0.000527    0.000014
S    14.252532   12.181758   10.144233   -0.000209   -0.001363   -0.000670
C    14.968927   13.292048   11.416251   -0.000909    0.000661   -0.000498
H    14.166422   13.774537   11.966984    0.001461   -0.000311    0.003888
H    15.609700   12.719503   12.082746   -0.001693   -0.001347   -0.002102
H    15.557842   14.035981   10.889114    0.003851   -0.000396    0.002750
O    13.254587   13.117523    9.420625   -0.001433    0.009513   -0.001978
C    10.072528    9.368857    8.564754   -0.000568    0.000668   -0.002068
H     9.458437    9.238834    7.678889    0.006817    0.004699   -0.006271
H    11.135098    9.256035    8.343170   -0.004646   -0.005200   -0.003325
H     9.761737    8.705626    9.369395   -0.003259    0.005125    0.000893
S     9.950420   11.089020    9.139913   -0.000519   -0.000710    0.000427
C     8.132612   11.209978    9.236758   -0.000090   -0.000022   -0.001401
H     7.894446   12.229373    9.522628   -0.001963   -0.000844    0.000573
H     7.715057   10.989685    8.258854    0.003795    0.003358   -0.003083
H     7.763635   10.514392    9.986585    0.001658   -0.001903   -0.002169
O    10.314591   11.974201    7.931954    0.005637    0.007086    0.006415
C    10.224954   13.448154    4.480289   -0.032109   -0.114500   -0.106201
H    11.713422   14.616143    5.680940    1.321977    1.027971    1.043672
H     9.998781   14.037762    3.599982    0.039958   -0.008124   -0.048572
H     9.443891   13.421870    5.240302    0.110503    0.053853    0.081072
S    10.935039   11.978123    4.089115   -0.033075    0.046226   -0.003320
C     9.686230   10.729639    4.598373    0.023121   -0.034339    0.008021
H     9.438521   10.951282    5.633333   -0.010692    0.005825   -0.005982
H     8.817753   10.860750    3.959537    0.044492    0.002901   -0.010364
H    10.085845    9.720460    4.513825   -0.038396   -0.072110    0.063146
O    12.098856   11.624871    5.134677    0.025364   -0.007086    0.041912
C    15.690114   15.036026    6.062607    0.007052    0.000607   -0.001806
H    14.689032   15.356245    6.323375    0.023696    0.021672   -0.002839
H    16.337557   15.054350    6.933205    0.001518    0.004959    0.001163
H    16.107043   15.657749    5.274284    0.005367    0.005803    0.002693
S    15.617532   13.303446    5.487230   -0.000479   -0.002458   -0.000891
C    14.440823   13.569019    4.121078    0.005139   -0.004801   -0.003082
H    13.588467   14.134668    4.466414    0.007374    0.004749   -0.066552
H    14.962103   14.093672    3.323671    0.006683   -0.015799   -0.008469
H    14.103954   12.590064    3.800413   -0.041318    0.002834    0.020710
O    14.881273   12.533389    6.593832    0.000829    0.010111    0.002711
46
* Frequency(6) -855.4365
H    12.502400   15.502261    8.356526    0.107085   -0.040842   -0.062569
C    12.223994   15.215361    7.372981   -0.001341   -0.005582   -0.038345
C    11.956078   14.850500    6.259860   -0.067329    0.007756    0.032667
Ca   12.621226   12.172677    7.261164   -0.006153   -0.024802   -0.008347
O    12.975593   10.312828    8.358918    0.005656    0.007520    0.006759
H    13.691036    9.707772    8.143819   -0.013524   -0.005449   -0.023568
C    13.262757   11.159516   11.280062   -0.001116    0.001278   -0.002817
H    12.767176   10.452734   10.623176   -0.000163    0.000986   -0.003985
H    13.930592   10.651903   11.972594    0.004449    0.004110   -0.006524
H    12.557843   11.798359   11.804830   -0.000239   -0.000527    0.000014
S    14.252530   12.181745   10.144227   -0.000209   -0.001363   -0.000670
C    14.968918   13.292055   11.416246   -0.000909    0.000661   -0.000498
H    14.166436   13.774534   11.967021    0.001461   -0.000311    0.003888
H    15.609684   12.719491   12.082726   -0.001693   -0.001347   -0.002102
H    15.557878   14.035977   10.889140    0.003851   -0.000396    0.002750
O    13.254573   13.117613    9.420606   -0.001433    0.009513   -0.001978
C    10.072523    9.368863    8.564735   -0.000568    0.000668   -0.002068
H     9.458501    9.238879    7.678829    0.006817    0.004699   -0.006271
H    11.135054    9.255985    8.343138   -0.004646   -0.005200   -0.003325
H     9.761706    8.705674    9.369403   -0.003259    0.005125    0.000893
S     9.950415   11.089013    9.139917   -0.000519   -0.000710    0.000427
C     8.132611   11.209977    9.236744   -0.000090   -0.000022   -0.001401
H     7.894427   12.229365    9.522634   -0.001963   -0.000844    0.000573
H     7.715093   10.989717    8.258825    0.003795    0.003358   -0.003083
H     7.763650   10.514373    9.986565    0.001658   -0.001903   -0.002169
O    10.314644   11.974268    7.932015    0.005637    0.007086    0.006415
C    10.224649   13.447065    4.479279   -0.032109   -0.114500   -0.106201
H    11.726000   14.625924    5.690870    1.321977    1.027971    1.043672
H     9.999162   14.037685    3.599520    0.039958   -0.008124   -0.048572
H     9.444942   13.422382    5.241073    0.110503    0.053853    0.081072
S    10.934725   11.978563    4.089083   -0.033075    0.046226   -0.003320
C     9.686450   10.729312    4.598449    0.023121   -0.034339    0.008021
H     9.438419   10.951337    5.633276   -0.010692    0.005825   -0.005982
H     8.818176   10.860778    3.959438    0.044492    0.002901   -0.010364
H    10.085480    9.719774    4.514426   -0.038396   -0.072110    0.063146
O    12.099097   11.624804    5.135076    0.025364   -0.007086    0.041912
C    15.690182   15.036031    6.062590    0.007052    0.000607   -0.001806
H    14.689257   15.356451    6.323348    0.023696    0.021672   -0.002839
H    16.337571   15.054397    6.933216    0.001518    0.004959    0.001163
H    16.107094   15.657804    5.274309    0.005367    0.005803    0.002693
S    15.617527   13.303422    5.487221   -0.000479   -0.002458   -0.000891
C    14.440872   13.568974    4.121049    0.005139   -0.004801   -0.003082
H    13.588537   14.134713    4.465781    0.007374    0.004749   -0.066552
H    14.962167   14.093522    3.323591    0.006683   -0.015799   -0.008469
H    14.103561   12.590091    3.800610   -0.041318    0.002834    0.020710
O    14.881281   12.533486    6.593858    0.000829    0.010111    0.002711
46
* Frequency(6) -855.4365
H    12.499372   15.503416    8.358295    0.107085   -0.040842   -0.062569
C    12.224032   15.215519    7.374066   -0.001341   -0.005582   -0.038345
C    11.957983   14.850281    6.258936   -0.067329    0.007756    0.032667
Ca   12.621400   12.173378    7.261400   -0.006153   -0.024802   -0.008347
O    12.975433   10.312616    8.358727    0.005656    0.007520    0.006759
H    13.691418    9.707926    8.144485   -0.013524   -0.005449   -0.023568
C    13.262789   11.159480   11.280142   -0.001116    0.001278   -0.002817
H    12.767181   10.452707   10.623289   -0.000163    0.000986   -0.003985
H    13.930466   10.651787   11.972779    0.004449    0.004110   -0.006524
H    12.557849   11.798374   11.804830   -0.000239   -0.000527    0.000014
S    14.252536   12.181783   10.144246   -0.000209   -0.001363   -0.000670
C    14.968944   13.292036   11.416260   -0.000909    0.000661   -0.000498
H    14.166394   13.774542   11.966911    0.001461   -0.000311    0.003888
H    15.609732   12.719529   12.082786   -0.001693   -0.001347   -0.002102
H    15.557770   14.035988   10.889062    0.003851   -0.000396    0.002750
O    13.254614   13.117344    9.420662   -0.001433    0.009513   -0.001978
C    10.072539    9.368845    8.564793   -0.000568    0.000668   -0.002068
H     9.458309    9.238746    7.679007    0.006817    0.004699   -0.006271
H    11.135185    9.256132    8.343232   -0.004646   -0.005200   -0.003325
H     9.761798    8.705529    9.369378   -0.003259    0.005125    0.000893
S     9.950430   11.089033    9.139905   -0.000519   -0.000710    0.000427
C     8.132613   11.209978    9.236784   -0.000090   -0.000022   -0.001401
H     7.894482   12.229389    9.522617   -0.001963   -0.000844    0.000573
H     7.714985   10.989622    8.258912    0.003795    0.003358   -0.003083
H     7.763603   10.514427    9.986626    0.001658   -0.001903   -0.002169
O    10.314485   11.974068    7.931834    0.005637    0.007086    0.006415
C    10.225557   13.450303    4.482283   -0.032109   -0.114500   -0.106201
H    11.688609   14.596849    5.661351    1.321977    1.027971    1.043672
H     9.998031   14.037915    3.600894    0.039958   -0.008124   -0.048572
H     9.441817   13.420859    5.238780    0.110503    0.053853    0.081072
S    10.935660   11.977255    4.089177   -0.033075    0.046226   -0.003320
C     9.685796   10.730283    4.598222    0.023121   -0.034339    0.008021
H     9.438721   10.951172    5.633445   -0.010692    0.005825   -0.005982
H     8.816918   10.860696    3.959731    0.044492    0.002901   -0.010364
H    10.086566    9.721813    4.512640   -0.038396   -0.072110    0.063146
O    12.098380   11.625004    5.133890    0.025364   -0.007086    0.041912
C    15.689982   15.036014    6.062641    0.007052    0.000607   -0.001806
H    14.688587   15.355838    6.323428    0.023696    0.021672   -0.002839
H    16.337528   15.054257    6.933184    0.001518    0.004959    0.001163
H    16.106942   15.657640    5.274233    0.005367    0.005803    0.002693
S    15.617541   13.303492    5.487246   -0.000479   -0.002458   -0.000891
C    14.440726   13.569109    4.121136    0.005139   -0.004801   -0.003082
H    13.588329   14.134579    4.467664    0.007374    0.004749   -0.066552
H    14.961978   14.093969    3.323830    0.006683   -0.015799   -0.008469
H    14.104730   12.590011    3.800024   -0.041318    0.002834    0.020710
O    14.881257   12.533200    6.593781    0.000829    0.010111    0.002711
46
* Frequency(6) -855.4365
H    12.492623   15.505990    8.362238    0.107085   -0.040842   -0.062569
C    12.224116   15.215871    7.376482   -0.001341   -0.005582   -0.038345
C    11.962226   14.849792    6.256878   -0.067329    0.007756    0.032667
Ca   12.621787   12.174941    7.261926   -0.006153   -0.024802   -0.008347
O    12.975076   10.312142    8.358301    0.005656    0.007520    0.006759
H    13.692271    9.708269    8.145971   -0.013524   -0.005449   -0.023568
C    13.262859   11.159400   11.280319   -0.001116    0.001278   -0.002817
H    12.767191   10.452644   10.623540   -0.000163    0.000986   -0.003985
H    13.930186   10.651528   11.973190    0.004449    0.004110   -0.006524
H    12.557864   11.798407   11.804829   -0.000239   -0.000527    0.000014
S    14.252549   12.181869   10.144288   -0.000209   -0.001363   -0.000670
C    14.969001   13.291994   11.416292   -0.000909    0.000661   -0.000498
H    14.166302   13.774562   11.966666    0.001461   -0.000311    0.003888
H    15.609838   12.719614   12.082918   -0.001693   -0.001347   -0.002102
H    15.557527   14.036013   10.888889    0.003851   -0.000396    0.002750
O    13.254704   13.116745    9.420787   -0.001433    0.009513   -0.001978
C    10.072575    9.368802    8.564923   -0.000568    0.000668   -0.002068
H     9.457879    9.238450    7.679402    0.006817    0.004699   -0.006271
H    11.135478    9.256460    8.343442   -0.004646   -0.005200   -0.003325
H     9.762004    8.705206    9.369322   -0.003259    0.005125    0.000893
S     9.950463   11.089078    9.139878   -0.000519   -0.000710    0.000427
C     8.132619   11.209979    9.236872   -0.000090   -0.000022   -0.001401
H     7.894606   12.229442    9.522581   -0.001963   -0.000844    0.000573
H     7.714746   10.989410    8.259107    0.003795    0.003358   -0.003083
H     7.763499   10.514547    9.986763    0.001658   -0.001903   -0.002169
O    10.314130   11.973622    7.931430    0.005637    0.007086    0.006415
C    10.227580   13.457519    4.488975   -0.032109   -0.114500   -0.106201
H    11.605302   14.532069    5.595582    1.321977    1.027971    1.043672
H     9.995513   14.038426    3.603955    0.039958   -0.008124   -0.048572
H     9.434853   13.417465    5.233671    0.110503    0.053853    0.081072
S    10.937744   11.974342    4.089386   -0.033075    0.046226   -0.003320
C     9.684339   10.732447    4.597717    0.023121   -0.034339    0.008021
H     9.439395   10.950805    5.633822   -0.010692    0.005825   -0.005982
H     8.814114   10.860513    3.960384    0.044492    0.002901   -0.010364
H    10.088985    9.726358    4.508661   -0.038396   -0.072110    0.063146
O    12.096781   11.625451    5.131249    0.025364   -0.007086    0.041912
C    15.689538   15.035976    6.062755    0.007052    0.000607   -0.001806
H    14.687094   15.354472    6.323607    0.023696    0.021672   -0.002839
H    16.337433   15.053944    6.933110    0.001518    0.004959    0.001163
H    16.106604   15.657274    5.274063    0.005367    0.005803    0.002693
S    15.617571   13.303647    5.487302   -0.000479   -0.002458   -0.000891
C    14.440402   13.569412    4.121330    0.005139   -0.004801   -0.003082
H    13.587864   14.134280    4.471858    0.007374    0.004749   -0.066552
H    14.961557   14.094964    3.324364    0.006683   -0.015799   -0.008469
H    14.107334   12.589832    3.798719   -0.041318    0.002834    0.020710
O    14.881205   12.532563    6.593610    0.000829    0.010111    0.002711
46
* Frequency(6) -855.4365
H    12.482887   15.509703    8.367927    0.107085   -0.040842   -0.062569
C    12.224238   15.216378    7.379968   -0.001341   -0.005582   -0.038345
C    11.968347   14.849087    6.253908   -0.067329    0.007756    0.032667
Ca   12.622347   12.177196    7.262685   -0.006153   -0.024802   -0.008347
O    12.974562   10.311458    8.357686    0.005656    0.007520    0.006759
H    13.693500    9.708765    8.148114   -0.013524   -0.005449   -0.023568
C    13.262961   11.159284   11.280575   -0.001116    0.001278   -0.002817
H    12.767206   10.452555   10.623902   -0.000163    0.000986   -0.003985
H    13.929781   10.651154   11.973783    0.004449    0.004110   -0.006524
H    12.557886   11.798455   11.804827   -0.000239   -0.000527    0.000014
S    14.252568   12.181993   10.144349   -0.000209   -0.001363   -0.000670
C    14.969084   13.291934   11.416337   -0.000909    0.000661   -0.000498
H    14.166169   13.774590   11.966313    0.001461   -0.000311    0.003888
H    15.609992   12.719736   12.083109   -0.001693   -0.001347   -0.002102
H    15.557177   14.036049   10.888639    0.003851   -0.000396    0.002750
O    13.254835   13.115880    9.420967   -0.001433    0.009513   -0.001978
C    10.072626    9.368742    8.565112   -0.000568    0.000668   -0.002068
H     9.457259    9.238023    7.679972    0.006817    0.004699   -0.006271
H    11.135900    9.256933    8.343744   -0.004646   -0.005200   -0.003325
H     9.762300    8.704741    9.369241   -0.003259    0.005125    0.000893
S     9.950510   11.089143    9.139839   -0.000519   -0.000710    0.000427
C     8.132627   11.209981    9.236999   -0.000090   -0.000022   -0.001401
H     7.894785   12.229519    9.522529   -0.001963   -0.000844    0.000573
H     7.714401   10.989105    8.259387    0.003795    0.003358   -0.003083
H     7.763348   10.514720    9.986960    0.001658   -0.001903   -0.002169
O    10.313617   11.972977    7.930846    0.005637    0.007086    0.006415
C    10.230500   13.467929    4.498631   -0.032109   -0.114500   -0.106201
H    11.485105   14.438604    5.500689    1.321977    1.027971    1.043672
H     9.991880   14.039165    3.608371    0.039958   -0.008124   -0.048572
H     9.424806   13.412569    5.226300    0.110503    0.053853    0.081072
S    10.940752   11.970139    4.089688   -0.033075    0.046226   -0.003320
C     9.682237   10.735569    4.596987    0.023121   -0.034339    0.008021
H     9.440367   10.950276    5.634366   -0.010692    0.005825   -0.005982
H     8.810069   10.860249    3.961327    0.044492    0.002901   -0.010364
H    10.092477    9.732914    4.502920   -0.038396   -0.072110    0.063146
O    12.094475   11.626095    5.127438    0.025364   -0.007086    0.041912
C    15.688896   15.035921    6.062919    0.007052    0.000607   -0.001806
H    14.684939   15.352502    6.323865    0.023696    0.021672   -0.002839
H    16.337294   15.053493    6.933004    0.001518    0.004959    0.001163
H    16.106116   15.656746    5.273819    0.005367    0.005803    0.002693
S    15.617614   13.303870    5.487383   -0.000479   -0.002458   -0.000891
C    14.439935   13.569848    4.121610    0.005139   -0.004801   -0.003082
H    13.587193   14.133848    4.477909    0.007374    0.004749   -0.066552
H    14.960949   14.096401    3.325134    0.006683   -0.015799   -0.008469
H    14.111090   12.589575    3.796836   -0.041318    0.002834    0.020710
O    14.881130   12.531643    6.593364    0.000829    0.010111    0.002711
46
* Frequency(6) -855.4365
H    12.471218   15.514154    8.374746    0.107085   -0.040842   -0.062569
C    12.224384   15.216986    7.384147   -0.001341   -0.005582   -0.038345
C    11.975684   14.848242    6.250348   -0.067329    0.007756    0.032667
Ca   12.623017   12.179899    7.263595   -0.006153   -0.024802   -0.008347
O    12.973945   10.310639    8.356950    0.005656    0.007520    0.006759
H    13.694974    9.709359    8.150682   -0.013524   -0.005449   -0.023568
C    13.263082   11.159144   11.280882   -0.001116    0.001278   -0.002817
H    12.767224   10.452447   10.624337   -0.000163    0.000986   -0.003985
H    13.929296   10.650707   11.974494    0.004449    0.004110   -0.006524
H    12.557912   11.798513   11.804826   -0.000239   -0.000527    0.000014
S    14.252590   12.182142   10.144422   -0.000209   -0.001363   -0.000670
C    14.969183   13.291862   11.416391   -0.000909    0.000661   -0.000498
H    14.166010   13.774624   11.965889    0.001461   -0.000311    0.003888
H    15.610177   12.719883   12.083338   -0.001693   -0.001347   -0.002102
H    15.556757   14.036092   10.888339    0.003851   -0.000396    0.002750
O    13.254991   13.114843    9.421182   -0.001433    0.009513   -0.001978
C    10.072688    9.368669    8.565337   -0.000568    0.000668   -0.002068
H     9.456516    9.237510    7.680655    0.006817    0.004699   -0.006271
H    11.136407    9.257499    8.344106   -0.004646   -0.005200   -0.003325
H     9.762655    8.704182    9.369143   -0.003259    0.005125    0.000893
S     9.950566   11.089220    9.139793   -0.000519   -0.000710    0.000427
C     8.132637   11.209984    9.237152   -0.000090   -0.000022   -0.001401
H     7.894999   12.229611    9.522467   -0.001963   -0.000844    0.000573
H     7.713988   10.988739    8.259723    0.003795    0.003358   -0.003083
H     7.763167   10.514928    9.987196    0.001658   -0.001903   -0.002169
O    10.313003   11.972205    7.930147    0.005637    0.007086    0.006415
C    10.233999   13.480407    4.510204   -0.032109   -0.114500   -0.106201
H    11.341045   14.326583    5.386957    1.321977    1.027971    1.043672
H     9.987526   14.040051    3.613664    0.039958   -0.008124   -0.048572
H     9.412764   13.406701    5.217465    0.110503    0.053853    0.081072
S    10.944356   11.965102    4.090050   -0.033075    0.046226   -0.003320
C     9.679718   10.739311    4.596113    0.023121   -0.034339    0.008021
H     9.441533   10.949641    5.635018   -0.010692    0.005825   -0.005982
H     8.805220   10.859933    3.962456    0.044492    0.002901   -0.010364
H    10.096661    9.740772    4.496038   -0.038396   -0.072110    0.063146
O    12.091711   11.626867    5.122871    0.025364   -0.007086    0.041912
C    15.688128   15.035855    6.063116    0.007052    0.000607   -0.001806
H    14.682357   15.350140    6.324174    0.023696    0.021672   -0.002839
H    16.337129   15.052953    6.932878    0.001518    0.004959    0.001163
H    16.105531   15.656114    5.273525    0.005367    0.005803    0.002693
S    15.617667   13.304138    5.487481   -0.000479   -0.002458   -0.000891
C    14.439375   13.570372    4.121946    0.005139   -0.004801   -0.003082
H    13.586390   14.133330    4.485161    0.007374    0.004749   -0.066552
H    14.960221   14.098122    3.326057    0.006683   -0.015799   -0.008469
H    14.115593   12.589266    3.794579   -0.041318    0.002834    0.020710
O    14.881039   12.530541    6.593068    0.000829    0.010111    0.002711
46
* Frequency(6) -855.4365
H    12.458880   15.518859    8.381955    0.107085   -0.040842   -0.062569
C    12.224539   15.217630    7.388565   -0.001341   -0.005582   -0.038345
C    11.983442   14.847348    6.246584   -0.067329    0.007756    0.032667
Ca   12.623726   12.182757    7.264556   -0.006153   -0.024802   -0.008347
O    12.973294   10.309772    8.356171    0.005656    0.007520    0.006759
H    13.696532    9.709987    8.153397   -0.013524   -0.005449   -0.023568
C    13.263211   11.158997   11.281207   -0.001116    0.001278   -0.002817
H    12.767242   10.452334   10.624796   -0.000163    0.000986   -0.003985
H    13.928784   10.650233   11.975246    0.004449    0.004110   -0.006524
H    12.557940   11.798573   11.804824   -0.000239   -0.000527    0.000014
S    14.252614   12.182299   10.144499   -0.000209   -0.001363   -0.000670
C    14.969287   13.291786   11.416449   -0.000909    0.000661   -0.000498
H    14.165842   13.774660   11.965441    0.001461   -0.000311    0.003888
H    15.610372   12.720038   12.083581   -0.001693   -0.001347   -0.002102
H    15.556313   14.036138   10.888023    0.003851   -0.000396    0.002750
O    13.255156   13.113747    9.421410   -0.001433    0.009513   -0.001978
C    10.072754    9.368592    8.565575   -0.000568    0.000668   -0.002068
H     9.455731    9.236969    7.681378    0.006817    0.004699   -0.006271
H    11.136942    9.258099    8.344490   -0.004646   -0.005200   -0.003325
H     9.763031    8.703592    9.369041   -0.003259    0.005125    0.000893
S     9.950626   11.089302    9.139743   -0.000519   -0.000710    0.000427
C     8.132647   11.209986    9.237313   -0.000090   -0.000022   -0.001401
H     7.895225   12.229708    9.522401   -0.001963   -0.000844    0.000573
H     7.713550   10.988352    8.260078    0.003795    0.003358   -0.003083
H     7.762976   10.515147    9.987446    0.001658   -0.001903   -0.002169
O    10.312353   11.971389    7.929408    0.005637    0.007086    0.006415
C    10.237698   13.493599    4.522440   -0.032109   -0.114500   -0.106201
H    11.188732   14.208144    5.266709    1.321977    1.027971    1.043672
H     9.982922   14.040987    3.619260    0.039958   -0.008124   -0.048572
H     9.400032   13.400496    5.208124    0.110503    0.053853    0.081072
S    10.948167   11.959776    4.090432   -0.033075    0.046226   -0.003320
C     9.677054   10.743268    4.595189    0.023121   -0.034339    0.008021
H     9.442764   10.948970    5.635707   -0.010692    0.005825   -0.005982
H     8.800094   10.859599    3.963650    0.044492    0.002901   -0.010364
H    10.101085    9.749081    4.488763   -0.038396   -0.072110    0.063146
O    12.088789   11.627684    5.118042    0.025364   -0.007086    0.041912
C    15.687316   15.035785    6.063324    0.007052    0.000607   -0.001806
H    14.679627   15.347643    6.324502    0.023696    0.021672   -0.002839
H    16.336954   15.052381    6.932744    0.001518    0.004959    0.001163
H    16.104913   15.655445    5.273215    0.005367    0.005803    0.002693
S    15.617722   13.304421    5.487583   -0.000479   -0.002458   -0.000891
C    14.438783   13.570925    4.122301    0.005139   -0.004801   -0.003082
H    13.585540   14.132783    4.492829    0.007374    0.004749   -0.066552
H    14.959451   14.099943    3.327032    0.006683   -0.015799   -0.008469
H    14.120353   12.588939    3.792193   -0.041318    0.002834    0.020710
O    14.880944   12.529377    6.592756    0.000829    0.010111    0.002711
46
* Frequency(6) -855.4365
H    12.447210   15.523310    8.388773    0.107085   -0.040842   -0.062569
C    12.224685   15.218238    7.392744   -0.001341   -0.005582   -0.038345
C    11.990779   14.846503    6.243025   -0.067329    0.007756    0.032667
Ca   12.624397   12.185459    7.265466   -0.006153   -0.024802   -0.008347
O    12.972677   10.308953    8.355434    0.005656    0.007520    0.006759
H    13.698006    9.710580    8.155965   -0.013524   -0.005449   -0.023568
C    13.263332   11.158858   11.281513   -0.001116    0.001278   -0.002817
H    12.767260   10.452226   10.625230   -0.000163    0.000986   -0.003985
H    13.928299   10.649785   11.975957    0.004449    0.004110   -0.006524
H    12.557966   11.798631   11.804823   -0.000239   -0.000527    0.000014
S    14.252637   12.182447   10.144572   -0.000209   -0.001363   -0.000670
C    14.969386   13.291714   11.416503   -0.000909    0.000661   -0.000498
H    14.165683   13.774694   11.965017    0.001461   -0.000311    0.003888
H    15.610556   12.720185   12.083810   -0.001693   -0.001347   -0.002102
H    15.555894   14.036181   10.887723    0.003851   -0.000396    0.002750
O    13.255312   13.112711    9.421626   -0.001433    0.009513   -0.001978
C    10.072816    9.368519    8.565800   -0.000568    0.000668   -0.002068
H     9.454988    9.236457    7.682061    0.006817    0.004699   -0.006271
H    11.137448    9.258665    8.344852   -0.004646   -0.005200   -0.003325
H     9.763386    8.703033    9.368943   -0.003259    0.005125    0.000893
S     9.950683   11.089379    9.139697   -0.000519   -0.000710    0.000427
C     8.132657   11.209989    9.237466   -0.000090   -0.000022   -0.001401
H     7.895439   12.229800    9.522338   -0.001963   -0.000844    0.000573
H     7.713137   10.987986    8.260414    0.003795    0.003358   -0.003083
H     7.762796   10.515354    9.987682    0.001658   -0.001903   -0.002169
O    10.311739   11.970616    7.928709    0.005637    0.007086    0.006415
C    10.241197   13.506076    4.534014   -0.032109   -0.114500   -0.106201
H    11.044671   14.096122    5.152976    1.321977    1.027971    1.043672
H     9.978568   14.041872    3.624553    0.039958   -0.008124   -0.048572
H     9.387990   13.394627    5.199290    0.110503    0.053853    0.081072
S    10.951771   11.954739    4.090794   -0.033075    0.046226   -0.003320
C     9.674534   10.747010    4.594315    0.023121   -0.034339    0.008021
H     9.443930   10.948335    5.636359   -0.010692    0.005825   -0.005982
H     8.795246   10.859283    3.964779    0.044492    0.002901   -0.010364
H    10.105269    9.756939    4.481882   -0.038396   -0.072110    0.063146
O    12.086025   11.628456    5.113475    0.025364   -0.007086    0.041912
C    15.686547   15.035719    6.063521    0.007052    0.000607   -0.001806
H    14.677045   15.345281    6.324811    0.023696    0.021672   -0.002839
H    16.336789   15.051841    6.932617    0.001518    0.004959    0.001163
H    16.104328   15.654813    5.272921    0.005367    0.005803    0.002693
S    15.617774   13.304689    5.487680   -0.000479   -0.002458   -0.000891
C    14.438223   13.571448    4.122637    0.005139   -0.004801   -0.003082
H    13.584737   14.132266    4.500081    0.007374    0.004749   -0.066552
H    14.958723   14.101664    3.327955    0.006683   -0.015799   -0.008469
H    14.124856   12.588630    3.789936   -0.041318    0.002834    0.020710
O    14.880853   12.528275    6.592460    0.000829    0.010111    0.002711
46
* Frequency(6) -855.4365
H    12.437474   15.527023    8.394462    0.107085   -0.040842   -0.062569
C    12.224807   15.218745    7.396230   -0.001341   -0.005582   -0.038345
C    11.996901   14.845797    6.240054   -0.067329    0.007756    0.032667
Ca   12.624956   12.187714    7.266225   -0.006153   -0.024802   -0.008347
O    12.972163   10.308269    8.354820    0.005656    0.007520    0.006759
H    13.699235    9.711076    8.158108   -0.013524   -0.005449   -0.023568
C    13.263434   11.158742   11.281770   -0.001116    0.001278   -0.002817
H    12.767275   10.452136   10.625593   -0.000163    0.000986   -0.003985
H    13.927894   10.649411   11.976550    0.004449    0.004110   -0.006524
H    12.557987   11.798679   11.804821   -0.000239   -0.000527    0.000014
S    14.252656   12.182571   10.144633   -0.000209   -0.001363   -0.000670
C    14.969469   13.291654   11.416548   -0.000909    0.000661   -0.000498
H    14.165550   13.774722   11.964664    0.001461   -0.000311    0.003888
H    15.610710   12.720307   12.084001   -0.001693   -0.001347   -0.002102
H    15.555544   14.036217   10.887473    0.003851   -0.000396    0.002750
O    13.255442   13.111846    9.421806   -0.001433    0.009513   -0.001978
C    10.072867    9.368459    8.565988   -0.000568    0.000668   -0.002068
H     9.454368    9.236030    7.682632    0.006817    0.004699   -0.006271
H    11.137871    9.259138    8.345154   -0.004646   -0.005200   -0.003325
H     9.763682    8.702567    9.368862   -0.003259    0.005125    0.000893
S     9.950730   11.089444    9.139658   -0.000519   -0.000710    0.000427
C     8.132665   11.209991    9.237593   -0.000090   -0.000022   -0.001401
H     7.895617   12.229877    9.522286   -0.001963   -0.000844    0.000573
H     7.712792   10.987681    8.260695    0.003795    0.003358   -0.003083
H     7.762645   10.515527    9.987879    0.001658   -0.001903   -0.002169
O    10.311226   11.969972    7.928126    0.005637    0.007086    0.006415
C    10.244116   13.516487    4.543670   -0.032109   -0.114500   -0.106201
H    10.924475   14.002657    5.058084    1.321977    1.027971    1.043672
H     9.974935   14.042611    3.628970    0.039958   -0.008124   -0.048572
H     9.377943   13.389731    5.191918    0.110503    0.053853    0.081072
S    10.954778   11.950536    4.091096   -0.033075    0.046226   -0.003320
C     9.672432   10.750132    4.593586    0.023121   -0.034339    0.008021
H     9.444902   10.947806    5.636903   -0.010692    0.005825   -0.005982
H     8.791200   10.859019    3.965722    0.044492    0.002901   -0.010364
H    10.108760    9.763495    4.476140   -0.038396   -0.072110    0.063146
O    12.083718   11.629100    5.109664    0.025364   -0.007086    0.041912
C    15.685906   15.035664    6.063685    0.007052    0.000607   -0.001806
H    14.674890   15.343311    6.325069    0.023696    0.021672   -0.002839
H    16.336651   15.051390    6.932511    0.001518    0.004959    0.001163
H    16.103840   15.654285    5.272676    0.005367    0.005803    0.002693
S    15.617817   13.304912    5.487761   -0.000479   -0.002458   -0.000891
C    14.437756   13.571885    4.122918    0.005139   -0.004801   -0.003082
H    13.584066   14.131834    4.506132    0.007374    0.004749   -0.066552
H    14.958115   14.103101    3.328725    0.006683   -0.015799   -0.008469
H    14.128613   12.588373    3.788053   -0.041318    0.002834    0.020710
O    14.880778   12.527355    6.592214    0.000829    0.010111    0.002711
46
* Frequency(6) -855.4365
H    12.430726   15.529597    8.398405    0.107085   -0.040842   -0.062569
C    12.224891   15.219097    7.398646   -0.001341   -0.005582   -0.038345
C    12.001143   14.845309    6.237996   -0.067329    0.007756    0.032667
Ca   12.625344   12.189277    7.266751   -0.006153   -0.024802   -0.008347
O    12.971807   10.307795    8.354394    0.005656    0.007520    0.006759
H    13.700088    9.711419    8.159594   -0.013524   -0.005449   -0.023568
C    13.263504   11.158661   11.281947   -0.001116    0.001278   -0.002817
H    12.767285   10.452074   10.625844   -0.000163    0.000986   -0.003985
H    13.927614   10.649152   11.976961    0.004449    0.004110   -0.006524
H    12.558002   11.798712   11.804821   -0.000239   -0.000527    0.000014
S    14.252669   12.182657   10.144675   -0.000209   -0.001363   -0.000670
C    14.969526   13.291612   11.416580   -0.000909    0.000661   -0.000498
H    14.165458   13.774742   11.964419    0.001461   -0.000311    0.003888
H    15.610817   12.720392   12.084133   -0.001693   -0.001347   -0.002102
H    15.555301   14.036242   10.887299    0.003851   -0.000396    0.002750
O    13.255533   13.111246    9.421930   -0.001433    0.009513   -0.001978
C    10.072903    9.368417    8.566119   -0.000568    0.000668   -0.002068
H     9.453938    9.235733    7.683027    0.006817    0.004699   -0.006271
H    11.138163    9.259466    8.345364   -0.004646   -0.005200   -0.003325
H     9.763888    8.702244    9.368806   -0.003259    0.005125    0.000893
S     9.950763   11.089488    9.139631   -0.000519   -0.000710    0.000427
C     8.132671   11.209992    9.237682   -0.000090   -0.000022   -0.001401
H     7.895741   12.229930    9.522250   -0.001963   -0.000844    0.000573
H     7.712553   10.987469    8.260889    0.003795    0.003358   -0.003083
H     7.762540   10.515647    9.988016    0.001658   -0.001903   -0.002169
O    10.310871   11.969526    7.927722    0.005637    0.007086    0.006415
C    10.246140   13.523702    4.550362   -0.032109   -0.114500   -0.106201
H    10.841167   13.937877    4.992314    1.321977    1.027971    1.043672
H     9.972417   14.043123    3.632030    0.039958   -0.008124   -0.048572
H     9.370980   13.386337    5.186810    0.110503    0.053853    0.081072
S    10.956862   11.947623    4.091305   -0.033075    0.046226   -0.003320
C     9.670975   10.752296    4.593080    0.023121   -0.034339    0.008021
H     9.445576   10.947439    5.637280   -0.010692    0.005825   -0.005982
H     8.788397   10.858837    3.966375    0.044492    0.002901   -0.010364
H    10.111180    9.768039    4.472161   -0.038396   -0.072110    0.063146
O    12.082120   11.629547    5.107023    0.025364   -0.007086    0.041912
C    15.685461   15.035625    6.063799    0.007052    0.000607   -0.001806
H    14.673397   15.341945    6.325248    0.023696    0.021672   -0.002839
H    16.336555   15.051078    6.932438    0.001518    0.004959    0.001163
H    16.103502   15.653920    5.272507    0.005367    0.005803    0.002693
S    15.617848   13.305067    5.487817   -0.000479   -0.002458   -0.000891
C    14.437432   13.572187    4.123112    0.005139   -0.004801   -0.003082
H    13.583602   14.131535    4.510326    0.007374    0.004749   -0.066552
H    14.957694   14.104096    3.329259    0.006683   -0.015799   -0.008469
H    14.131217   12.588194    3.786748   -0.041318    0.002834    0.020710
O    14.880726   12.526718    6.592043    0.000829    0.010111    0.002711
46
* Frequency(6) -855.4365
H    12.427697   15.530752    8.400175    0.107085   -0.040842   -0.062569
C    12.224929   15.219255    7.399731   -0.001341   -0.005582   -0.038345
C    12.003048   14.845089    6.237072   -0.067329    0.007756    0.032667
Ca   12.625518   12.189979    7.266987   -0.006153   -0.024802   -0.008347
O    12.971647   10.307583    8.354203    0.005656    0.007520    0.006759
H    13.700470    9.711573    8.160260   -0.013524   -0.005449   -0.023568
C    13.263536   11.158625   11.282027   -0.001116    0.001278   -0.002817
H    12.767290   10.452046   10.625956   -0.000163    0.000986   -0.003985
H    13.927488   10.649036   11.977145    0.004449    0.004110   -0.006524
H    12.558009   11.798727   11.804820   -0.000239   -0.000527    0.000014
S    14.252675   12.182696   10.144694   -0.000209   -0.001363   -0.000670
C    14.969552   13.291593   11.416594   -0.000909    0.000661   -0.000498
H    14.165416   13.774751   11.964309    0.001461   -0.000311    0.003888
H    15.610865   12.720430   12.084193   -0.001693   -0.001347   -0.002102
H    15.555192   14.036253   10.887222    0.003851   -0.000396    0.002750
O    13.255573   13.110977    9.421986   -0.001433    0.009513   -0.001978
C    10.072919    9.368398    8.566177   -0.000568    0.000668   -0.002068
H     9.453746    9.235601    7.683204    0.006817    0.004699   -0.006271
H    11.138295    9.259613    8.345458   -0.004646   -0.005200   -0.003325
H     9.763980    8.702099    9.368781   -0.003259    0.005125    0.000893
S     9.950777   11.089508    9.139619   -0.000519   -0.000710    0.000427
C     8.132674   11.209993    9.237721   -0.000090   -0.000022   -0.001401
H     7.895797   12.229954    9.522234   -0.001963   -0.000844    0.000573
H     7.712445   10.987374    8.260976    0.003795    0.003358   -0.003083
H     7.762494   10.515701    9.988077    0.001658   -0.001903   -0.002169
O    10.310712   11.969325    7.927540    0.005637    0.007086    0.006415
C    10.247048   13.526941    4.553366   -0.032109   -0.114500   -0.106201
H    10.803777   13.908802    4.962795    1.321977    1.027971    1.043672
H     9.971287   14.043352    3.633404    0.039958   -0.008124   -0.048572
H     9.367854   13.384814    5.184517    0.110503    0.053853    0.081072
S    10.957798   11.946315    4.091399   -0.033075    0.046226   -0.003320
C     9.670321   10.753267    4.592853    0.023121   -0.034339    0.008021
H     9.445878   10.947274    5.637449   -0.010692    0.005825   -0.005982
H     8.787138   10.858755    3.966668    0.044492    0.002901   -0.010364
H    10.112266    9.770079    4.470375   -0.038396   -0.072110    0.063146
O    12.081403   11.629747    5.105837    0.025364   -0.007086    0.041912
C    15.685262   15.035608    6.063850    0.007052    0.000607   -0.001806
H    14.672727   15.341332    6.325328    0.023696    0.021672   -0.002839
H    16.336512   15.050937    6.932405    0.001518    0.004959    0.001163
H    16.103350   15.653756    5.272430    0.005367    0.005803    0.002693
S    15.617861   13.305137    5.487842   -0.000479   -0.002458   -0.000891
C    14.437287   13.572323    4.123199    0.005139   -0.004801   -0.003082
H    13.583393   14.131400    4.512209    0.007374    0.004749   -0.066552
H    14.957505   14.104543    3.329499    0.006683   -0.015799   -0.008469
H    14.132385   12.588114    3.786162   -0.041318    0.002834    0.020710
O    14.880702   12.526432    6.591966    0.000829    0.010111    0.002711
46
* Frequency(6) -855.4365
H    12.428716   15.530364    8.399579    0.107085   -0.040842   -0.062569
C    12.224916   15.219202    7.399366   -0.001341   -0.005582   -0.038345
C    12.002407   14.845163    6.237383   -0.067329    0.007756    0.032667
Ca   12.625459   12.189743    7.266907   -0.006153   -0.024802   -0.008347
O    12.971700   10.307654    8.354267    0.005656    0.007520    0.006759
H    13.700341    9.711522    8.160036   -0.013524   -0.005449   -0.023568
C    13.263525   11.158637   11.282000   -0.001116    0.001278   -0.002817
H    12.767288   10.452056   10.625918   -0.000163    0.000986   -0.003985
H    13.927531   10.649075   11.977083    0.004449    0.004110   -0.006524
H    12.558007   11.798722   11.804820   -0.000239   -0.000527    0.000014
S    14.252673   12.182683   10.144688   -0.000209   -0.001363   -0.000670
C    14.969543   13.291600   11.416589   -0.000909    0.000661   -0.000498
H    14.165430   13.774748   11.964346    0.001461   -0.000311    0.003888
H    15.610849   12.720417   12.084173   -0.001693   -0.001347   -0.002102
H    15.555229   14.036249   10.887248    0.003851   -0.000396    0.002750
O    13.255559   13.111068    9.421968   -0.001433    0.009513   -0.001978
C    10.072914    9.368404    8.566158   -0.000568    0.000668   -0.002068
H     9.453810    9.235645    7.683144    0.006817    0.004699   -0.006271
H    11.138251    9.259563    8.345426   -0.004646   -0.005200   -0.003325
H     9.763949    8.702148    9.368789   -0.003259    0.005125    0.000893
S     9.950772   11.089502    9.139623   -0.000519   -0.000710    0.000427
C     8.132673   11.209992    9.237708   -0.000090   -0.000022   -0.001401
H     7.895778   12.229946    9.522239   -0.001963   -0.000844    0.000573
H     7.712482   10.987406    8.260947    0.003795    0.003358   -0.003083
H     7.762509   10.515683    9.988057    0.001658   -0.001903   -0.002169
O    10.310765   11.969393    7.927601    0.005637    0.007086    0.006415
C    10.246743   13.525851    4.552355   -0.032109   -0.114500   -0.106201
H    10.816355   13.918583    4.972725    1.321977    1.027971    1.043672
H     9.971667   14.043275    3.632942    0.039958   -0.008124   -0.048572
H     9.368906   13.385327    5.185288    0.110503    0.053853    0.081072
S    10.957483   11.946755    4.091367   -0.033075    0.046226   -0.003320
C     9.670541   10.752940    4.592929    0.023121   -0.034339    0.008021
H     9.445776   10.947329    5.637393   -0.010692    0.005825   -0.005982
H     8.787562   10.858782    3.966569    0.044492    0.002901   -0.010364
H    10.111900    9.769393    4.470976   -0.038396   -0.072110    0.063146
O    12.081644   11.629680    5.106236    0.025364   -0.007086    0.041912
C    15.685329   15.035614    6.063832    0.007052    0.000607   -0.001806
H    14.672952   15.341538    6.325301    0.023696    0.021672   -0.002839
H    16.336527   15.050985    6.932416    0.001518    0.004959    0.001163
H    16.103401   15.653811    5.272456    0.005367    0.005803    0.002693
S    15.617857   13.305113    5.487834   -0.000479   -0.002458   -0.000891
C    14.437336   13.572277    4.123170    0.005139   -0.004801   -0.003082
H    13.583463   14.131446    4.511576    0.007374    0.004749   -0.066552
H    14.957568   14.104393    3.329418    0.006683   -0.015799   -0.008469
H    14.131992   12.588141    3.786359   -0.041318    0.002834    0.020710
O    14.880710   12.526529    6.591992    0.000829    0.010111    0.002711
46
* Frequency(6) -855.4365
H    12.433672   15.528473    8.396683    0.107085   -0.040842   -0.062569
C    12.224854   15.218943    7.397591   -0.001341   -0.005582   -0.038345
C    11.999291   14.845522    6.238895   -0.067329    0.007756    0.032667
Ca   12.625175   12.188595    7.266521   -0.006153   -0.024802   -0.008347
O    12.971962   10.308002    8.354580    0.005656    0.007520    0.006759
H    13.699716    9.711269    8.158945   -0.013524   -0.005449   -0.023568
C    13.263474   11.158697   11.281870   -0.001116    0.001278   -0.002817
H    12.767281   10.452101   10.625734   -0.000163    0.000986   -0.003985
H    13.927736   10.649266   11.976781    0.004449    0.004110   -0.006524
H    12.557996   11.798697   11.804821   -0.000239   -0.000527    0.000014
S    14.252664   12.182620   10.144657   -0.000209   -0.001363   -0.000670
C    14.969501   13.291630   11.416566   -0.000909    0.000661   -0.000498
H    14.165498   13.774734   11.964526    0.001461   -0.000311    0.003888
H    15.610770   12.720355   12.084075   -0.001693   -0.001347   -0.002102
H    15.555407   14.036231   10.887375    0.003851   -0.000396    0.002750
O    13.255493   13.111508    9.421876   -0.001433    0.009513   -0.001978
C    10.072887    9.368435    8.566062   -0.000568    0.000668   -0.002068
H     9.454126    9.235863    7.682854    0.006817    0.004699   -0.006271
H    11.138036    9.259323    8.345272   -0.004646   -0.005200   -0.003325
H     9.763798    8.702385    9.368830   -0.003259    0.005125    0.000893
S     9.950748   11.089469    9.139643   -0.000519   -0.000710    0.000427
C     8.132669   11.209991    9.237643   -0.000090   -0.000022   -0.001401
H     7.895687   12.229907    9.522266   -0.001963   -0.000844    0.000573
H     7.712657   10.987562    8.260804    0.003795    0.003358   -0.003083
H     7.762586   10.515595    9.987956    0.001658   -0.001903   -0.002169
O    10.311026   11.969721    7.927898    0.005637    0.007086    0.006415
C    10.245256   13.520552    4.547440   -0.032109   -0.114500   -0.106201
H    10.877538   13.966159    5.021028    1.321977    1.027971    1.043672
H     9.973516   14.042899    3.630694    0.039958   -0.008124   -0.048572
H     9.374020   13.387819    5.189040    0.110503    0.053853    0.081072
S    10.955953   11.948894    4.091214   -0.033075    0.046226   -0.003320
C     9.671611   10.751351    4.593301    0.023121   -0.034339    0.008021
H     9.445281   10.947599    5.637116   -0.010692    0.005825   -0.005982
H     8.789621   10.858916    3.966090    0.044492    0.002901   -0.010364
H    10.110123    9.766055    4.473898   -0.038396   -0.072110    0.063146
O    12.082818   11.629352    5.108176    0.025364   -0.007086    0.041912
C    15.685655   15.035642    6.063749    0.007052    0.000607   -0.001806
H    14.674049   15.342541    6.325170    0.023696    0.021672   -0.002839
H    16.336597   15.051214    6.932470    0.001518    0.004959    0.001163
H    16.103649   15.654079    5.272581    0.005367    0.005803    0.002693
S    15.617834   13.305000    5.487793   -0.000479   -0.002458   -0.000891
C    14.437573   13.572055    4.123027    0.005139   -0.004801   -0.003082
H    13.583805   14.131665    4.508495    0.007374    0.004749   -0.066552
H    14.957878   14.103662    3.329026    0.006683   -0.015799   -0.008469
H    14.130080   12.588272    3.787318   -0.041318    0.002834    0.020710
O    14.880748   12.526997    6.592117    0.000829    0.010111    0.002711
46
* Frequency(6) -855.4365
H    12.442028   15.525286    8.391801    0.107085   -0.040842   -0.062569
C    12.224750   15.218508    7.394599   -0.001341   -0.005582   -0.038345
C    11.994037   14.846127    6.241444   -0.067329    0.007756    0.032667
Ca   12.624695   12.186660    7.265870   -0.006153   -0.024802   -0.008347
O    12.972404   10.308589    8.355107    0.005656    0.007520    0.006759
H    13.698660    9.710844    8.157106   -0.013524   -0.005449   -0.023568
C    13.263387   11.158796   11.281650   -0.001116    0.001278   -0.002817
H    12.767268   10.452178   10.625423   -0.000163    0.000986   -0.003985
H    13.928084   10.649586   11.976272    0.004449    0.004110   -0.006524
H    12.557977   11.798656   11.804822   -0.000239   -0.000527    0.000014
S    14.252647   12.182513   10.144605   -0.000209   -0.001363   -0.000670
C    14.969430   13.291682   11.416527   -0.000909    0.000661   -0.000498
H    14.165612   13.774709   11.964829    0.001461   -0.000311    0.003888
H    15.610638   12.720250   12.083911   -0.001693   -0.001347   -0.002102
H    15.555708   14.036200   10.887590    0.003851   -0.000396    0.002750
O    13.255381   13.112250    9.421722   -0.001433    0.009513   -0.001978
C    10.072843    9.368487    8.565901   -0.000568    0.000668   -0.002068
H     9.454658    9.236229    7.682365    0.006817    0.004699   -0.006271
H    11.137673    9.258917    8.345013   -0.004646   -0.005200   -0.003325
H     9.763544    8.702785    9.368900   -0.003259    0.005125    0.000893
S     9.950708   11.089413    9.139676   -0.000519   -0.000710    0.000427
C     8.132662   11.209990    9.237534   -0.000090   -0.000022   -0.001401
H     7.895534   12.229841    9.522310   -0.001963   -0.000844    0.000573
H     7.712953   10.987824    8.260563    0.003795    0.003358   -0.003083
H     7.762715   10.515447    9.987787    0.001658   -0.001903   -0.002169
O    10.311466   11.970274    7.928399    0.005637    0.007086    0.006415
C    10.242751   13.511617    4.539153   -0.032109   -0.114500   -0.106201
H    10.980697   14.046376    5.102470    1.321977    1.027971    1.043672
H     9.976634   14.042265    3.626904    0.039958   -0.008124   -0.048572
H     9.382643   13.392021    5.195366    0.110503    0.053853    0.081072
S    10.953372   11.952502    4.090955   -0.033075    0.046226   -0.003320
C     9.673415   10.748672    4.593927    0.023121   -0.034339    0.008021
H     9.444447   10.948053    5.636649   -0.010692    0.005825   -0.005982
H     8.793093   10.859143    3.965281    0.044492    0.002901   -0.010364
H    10.107127    9.760428    4.478826   -0.038396   -0.072110    0.063146
O    12.084797   11.628799    5.111446    0.025364   -0.007086    0.041912
C    15.686206   15.035689    6.063608    0.007052    0.000607   -0.001806
H    14.675898   15.344232    6.324948    0.023696    0.021672   -0.002839
H    16.336715   15.051601    6.932561    0.001518    0.004959    0.001163
H    16.104068   15.654532    5.272791    0.005367    0.005803    0.002693
S    15.617797   13.304808    5.487723   -0.000479   -0.002458   -0.000891
C    14.437974   13.571680    4.122786    0.005139   -0.004801   -0.003082
H    13.584380   14.132036    4.503302    0.007374    0.004749   -0.066552
H    14.958399   14.102429    3.328365    0.006683   -0.015799   -0.008469
H    14.126856   12.588493    3.788934   -0.041318    0.002834    0.020710
O    14.880813   12.527785    6.592329    0.000829    0.010111    0.002711
46
* Frequency(6) -855.4365
H    12.452879   15.521148    8.385461    0.107085   -0.040842   -0.062569
C    12.224614   15.217942    7.390714   -0.001341   -0.005582   -0.038345
C    11.987215   14.846913    6.244754   -0.067329    0.007756    0.032667
Ca   12.624071   12.184146    7.265024   -0.006153   -0.024802   -0.008347
O    12.972977   10.309351    8.355792    0.005656    0.007520    0.006759
H    13.697290    9.710292    8.154718   -0.013524   -0.005449   -0.023568
C    13.263273   11.158926   11.281364   -0.001116    0.001278   -0.002817
H    12.767251   10.452278   10.625019   -0.000163    0.000986   -0.003985
H    13.928534   10.650003   11.975611    0.004449    0.004110   -0.006524
H    12.557953   11.798603   11.804823   -0.000239   -0.000527    0.000014
S    14.252626   12.182375   10.144537   -0.000209   -0.001363   -0.000670
C    14.969338   13.291749   11.416477   -0.000909    0.000661   -0.000498
H    14.165760   13.774678   11.965223    0.001461   -0.000311    0.003888
H    15.610467   12.720114   12.083698   -0.001693   -0.001347   -0.002102
H    15.556098   14.036160   10.887868    0.003851   -0.000396    0.002750
O    13.255236   13.113214    9.421521   -0.001433    0.009513   -0.001978
C    10.072786    9.368555    8.565691   -0.000568    0.000668   -0.002068
H     9.455349    9.236706    7.681729    0.006817    0.004699   -0.006271
H    11.137202    9.258390    8.344676   -0.004646   -0.005200   -0.003325
H     9.763213    8.703305    9.368991   -0.003259    0.005125    0.000893
S     9.950655   11.089342    9.139719   -0.000519   -0.000710    0.000427
C     8.132652   11.209988    9.237392   -0.000090   -0.000022   -0.001401
H     7.895335   12.229756    9.522368   -0.001963   -0.000844    0.000573
H     7.713338   10.988164    8.260251    0.003795    0.003358   -0.003083
H     7.762884   10.515254    9.987568    0.001658   -0.001903   -0.002169
O    10.312037   11.970992    7.929049    0.005637    0.007086    0.006415
C    10.239497   13.500015    4.528392   -0.032109   -0.114500   -0.106201
H    11.114653   14.150540    5.208225    1.321977    1.027971    1.043672
H     9.980683   14.041442    3.621982    0.039958   -0.008124   -0.048572
H     9.393840   13.397478    5.203581    0.110503    0.053853    0.081072
S    10.950020   11.957186    4.090618   -0.033075    0.046226   -0.003320
C     9.675758   10.745192    4.594739    0.023121   -0.034339    0.008021
H     9.443364   10.948644    5.636043   -0.010692    0.005825   -0.005982
H     8.797601   10.859437    3.964231    0.044492    0.002901   -0.010364
H    10.103236    9.753121    4.485224   -0.038396   -0.072110    0.063146
O    12.087367   11.628081    5.115693    0.025364   -0.007086    0.041912
C    15.686920   15.035751    6.063425    0.007052    0.000607   -0.001806
H    14.678299   15.346428    6.324661    0.023696    0.021672   -0.002839
H    16.336869   15.052104    6.932679    0.001518    0.004959    0.001163
H    16.104612   15.655120    5.273064    0.005367    0.005803    0.002693
S    15.617749   13.304559    5.487633   -0.000479   -0.002458   -0.000891
C    14.438495   13.571194    4.122474    0.005139   -0.004801   -0.003082
H    13.585127   14.132517    4.496558    0.007374    0.004749   -0.066552
H    14.959076   14.100828    3.327507    0.006683   -0.015799   -0.008469
H    14.122669   12.588780    3.791033   -0.041318    0.002834    0.020710
O    14.880897   12.528810    6.592604    0.000829    0.010111    0.002711
46
* Frequency(6) -855.4365
H    12.465049   15.516507    8.378350    0.107085   -0.040842   -0.062569
C    12.224461   15.217308    7.386356   -0.001341   -0.005582   -0.038345
C    11.979563   14.847795    6.248466   -0.067329    0.007756    0.032667
Ca   12.623372   12.181328    7.264075   -0.006153   -0.024802   -0.008347
O    12.973620   10.310206    8.356560    0.005656    0.007520    0.006759
H    13.695753    9.709673    8.152040   -0.013524   -0.005449   -0.023568
C    13.263147   11.159071   11.281044   -0.001116    0.001278   -0.002817
H    12.767233   10.452390   10.624566   -0.000163    0.000986   -0.003985
H    13.929040   10.650470   11.974870    0.004449    0.004110   -0.006524
H    12.557926   11.798543   11.804825   -0.000239   -0.000527    0.000014
S    14.252602   12.182220   10.144461   -0.000209   -0.001363   -0.000670
C    14.969235   13.291824   11.416420   -0.000909    0.000661   -0.000498
H    14.165926   13.774642   11.965665    0.001461   -0.000311    0.003888
H    15.610274   12.719960   12.083459   -0.001693   -0.001347   -0.002102
H    15.556535   14.036115   10.888181    0.003851   -0.000396    0.002750
O    13.255073   13.114295    9.421296   -0.001433    0.009513   -0.001978
C    10.072721    9.368631    8.565456   -0.000568    0.000668   -0.002068
H     9.456123    9.237240    7.681017    0.006817    0.004699   -0.006271
H    11.136674    9.257799    8.344298   -0.004646   -0.005200   -0.003325
H     9.762843    8.703887    9.369092   -0.003259    0.005125    0.000893
S     9.950596   11.089261    9.139768   -0.000519   -0.000710    0.000427
C     8.132642   11.209985    9.237233   -0.000090   -0.000022   -0.001401
H     7.895112   12.229660    9.522434   -0.001963   -0.000844    0.000573
H     7.713769   10.988546    8.259901    0.003795    0.003358   -0.003083
H     7.763072   10.515037    9.987321    0.001658   -0.001903   -0.002169
O    10.312678   11.971797    7.929778    0.005637    0.007086    0.006415
C    10.235848   13.487003    4.516322   -0.032109   -0.114500   -0.106201
H    11.264888   14.267363    5.326833    1.321977    1.027971    1.043672
H     9.985224   14.040519    3.616462    0.039958   -0.008124   -0.048572
H     9.406398   13.403598    5.212795    0.110503    0.053853    0.081072
S    10.946261   11.962439    4.090241   -0.033075    0.046226   -0.003320
C     9.678386   10.741290    4.595651    0.023121   -0.034339    0.008021
H     9.442149   10.949306    5.635363   -0.010692    0.005825   -0.005982
H     8.802657   10.859766    3.963053    0.044492    0.002901   -0.010364
H    10.098873    9.744926    4.492401   -0.038396   -0.072110    0.063146
O    12.090250   11.627276    5.120456    0.025364   -0.007086    0.041912
C    15.687722   15.035820    6.063220    0.007052    0.000607   -0.001806
H    14.680992   15.348891    6.324338    0.023696    0.021672   -0.002839
H    16.337042   15.052667    6.932811    0.001518    0.004959    0.001163
H    16.105222   15.655780    5.273370    0.005367    0.005803    0.002693
S    15.617694   13.304280    5.487532   -0.000479   -0.002458   -0.000891
C    14.439079   13.570648    4.122124    0.005139   -0.004801   -0.003082
H    13.585965   14.133057    4.488995    0.007374    0.004749   -0.066552
H    14.959836   14.099032    3.326545    0.006683   -0.015799   -0.008469
H    14.117973   12.589103    3.793386   -0.041318    0.002834    0.020710
O    14.880992   12.529959    6.592912    0.000829    0.010111    0.002711
