# Supplementary material for: Understanding the solubilization of Ca acetylide with a new computational model for ionic pairs
Source: Chem Sci. 2020 Oct 8;11(48):13102–12. doi: 10.1039/d0sc04752j (PMC8163204; doi:10.1039/d0sc04752j)
Supplement: SC-011-D0SC04752J-s071 [file SC-011-D0SC04752J-s071.xyz]

46
Coordinates from ORCA-job opt
  H   12.46504863843818     15.51650651480340      8.37835014416727
  C   12.22446137823842     15.21730799297935      7.38635603871561
  C   11.97956308409318     14.84779469076341      6.24846614249466
  Ca  12.62337174153070     12.18132788474423      7.26407536552904
  O   12.97361960456278     10.31020554768502      8.35656026807105
  H   13.69575295308498      9.70967264853005      8.15203950380683
  C   13.26314655402813     11.15907087318914     11.28104430298115
  H   12.76723292965377     10.45239036286237     10.62456628243192
  H   13.92903998681691     10.65046979735604     11.97486975052714
  H   12.55792583686382     11.79854300955081     11.80482506011577
  S   14.25260241795886     12.18222028132122     10.14446064971123
  C   14.96923498738194     13.29182403600942     11.41641997217165
  H   14.16592607106547     13.77464226757620     11.96566489337226
  H   15.61027417979855     12.71996043204728     12.08345939189660
  H   15.55653532607075     14.03611498287452     10.88818094825259
  O   13.25507328684340     13.11429525146699      9.42129629900079
  C   10.07272089862747      9.36863052564689      8.56545598831061
  H   9.45612346746180      9.23723972404964      7.68101669906772
  H   11.13667421261602      9.25779903259383      8.34429795565675
  H   9.76284301336243      8.70388689904199      9.36909197236054
  S   9.95059625287674     11.08926086615312      9.13976800661982
  C   8.13264222663713     11.20998504047867      9.23723275354547
  H   7.89511181370611     12.22965962261526      9.52243362450433
  H   7.71376904870821     10.98854565867672      8.25990060801932
  H   7.76307195231012     10.51503734170799      9.98732107682991
  O   10.31267799391503     11.97179686330677      7.92977772155955
  C   10.23584836001931     13.48700275275027      4.51632231211721
  H   11.26488831659664     14.26736312137229      5.32683290231030
  H   9.98522403981211     14.04051856730762      3.61646202544775
  H   9.40639821434617     13.40359822302011      5.21279478263661
  S   10.94626127205162     11.96243895169237      4.09024102414306
  C   9.67838568522324     10.74128956308406      4.59565105313185
  H   9.44214850313324     10.94930557488983      5.63536274486431
  H   8.80265717831204     10.85976629041367      3.96305294980092
  H   10.09887265980054      9.74492637119236      4.49240067708232
  O   12.09024977487521     11.62727571610002      5.12045647028959
  C   15.68772175813620     15.03581978634450      6.06321963946760
  H   14.68099183445457     15.34889145781201      6.32433799307860
  H   16.33704161991896     15.05266716790275      6.93281076542292
  H   16.10522181129396     15.65577975579186      5.27336991423937
  S   15.61769418322655     13.30427956814860      5.48753182467624
  C   14.43907918184252     13.57064821929714      4.12212379219439
  H   13.58596515202137     14.13305675415291      4.48899501499458
  H   14.95983587296436     14.09903244619510      3.32654453898667
  H   14.11797321776220     12.58910257122331      3.79338620965264
  O   14.88099150755796     12.52995899327835      6.59291194574334
